# Supplementary material for: Characterizing structural features of cuticle-degrading proteases from fungi by molecular modeling
Source: BMC Struct Biol. 2007 May 18;7:33. doi: 10.1186/1472-6807-7-33 (PMC1890553; doi:10.1186/1472-6807-7-33)
Supplement: Additional file 1 — PDB file of the homology model of PR1 after energy minimizations. [file 1472-6807-7-33-S1.pdb]

HEADER    file1_PR1
REMARK    THIS IS A SIMULATION BOX
CRYST1   51.840   41.755   46.816  90.00  90.00  90.00 P 1           1
MODEL        1
ATOM      1  N   GLY     1      10.980   9.060  11.180  1.00  0.00
ATOM      2  H1  GLY     1      10.150   8.500  11.260  1.00  0.00
ATOM      3  H2  GLY     1      11.270   9.090  10.230  1.00  0.00
ATOM      4  H3  GLY     1      11.710   8.660  11.740  1.00  0.00
ATOM      5  CA  GLY     1      10.690  10.420  11.650  1.00  0.00
ATOM      6  C   GLY     1      11.930  11.310  11.610  1.00  0.00
ATOM      7  O   GLY     1      12.510  11.620  12.660  1.00  0.00
ATOM      8  N   ILE     2      12.390  11.570  10.390  1.00  0.00
ATOM      9  H   ILE     2      12.130  11.000   9.610  1.00  0.00
ATOM     10  CA  ILE     2      13.310  12.660  10.050  1.00  0.00
ATOM     11  CB  ILE     2      13.920  12.470   8.660  1.00  0.00
ATOM     12  CG1 ILE     2      14.650  11.140   8.500  1.00  0.00
ATOM     13  CG2 ILE     2      14.920  13.570   8.310  1.00  0.00
ATOM     14  CD  ILE     2      13.760   9.990   8.030  1.00  0.00
ATOM     15  C   ILE     2      12.550  13.980  10.200  1.00  0.00
ATOM     16  O   ILE     2      13.150  15.020  10.470  1.00  0.00
ATOM     17  N   THR     3      11.240  13.920   9.960  1.00  0.00
ATOM     18  H   THR     3      10.860  13.180   9.400  1.00  0.00
ATOM     19  CA  THR     3      10.220  14.880  10.410  1.00  0.00
ATOM     20  CB  THR     3       8.920  14.680   9.630  1.00  0.00
ATOM     21  OG1 THR     3       8.510  13.300   9.660  1.00  0.00
ATOM     22  HG1 THR     3       7.570  13.220   9.330  1.00  0.00
ATOM     23  CG2 THR     3       9.020  15.200   8.200  1.00  0.00
ATOM     24  C   THR     3      10.000  14.780  11.920  1.00  0.00
ATOM     25  O   THR     3       8.900  14.590  12.430  1.00  0.00
ATOM     26  N   GLU     4      11.130  14.840  12.620  1.00  0.00
ATOM     27  H   GLU     4      12.000  14.980  12.140  1.00  0.00
ATOM     28  CA  GLU     4      11.310  14.760  14.070  1.00  0.00
ATOM     29  CB  GLU     4      12.800  14.550  14.370  1.00  0.00
ATOM     30  CG  GLU     4      13.740  15.540  13.670  1.00  0.00
ATOM     31  CD  GLU     4      15.210  15.370  14.060  1.00  0.00
ATOM     32  OE1 GLU     4      15.490  15.200  15.270  1.00  0.00
ATOM     33  OE2 GLU     4      16.050  15.490  13.140  1.00  0.00
ATOM     34  C   GLU     4      10.730  15.960  14.830  1.00  0.00
ATOM     35  O   GLU     4      10.410  16.990  14.230  1.00  0.00
ATOM     36  N   GLN     5      10.590  15.780  16.140  1.00  0.00
ATOM     37  H   GLN     5      10.970  14.980  16.610  1.00  0.00
ATOM     38  CA  GLN     5       9.960  16.770  17.030  1.00  0.00
ATOM     39  CB  GLN     5       9.400  16.040  18.260  1.00  0.00
ATOM     40  CG  GLN     5       8.430  16.920  19.060  1.00  0.00
ATOM     41  CD  GLN     5       8.150  16.470  20.490  1.00  0.00
ATOM     42  OE1 GLN     5       7.760  17.280  21.330  1.00  0.00
ATOM     43  NE2 GLN     5       8.350  15.190  20.790  1.00  0.00
ATOM     44 HE21 GLN     5       8.710  14.570  20.080  1.00  0.00
ATOM     45 HE22 GLN     5       8.160  14.870  21.720  1.00  0.00
ATOM     46  C   GLN     5      10.950  17.860  17.450  1.00  0.00
ATOM     47  O   GLN     5      11.780  17.660  18.340  1.00  0.00
ATOM     48  N   SER     6      10.870  18.990  16.750  1.00  0.00
ATOM     49  H   SER     6      10.250  19.090  15.970  1.00  0.00
ATOM     50  CA  SER     6      11.680  20.180  17.040  1.00  0.00
ATOM     51  CB  SER     6      11.600  21.200  15.900  1.00  0.00
ATOM     52  OG  SER     6      10.260  21.650  15.690  1.00  0.00
ATOM     53  HG  SER     6      10.260  22.420  15.050  1.00  0.00
ATOM     54  C   SER     6      11.290  20.820  18.370  1.00  0.00
ATOM     55  O   SER     6      10.110  20.880  18.720  1.00  0.00
ATOM     56  N   GLY     7      12.330  21.210  19.120  1.00  0.00
ATOM     57  H   GLY     7      13.270  21.110  18.800  1.00  0.00
ATOM     58  CA  GLY     7      12.190  21.810  20.450  1.00  0.00
ATOM     59  C   GLY     7      11.520  20.880  21.470  1.00  0.00
ATOM     60  O   GLY     7      10.800  21.340  22.350  1.00  0.00
ATOM     61  N   ALA     8      11.760  19.580  21.300  1.00  0.00
ATOM     62  H   ALA     8      12.320  19.250  20.540  1.00  0.00
ATOM     63  CA  ALA     8      11.280  18.520  22.210  1.00  0.00
ATOM     64  CB  ALA     8      11.690  17.170  21.600  1.00  0.00
ATOM     65  C   ALA     8      11.900  18.670  23.600  1.00  0.00
ATOM     66  O   ALA     8      12.980  19.250  23.700  1.00  0.00
ATOM     67  N   PRO     9      11.260  18.170  24.650  1.00  0.00
ATOM     68  CA  PRO     9      11.870  18.080  25.990  1.00  0.00
ATOM     69  CB  PRO     9      10.890  17.230  26.800  1.00  0.00
ATOM     70  CG  PRO     9       9.540  17.640  26.200  1.00  0.00
ATOM     71  CD  PRO     9       9.840  17.800  24.710  1.00  0.00
ATOM     72  C   PRO     9      13.230  17.390  25.890  1.00  0.00
ATOM     73  O   PRO     9      13.390  16.470  25.090  1.00  0.00
ATOM     74  N   TRP    10      14.190  17.870  26.680  1.00  0.00
ATOM     75  H   TRP    10      14.020  18.600  27.340  1.00  0.00
ATOM     76  CA  TRP    10      15.590  17.420  26.600  1.00  0.00
ATOM     77  CB  TRP    10      16.480  18.150  27.610  1.00  0.00
ATOM     78  CG  TRP    10      16.400  17.620  29.050  1.00  0.00
ATOM     79  CD1 TRP    10      15.550  18.000  30.000  1.00  0.00
ATOM     80  HD1 TRP    10      14.840  18.820  29.920  1.00  0.00
ATOM     81  CD2 TRP    10      17.160  16.570  29.550  1.00  0.00
ATOM     82  NE1 TRP    10      15.730  17.240  31.070  1.00  0.00
ATOM     83  HE1 TRP    10      15.240  17.330  31.940  1.00  0.00
ATOM     84  CE2 TRP    10      16.700  16.350  30.850  1.00  0.00
ATOM     85  CE3 TRP    10      18.150  15.760  29.010  1.00  0.00
ATOM     86  HE3 TRP    10      18.510  15.940  28.000  1.00  0.00
ATOM     87  CZ2 TRP    10      17.240  15.320  31.600  1.00  0.00
ATOM     88  HZ2 TRP    10      16.860  15.110  32.600  1.00  0.00
ATOM     89  CZ3 TRP    10      18.690  14.730  29.770  1.00  0.00
ATOM     90  HZ3 TRP    10      19.470  14.100  29.350  1.00  0.00
ATOM     91  CH2 TRP    10      18.240  14.520  31.070  1.00  0.00
ATOM     92  HH2 TRP    10      18.670  13.710  31.670  1.00  0.00
ATOM     93  C   TRP    10      15.740  15.910  26.750  1.00  0.00
ATOM     94  O   TRP    10      16.630  15.320  26.140  1.00  0.00
ATOM     95  N   GLY    11      14.850  15.320  27.560  1.00  0.00
ATOM     96  H   GLY    11      14.190  15.860  28.080  1.00  0.00
ATOM     97  CA  GLY    11      14.770  13.870  27.810  1.00  0.00
ATOM     98  C   GLY    11      14.620  13.070  26.510  1.00  0.00
ATOM     99  O   GLY    11      15.450  12.200  26.240  1.00  0.00
ATOM    100  N   LEU    12      13.650  13.480  25.700  1.00  0.00
ATOM    101  H   LEU    12      13.050  14.250  25.930  1.00  0.00
ATOM    102  CA  LEU    12      13.360  12.870  24.390  1.00  0.00
ATOM    103  CB  LEU    12      12.090  13.470  23.780  1.00  0.00
ATOM    104  CG  LEU    12      10.810  13.250  24.580  1.00  0.00
ATOM    105  CD1 LEU    12       9.650  13.960  23.880  1.00  0.00
ATOM    106  CD2 LEU    12      10.470  11.770  24.740  1.00  0.00
ATOM    107  C   LEU    12      14.530  13.010  23.420  1.00  0.00
ATOM    108  O   LEU    12      15.020  11.990  22.920  1.00  0.00
ATOM    109  N   GLY    13      15.050  14.220  23.290  1.00  0.00
ATOM    110  H   GLY    13      14.670  15.010  23.780  1.00  0.00
ATOM    111  CA  GLY    13      16.200  14.550  22.430  1.00  0.00
ATOM    112  C   GLY    13      17.470  13.770  22.790  1.00  0.00
ATOM    113  O   GLY    13      18.250  13.420  21.910  1.00  0.00
ATOM    114  N   ARG    14      17.630  13.490  24.080  1.00  0.00
ATOM    115  H   ARG    14      17.010  13.860  24.770  1.00  0.00
ATOM    116  CA  ARG    14      18.740  12.700  24.620  1.00  0.00
ATOM    117  CB  ARG    14      18.780  12.870  26.140  1.00  0.00
ATOM    118  CG  ARG    14      20.120  12.450  26.750  1.00  0.00
ATOM    119  CD  ARG    14      21.260  13.370  26.290  1.00  0.00
ATOM    120  NE  ARG    14      22.550  12.700  26.490  1.00  0.00
ATOM    121  HE  ARG    14      23.000  12.890  27.360  1.00  0.00
ATOM    122  CZ  ARG    14      23.170  11.870  25.630  1.00  0.00
ATOM    123  NH1 ARG    14      22.650  11.600  24.420  1.00  0.00
ATOM    124 HH11 ARG    14      21.790  12.010  24.140  1.00  0.00
ATOM    125 HH12 ARG    14      23.120  10.960  23.810  1.00  0.00
ATOM    126  NH2 ARG    14      24.290  11.240  26.000  1.00  0.00
ATOM    127 HH21 ARG    14      24.660  11.400  26.920  1.00  0.00
ATOM    128 HH22 ARG    14      24.760  10.640  25.360  1.00  0.00
ATOM    129  C   ARG    14      18.670  11.220  24.210  1.00  0.00
ATOM    130  O   ARG    14      19.690  10.640  23.860  1.00  0.00
ATOM    131  N   ILE    15      17.460  10.670  24.210  1.00  0.00
ATOM    132  H   ILE    15      16.660  11.160  24.550  1.00  0.00
ATOM    133  CA  ILE    15      17.160   9.300  23.750  1.00  0.00
ATOM    134  CB  ILE    15      15.680   8.970  23.950  1.00  0.00
ATOM    135  CG1 ILE    15      15.180   9.160  25.390  1.00  0.00
ATOM    136  CG2 ILE    15      15.270   7.600  23.420  1.00  0.00
ATOM    137  CD  ILE    15      15.890   8.350  26.480  1.00  0.00
ATOM    138  C   ILE    15      17.580   9.130  22.290  1.00  0.00
ATOM    139  O   ILE    15      18.130   8.080  21.930  1.00  0.00
ATOM    140  N   SER    16      17.380  10.170  21.480  1.00  0.00
ATOM    141  H   SER    16      17.010  11.030  21.820  1.00  0.00
ATOM    142  CA  SER    16      17.660  10.160  20.040  1.00  0.00
ATOM    143  CB  SER    16      16.660  11.040  19.300  1.00  0.00
ATOM    144  OG  SER    16      16.730  12.400  19.710  1.00  0.00
ATOM    145  HG  SER    16      16.050  12.950  19.230  1.00  0.00
ATOM    146  C   SER    16      19.090  10.550  19.630  1.00  0.00
ATOM    147  O   SER    16      19.440  10.410  18.460  1.00  0.00
ATOM    148  N   HIS    17      19.890  11.020  20.580  1.00  0.00
ATOM    149  H   HIS    17      19.620  11.050  21.550  1.00  0.00
ATOM    150  CA  HIS    17      21.250  11.480  20.290  1.00  0.00
ATOM    151  CB  HIS    17      21.360  12.980  20.600  1.00  0.00
ATOM    152  CG  HIS    17      22.270  13.670  19.590  1.00  0.00
ATOM    153  ND1 HIS    17      23.590  13.790  19.660  1.00  0.00
ATOM    154  CD2 HIS    17      21.880  14.230  18.450  1.00  0.00
ATOM    155  CE1 HIS    17      24.010  14.430  18.570  1.00  0.00
ATOM    156  NE2 HIS    17      22.950  14.700  17.820  1.00  0.00
ATOM    157  HE2 HIS    17      22.960  15.180  16.940  1.00  0.00
ATOM    158  C   HIS    17      22.310  10.700  21.070  1.00  0.00
ATOM    159  O   HIS    17      22.020  10.030  22.060  1.00  0.00
ATOM    160  N   ARG    18      23.500  10.660  20.470  1.00  0.00
ATOM    161  H   ARG    18      23.630  11.030  19.540  1.00  0.00
ATOM    162  CA  ARG    18      24.710  10.090  21.070  1.00  0.00
ATOM    163  CB  ARG    18      25.740   9.880  19.960  1.00  0.00
ATOM    164  CG  ARG    18      26.920   8.990  20.380  1.00  0.00
ATOM    165  CD  ARG    18      27.940   8.870  19.250  1.00  0.00
ATOM    166  NE  ARG    18      29.070   8.020  19.680  1.00  0.00
ATOM    167  HE  ARG    18      28.930   7.040  19.530  1.00  0.00
ATOM    168  CZ  ARG    18      30.230   8.440  20.200  1.00  0.00
ATOM    169  NH1 ARG    18      30.490   9.740  20.400  1.00  0.00
ATOM    170 HH11 ARG    18      29.810  10.430  20.150  1.00  0.00
ATOM    171 HH12 ARG    18      31.360  10.030  20.800  1.00  0.00
ATOM    172  NH2 ARG    18      31.150   7.540  20.550  1.00  0.00
ATOM    173 HH21 ARG    18      30.980   6.560  20.420  1.00  0.00
ATOM    174 HH22 ARG    18      32.020   7.840  20.950  1.00  0.00
ATOM    175  C   ARG    18      25.260  10.980  22.190  1.00  0.00
ATOM    176  O   ARG    18      25.730  10.460  23.200  1.00  0.00
ATOM    177  N   SER    19      25.150  12.290  22.000  1.00  0.00
ATOM    178  H   SER    19      24.710  12.670  21.190  1.00  0.00
ATOM    179  CA  SER    19      25.640  13.310  22.940  1.00  0.00
ATOM    180  CB  SER    19      26.740  14.150  22.290  1.00  0.00
ATOM    181  OG  SER    19      26.270  14.840  21.120  1.00  0.00
ATOM    182  HG  SER    19      26.900  15.580  20.880  1.00  0.00
ATOM    183  C   SER    19      24.510  14.230  23.440  1.00  0.00
ATOM    184  O   SER    19      23.450  14.340  22.830  1.00  0.00
ATOM    185  N   LYS    20      24.760  14.800  24.620  1.00  0.00
ATOM    186  H   LYS    20      25.580  14.580  25.150  1.00  0.00
ATOM    187  CA  LYS    20      23.880  15.800  25.260  1.00  0.00
ATOM    188  CB  LYS    20      24.340  16.060  26.690  1.00  0.00
ATOM    189  CG  LYS    20      25.750  16.630  26.810  1.00  0.00
ATOM    190  CD  LYS    20      26.070  17.010  28.260  1.00  0.00
ATOM    191  CE  LYS    20      27.470  17.600  28.380  1.00  0.00
ATOM    192  NZ  LYS    20      27.720  18.040  29.760  1.00  0.00
ATOM    193  HZ1 LYS    20      28.650  18.420  29.820  1.00  0.00
ATOM    194  HZ2 LYS    20      27.060  18.750  30.000  1.00  0.00
ATOM    195  HZ3 LYS    20      27.630  17.270  30.380  1.00  0.00
ATOM    196  C   LYS    20      23.770  17.110  24.490  1.00  0.00
ATOM    197  O   LYS    20      24.580  17.410  23.610  1.00  0.00
ATOM    198  N   GLY    21      22.740  17.870  24.850  1.00  0.00
ATOM    199  H   GLY    21      22.060  17.550  25.510  1.00  0.00
ATOM    200  CA  GLY    21      22.480  19.230  24.360  1.00  0.00
ATOM    201  C   GLY    21      21.830  19.320  22.980  1.00  0.00
ATOM    202  O   GLY    21      21.910  20.370  22.330  1.00  0.00
ATOM    203  N   SER    22      21.170  18.250  22.570  1.00  0.00
ATOM    204  H   SER    22      21.230  17.370  23.040  1.00  0.00
ATOM    205  CA  SER    22      20.340  18.230  21.350  1.00  0.00
ATOM    206  CB  SER    22      20.390  16.850  20.680  1.00  0.00
ATOM    207  OG  SER    22      19.940  15.820  21.570  1.00  0.00
ATOM    208  HG  SER    22      19.810  14.970  21.070  1.00  0.00
ATOM    209  C   SER    22      18.900  18.620  21.700  1.00  0.00
ATOM    210  O   SER    22      18.350  18.190  22.710  1.00  0.00
ATOM    211  N   THR    23      18.320  19.400  20.790  1.00  0.00
ATOM    212  H   THR    23      18.790  19.680  19.950  1.00  0.00
ATOM    213  CA  THR    23      16.970  19.960  20.940  1.00  0.00
ATOM    214  CB  THR    23      16.870  21.350  20.310  1.00  0.00
ATOM    215  OG1 THR    23      17.310  21.320  18.950  1.00  0.00
ATOM    216  HG1 THR    23      17.140  22.210  18.520  1.00  0.00
ATOM    217  CG2 THR    23      17.630  22.400  21.130  1.00  0.00
ATOM    218  C   THR    23      15.850  19.080  20.380  1.00  0.00
ATOM    219  O   THR    23      14.730  19.100  20.890  1.00  0.00
ATOM    220  N   THR    24      16.200  18.250  19.400  1.00  0.00
ATOM    221  H   THR    24      17.150  18.030  19.190  1.00  0.00
ATOM    222  CA  THR    24      15.210  17.590  18.530  1.00  0.00
ATOM    223  CB  THR    24      15.500  17.960  17.070  1.00  0.00
ATOM    224  OG1 THR    24      15.990  19.300  16.940  1.00  0.00
ATOM    225  HG1 THR    24      16.090  19.530  15.970  1.00  0.00
ATOM    226  CG2 THR    24      14.220  17.910  16.240  1.00  0.00
ATOM    227  C   THR    24      15.230  16.080  18.740  1.00  0.00
ATOM    228  O   THR    24      16.290  15.460  18.860  1.00  0.00
ATOM    229  N   TYR    25      14.030  15.490  18.700  1.00  0.00
ATOM    230  H   TYR    25      13.200  16.010  18.490  1.00  0.00
ATOM    231  CA  TYR    25      13.810  14.060  18.980  1.00  0.00
ATOM    232  CB  TYR    25      12.690  13.890  20.010  1.00  0.00
ATOM    233  CG  TYR    25      12.320  12.440  20.360  1.00  0.00
ATOM    234  CD1 TYR    25      13.310  11.490  20.590  1.00  0.00
ATOM    235  HD1 TYR    25      14.360  11.800  20.620  1.00  0.00
ATOM    236  CD2 TYR    25      10.990  12.050  20.380  1.00  0.00
ATOM    237  HD2 TYR    25      10.210  12.790  20.180  1.00  0.00
ATOM    238  CE1 TYR    25      12.980  10.160  20.810  1.00  0.00
ATOM    239  HE1 TYR    25      13.760   9.420  20.980  1.00  0.00
ATOM    240  CE2 TYR    25      10.650  10.720  20.600  1.00  0.00
ATOM    241  HE2 TYR    25       9.610  10.410  20.590  1.00  0.00
ATOM    242  CZ  TYR    25      11.640   9.770  20.800  1.00  0.00
ATOM    243  OH  TYR    25      11.330   8.450  20.880  1.00  0.00
ATOM    244  HH  TYR    25      10.330   8.340  20.870  1.00  0.00
ATOM    245  C   TYR    25      13.490  13.270  17.710  1.00  0.00
ATOM    246  O   TYR    25      12.380  13.320  17.190  1.00  0.00
ATOM    247  N   ARG    26      14.520  12.600  17.210  1.00  0.00
ATOM    248  H   ARG    26      15.460  12.810  17.480  1.00  0.00
ATOM    249  CA  ARG    26      14.410  11.560  16.170  1.00  0.00
ATOM    250  CB  ARG    26      15.790  11.170  15.640  1.00  0.00
ATOM    251  CG  ARG    26      16.450  12.330  14.890  1.00  0.00
ATOM    252  CD  ARG    26      17.920  12.100  14.540  1.00  0.00
ATOM    253  NE  ARG    26      18.440  13.370  14.010  1.00  0.00
ATOM    254  HE  ARG    26      17.750  14.100  13.950  1.00  0.00
ATOM    255  CZ  ARG    26      19.690  13.640  13.610  1.00  0.00
ATOM    256  NH1 ARG    26      20.660  12.720  13.620  1.00  0.00
ATOM    257 HH11 ARG    26      20.460  11.790  13.940  1.00  0.00
ATOM    258 HH12 ARG    26      21.580  12.950  13.300  1.00  0.00
ATOM    259  NH2 ARG    26      19.980  14.890  13.220  1.00  0.00
ATOM    260 HH21 ARG    26      19.270  15.600  13.230  1.00  0.00
ATOM    261 HH22 ARG    26      20.910  15.120  12.910  1.00  0.00
ATOM    262  C   ARG    26      13.740  10.310  16.750  1.00  0.00
ATOM    263  O   ARG    26      13.980   9.940  17.900  1.00  0.00
ATOM    264  N   TYR    27      12.870   9.730  15.930  1.00  0.00
ATOM    265  H   TYR    27      12.620  10.140  15.060  1.00  0.00
ATOM    266  CA  TYR    27      12.160   8.470  16.210  1.00  0.00
ATOM    267  CB  TYR    27      11.190   8.580  17.390  1.00  0.00
ATOM    268  CG  TYR    27      10.050   9.570  17.190  1.00  0.00
ATOM    269  CD1 TYR    27      10.290  10.940  17.280  1.00  0.00
ATOM    270  HD1 TYR    27      11.230  11.280  17.710  1.00  0.00
ATOM    271  CD2 TYR    27       8.820   9.130  16.710  1.00  0.00
ATOM    272  HD2 TYR    27       8.600   8.060  16.700  1.00  0.00
ATOM    273  CE1 TYR    27       9.330  11.850  16.860  1.00  0.00
ATOM    274  HE1 TYR    27       9.550  12.920  16.900  1.00  0.00
ATOM    275  CE2 TYR    27       7.860  10.040  16.290  1.00  0.00
ATOM    276  HE2 TYR    27       6.910   9.680  15.890  1.00  0.00
ATOM    277  CZ  TYR    27       8.120  11.400  16.360  1.00  0.00
ATOM    278  OH  TYR    27       7.180  12.300  15.960  1.00  0.00
ATOM    279  HH  TYR    27       6.410  11.810  15.540  1.00  0.00
ATOM    280  C   TYR    27      11.390   8.070  14.950  1.00  0.00
ATOM    281  O   TYR    27      10.750   8.910  14.330  1.00  0.00
ATOM    282  N   ASP    28      11.410   6.770  14.650  1.00  0.00
ATOM    283  H   ASP    28      11.930   6.110  15.190  1.00  0.00
ATOM    284  CA  ASP    28      10.640   6.190  13.540  1.00  0.00
ATOM    285  CB  ASP    28      10.960   4.700  13.470  1.00  0.00
ATOM    286  CG  ASP    28      10.360   4.040  12.220  1.00  0.00
ATOM    287  OD1 ASP    28       9.220   3.540  12.330  1.00  0.00
ATOM    288  OD2 ASP    28      11.050   4.090  11.180  1.00  0.00
ATOM    289  C   ASP    28       9.150   6.450  13.760  1.00  0.00
ATOM    290  O   ASP    28       8.670   6.380  14.900  1.00  0.00
ATOM    291  N   ASP    29       8.450   6.700  12.660  1.00  0.00
ATOM    292  H   ASP    29       8.800   6.470  11.750  1.00  0.00
ATOM    293  CA  ASP    29       7.050   7.170  12.680  1.00  0.00
ATOM    294  CB  ASP    29       6.570   7.440  11.260  1.00  0.00
ATOM    295  CG  ASP    29       5.190   8.100  11.190  1.00  0.00
ATOM    296  OD1 ASP    29       4.900   8.950  12.070  1.00  0.00
ATOM    297  OD2 ASP    29       4.410   7.710  10.290  1.00  0.00
ATOM    298  C   ASP    29       6.080   6.240  13.420  1.00  0.00
ATOM    299  O   ASP    29       5.180   6.750  14.080  1.00  0.00
ATOM    300  N   SER    30       6.350   4.940  13.390  1.00  0.00
ATOM    301  H   SER    30       7.130   4.570  12.880  1.00  0.00
ATOM    302  CA  SER    30       5.530   3.920  14.070  1.00  0.00
ATOM    303  CB  SER    30       6.200   2.550  13.960  1.00  0.00
ATOM    304  OG  SER    30       6.300   2.130  12.600  1.00  0.00
ATOM    305  HG  SER    30       7.040   1.470  12.500  1.00  0.00
ATOM    306  C   SER    30       5.280   4.250  15.540  1.00  0.00
ATOM    307  O   SER    30       4.150   4.080  16.000  1.00  0.00
ATOM    308  N   ALA    31       6.300   4.760  16.220  1.00  0.00
ATOM    309  H   ALA    31       7.210   4.820  15.810  1.00  0.00
ATOM    310  CA  ALA    31       6.240   5.330  17.580  1.00  0.00
ATOM    311  CB  ALA    31       5.790   6.790  17.480  1.00  0.00
ATOM    312  C   ALA    31       5.430   4.520  18.590  1.00  0.00
ATOM    313  O   ALA    31       4.640   5.050  19.380  1.00  0.00
ATOM    314  N   GLY    32       5.640   3.210  18.560  1.00  0.00
ATOM    315  H   GLY    32       6.280   2.790  17.910  1.00  0.00
ATOM    316  CA  GLY    32       4.970   2.250  19.440  1.00  0.00
ATOM    317  C   GLY    32       3.480   2.040  19.160  1.00  0.00
ATOM    318  O   GLY    32       2.690   1.930  20.110  1.00  0.00
ATOM    319  N   GLN    33       3.080   2.020  17.890  1.00  0.00
ATOM    320  H   GLN    33       3.680   2.280  17.140  1.00  0.00
ATOM    321  CA  GLN    33       1.700   1.670  17.510  1.00  0.00
ATOM    322  CB  GLN    33       1.360   2.250  16.140  1.00  0.00
ATOM    323  CG  GLN    33      -0.140   2.180  15.860  1.00  0.00
ATOM    324  CD  GLN    33      -0.540   2.780  14.510  1.00  0.00
ATOM    325  OE1 GLN    33       0.150   2.650  13.500  1.00  0.00
ATOM    326  NE2 GLN    33      -1.710   3.410  14.510  1.00  0.00
ATOM    327 HE21 GLN    33      -2.250   3.480  15.350  1.00  0.00
ATOM    328 HE22 GLN    33      -2.060   3.800  13.650  1.00  0.00
ATOM    329  C   GLN    33       1.560   0.150  17.510  1.00  0.00
ATOM    330  O   GLN    33       2.290  -0.540  16.800  1.00  0.00
ATOM    331  N   GLY    34       0.620  -0.320  18.320  1.00  0.00
ATOM    332  H   GLY    34       0.020   0.280  18.850  1.00  0.00
ATOM    333  CA  GLY    34       0.340  -1.760  18.490  1.00  0.00
ATOM    334  C   GLY    34       0.680  -2.250  19.900  1.00  0.00
ATOM    335  O   GLY    34       0.070  -3.210  20.380  1.00  0.00
ATOM    336  N   THR    35       1.700  -1.660  20.500  1.00  0.00
ATOM    337  H   THR    35       2.220  -0.930  20.060  1.00  0.00
ATOM    338  CA  THR    35       2.140  -1.980  21.870  1.00  0.00
ATOM    339  CB  THR    35       3.620  -1.670  22.050  1.00  0.00
ATOM    340  OG1 THR    35       4.120  -2.230  23.270  1.00  0.00
ATOM    341  HG1 THR    35       5.080  -1.980  23.390  1.00  0.00
ATOM    342  CG2 THR    35       3.930  -0.170  22.000  1.00  0.00
ATOM    343  C   THR    35       1.240  -1.300  22.900  1.00  0.00
ATOM    344  O   THR    35       0.610  -0.270  22.640  1.00  0.00
ATOM    345  N   CYS    36       1.190  -1.930  24.070  1.00  0.00
ATOM    346  H   CYS    36       1.710  -2.770  24.240  1.00  0.00
ATOM    347  CA  CYS    36       0.410  -1.460  25.220  1.00  0.00
ATOM    348  CB  CYS    36      -0.620  -2.520  25.600  1.00  0.00
ATOM    349  SG  CYS    36      -1.860  -2.830  24.280  1.00  0.00
ATOM    350  C   CYS    36       1.320  -1.190  26.420  1.00  0.00
ATOM    351  O   CYS    36       2.310  -1.880  26.650  1.00  0.00
ATOM    352  N   VAL    37       0.920  -0.160  27.160  1.00  0.00
ATOM    353  H   VAL    37       0.140   0.400  26.890  1.00  0.00
ATOM    354  CA  VAL    37       1.600   0.320  28.370  1.00  0.00
ATOM    355  CB  VAL    37       2.060   1.770  28.170  1.00  0.00
ATOM    356  CG1 VAL    37       2.690   2.360  29.430  1.00  0.00
ATOM    357  CG2 VAL    37       3.020   1.930  27.000  1.00  0.00
ATOM    358  C   VAL    37       0.610   0.220  29.530  1.00  0.00
ATOM    359  O   VAL    37      -0.570   0.530  29.370  1.00  0.00
ATOM    360  N   TYR    38       1.130  -0.210  30.670  1.00  0.00
ATOM    361  H   TYR    38       2.020  -0.660  30.710  1.00  0.00
ATOM    362  CA  TYR    38       0.420  -0.170  31.960  1.00  0.00
ATOM    363  CB  TYR    38       0.210  -1.590  32.500  1.00  0.00
ATOM    364  CG  TYR    38      -0.830  -2.380  31.700  1.00  0.00
ATOM    365  CD1 TYR    38      -0.450  -3.130  30.590  1.00  0.00
ATOM    366  HD1 TYR    38       0.560  -3.030  30.200  1.00  0.00
ATOM    367  CD2 TYR    38      -2.120  -2.500  32.220  1.00  0.00
ATOM    368  HD2 TYR    38      -2.430  -1.880  33.060  1.00  0.00
ATOM    369  CE1 TYR    38      -1.350  -4.010  30.010  1.00  0.00
ATOM    370  HE1 TYR    38      -1.050  -4.600  29.150  1.00  0.00
ATOM    371  CE2 TYR    38      -3.010  -3.390  31.640  1.00  0.00
ATOM    372  HE2 TYR    38      -4.000  -3.540  32.090  1.00  0.00
ATOM    373  CZ  TYR    38      -2.630  -4.150  30.540  1.00  0.00
ATOM    374  OH  TYR    38      -3.510  -5.010  29.980  1.00  0.00
ATOM    375  HH  TYR    38      -4.370  -4.990  30.490  1.00  0.00
ATOM    376  C   TYR    38       1.240   0.650  32.960  1.00  0.00
ATOM    377  O   TYR    38       2.310   0.240  33.390  1.00  0.00
ATOM    378  N   ILE    39       0.740   1.860  33.210  1.00  0.00
ATOM    379  H   ILE    39      -0.110   2.190  32.800  1.00  0.00
ATOM    380  CA  ILE    39       1.340   2.760  34.200  1.00  0.00
ATOM    381  CB  ILE    39       1.400   4.220  33.720  1.00  0.00
ATOM    382  CG1 ILE    39       2.080   5.150  34.730  1.00  0.00
ATOM    383  CG2 ILE    39       0.040   4.790  33.300  1.00  0.00
ATOM    384  CD  ILE    39       3.560   4.840  34.940  1.00  0.00
ATOM    385  C   ILE    39       0.680   2.540  35.570  1.00  0.00
ATOM    386  O   ILE    39      -0.470   2.900  35.810  1.00  0.00
ATOM    387  N   ILE    40       1.420   1.750  36.340  1.00  0.00
ATOM    388  H   ILE    40       2.310   1.420  36.040  1.00  0.00
ATOM    389  CA  ILE    40       1.070   1.330  37.710  1.00  0.00
ATOM    390  CB  ILE    40       1.730  -0.020  37.980  1.00  0.00
ATOM    391  CG1 ILE    40       1.270  -1.070  36.970  1.00  0.00
ATOM    392  CG2 ILE    40       1.450  -0.520  39.400  1.00  0.00
ATOM    393  CD  ILE    40       2.170  -2.300  36.860  1.00  0.00
ATOM    394  C   ILE    40       1.560   2.460  38.620  1.00  0.00
ATOM    395  O   ILE    40       2.750   2.560  38.910  1.00  0.00
ATOM    396  N   ASP    41       0.640   3.380  38.900  1.00  0.00
ATOM    397  H   ASP    41      -0.310   3.270  38.610  1.00  0.00
ATOM    398  CA  ASP    41       0.890   4.630  39.640  1.00  0.00
ATOM    399  CB  ASP    41       1.620   5.580  38.680  1.00  0.00
ATOM    400  CG  ASP    41       2.620   6.480  39.410  1.00  0.00
ATOM    401  OD1 ASP    41       3.790   6.070  39.520  1.00  0.00
ATOM    402  OD2 ASP    41       2.190   7.580  39.840  1.00  0.00
ATOM    403  C   ASP    41      -0.430   5.210  40.150  1.00  0.00
ATOM    404  O   ASP    41      -1.340   4.450  40.500  1.00  0.00
ATOM    405  N   THR    42      -0.510   6.530  40.310  1.00  0.00
ATOM    406  H   THR    42       0.290   7.110  40.150  1.00  0.00
ATOM    407  CA  THR    42      -1.690   7.290  40.750  1.00  0.00
ATOM    408  CB  THR    42      -1.290   8.690  41.220  1.00  0.00
ATOM    409  OG1 THR    42      -0.640   9.400  40.170  1.00  0.00
ATOM    410  HG1 THR    42      -1.290  10.040  39.760  1.00  0.00
ATOM    411  CG2 THR    42      -0.400   8.690  42.460  1.00  0.00
ATOM    412  C   THR    42      -2.820   7.390  39.730  1.00  0.00
ATOM    413  O   THR    42      -3.840   8.020  39.990  1.00  0.00
ATOM    414  N   GLY    43      -2.610   6.830  38.540  1.00  0.00
ATOM    415  H   GLY    43      -1.720   6.440  38.300  1.00  0.00
ATOM    416  CA  GLY    43      -3.600   6.760  37.450  1.00  0.00
ATOM    417  C   GLY    43      -3.250   7.720  36.310  1.00  0.00
ATOM    418  O   GLY    43      -2.150   8.270  36.270  1.00  0.00
ATOM    419  N   ILE    44      -4.180   7.860  35.370  1.00  0.00
ATOM    420  H   ILE    44      -5.040   7.340  35.390  1.00  0.00
ATOM    421  CA  ILE    44      -4.050   8.790  34.240  1.00  0.00
ATOM    422  CB  ILE    44      -3.940   8.110  32.880  1.00  0.00
ATOM    423  CG1 ILE    44      -3.040   6.870  32.870  1.00  0.00
ATOM    424  CG2 ILE    44      -3.400   9.110  31.850  1.00  0.00
ATOM    425  CD  ILE    44      -3.210   5.980  31.640  1.00  0.00
ATOM    426  C   ILE    44      -5.290   9.690  34.210  1.00  0.00
ATOM    427  O   ILE    44      -6.410   9.220  34.420  1.00  0.00
ATOM    428  N   GLU    45      -5.050  10.960  33.910  1.00  0.00
ATOM    429  H   GLU    45      -4.160  11.390  34.050  1.00  0.00
ATOM    430  CA  GLU    45      -6.090  11.860  33.390  1.00  0.00
ATOM    431  CB  GLU    45      -5.740  13.310  33.710  1.00  0.00
ATOM    432  CG  GLU    45      -6.890  14.250  33.340  1.00  0.00
ATOM    433  CD  GLU    45      -6.570  15.740  33.530  1.00  0.00
ATOM    434  OE1 GLU    45      -5.490  16.170  33.060  1.00  0.00
ATOM    435  OE2 GLU    45      -7.450  16.430  34.070  1.00  0.00
ATOM    436  C   GLU    45      -6.170  11.600  31.880  1.00  0.00
ATOM    437  O   GLU    45      -5.450  12.200  31.080  1.00  0.00
ATOM    438  N   ALA    46      -6.970  10.590  31.540  1.00  0.00
ATOM    439  H   ALA    46      -7.460  10.060  32.240  1.00  0.00
ATOM    440  CA  ALA    46      -7.180  10.120  30.170  1.00  0.00
ATOM    441  CB  ALA    46      -8.120   8.910  30.200  1.00  0.00
ATOM    442  C   ALA    46      -7.740  11.200  29.230  1.00  0.00
ATOM    443  O   ALA    46      -7.350  11.260  28.070  1.00  0.00
ATOM    444  N   SER    47      -8.550  12.090  29.810  1.00  0.00
ATOM    445  H   SER    47      -8.740  12.050  30.790  1.00  0.00
ATOM    446  CA  SER    47      -9.200  13.210  29.120  1.00  0.00
ATOM    447  CB  SER    47     -10.200  13.880  30.070  1.00  0.00
ATOM    448  OG  SER    47      -9.560  14.350  31.250  1.00  0.00
ATOM    449  HG  SER    47     -10.130  15.030  31.710  1.00  0.00
ATOM    450  C   SER    47      -8.260  14.260  28.530  1.00  0.00
ATOM    451  O   SER    47      -8.650  14.930  27.580  1.00  0.00
ATOM    452  N   HIS    48      -7.050  14.380  29.080  1.00  0.00
ATOM    453  H   HIS    48      -6.770  13.800  29.850  1.00  0.00
ATOM    454  CA  HIS    48      -6.040  15.350  28.640  1.00  0.00
ATOM    455  CB  HIS    48      -4.780  15.150  29.490  1.00  0.00
ATOM    456  CG  HIS    48      -3.720  16.250  29.430  1.00  0.00
ATOM    457  ND1 HIS    48      -3.030  16.710  30.470  1.00  0.00
ATOM    458  CD2 HIS    48      -3.240  16.860  28.350  1.00  0.00
ATOM    459  CE1 HIS    48      -2.150  17.610  30.030  1.00  0.00
ATOM    460  NE2 HIS    48      -2.280  17.700  28.710  1.00  0.00
ATOM    461  HE2 HIS    48      -1.740  18.280  28.100  1.00  0.00
ATOM    462  C   HIS    48      -5.770  15.210  27.140  1.00  0.00
ATOM    463  O   HIS    48      -5.470  14.100  26.700  1.00  0.00
ATOM    464  N   PRO    49      -5.920  16.280  26.370  1.00  0.00
ATOM    465  CA  PRO    49      -5.770  16.300  24.910  1.00  0.00
ATOM    466  CB  PRO    49      -5.850  17.770  24.510  1.00  0.00
ATOM    467  CG  PRO    49      -6.810  18.340  25.560  1.00  0.00
ATOM    468  CD  PRO    49      -6.410  17.590  26.830  1.00  0.00
ATOM    469  C   PRO    49      -4.510  15.660  24.330  1.00  0.00
ATOM    470  O   PRO    49      -4.570  15.080  23.240  1.00  0.00
ATOM    471  N   GLU    50      -3.400  15.760  25.060  1.00  0.00
ATOM    472  H   GLU    50      -3.390  16.270  25.920  1.00  0.00
ATOM    473  CA  GLU    50      -2.110  15.170  24.680  1.00  0.00
ATOM    474  CB  GLU    50      -1.070  15.500  25.760  1.00  0.00
ATOM    475  CG  GLU    50      -0.520  16.920  25.640  1.00  0.00
ATOM    476  CD  GLU    50       0.550  17.040  24.550  1.00  0.00
ATOM    477  OE1 GLU    50       1.440  16.160  24.530  1.00  0.00
ATOM    478  OE2 GLU    50       0.500  18.040  23.810  1.00  0.00
ATOM    479  C   GLU    50      -2.150  13.650  24.460  1.00  0.00
ATOM    480  O   GLU    50      -1.410  13.140  23.620  1.00  0.00
ATOM    481  N   PHE    51      -2.990  12.970  25.240  1.00  0.00
ATOM    482  H   PHE    51      -3.530  13.410  25.950  1.00  0.00
ATOM    483  CA  PHE    51      -3.210  11.520  25.130  1.00  0.00
ATOM    484  CB  PHE    51      -3.960  11.000  26.360  1.00  0.00
ATOM    485  CG  PHE    51      -3.100  11.080  27.620  1.00  0.00
ATOM    486  CD1 PHE    51      -1.880  10.420  27.670  1.00  0.00
ATOM    487  HD1 PHE    51      -1.580   9.780  26.840  1.00  0.00
ATOM    488  CD2 PHE    51      -3.490  11.890  28.680  1.00  0.00
ATOM    489  HD2 PHE    51      -4.470  12.360  28.670  1.00  0.00
ATOM    490  CE1 PHE    51      -1.040  10.590  28.760  1.00  0.00
ATOM    491  HE1 PHE    51      -0.090  10.060  28.800  1.00  0.00
ATOM    492  CE2 PHE    51      -2.640  12.070  29.770  1.00  0.00
ATOM    493  HE2 PHE    51      -2.940  12.720  30.590  1.00  0.00
ATOM    494  CZ  PHE    51      -1.420  11.410  29.810  1.00  0.00
ATOM    495  HZ  PHE    51      -0.770  11.520  30.680  1.00  0.00
ATOM    496  C   PHE    51      -3.910  11.080  23.840  1.00  0.00
ATOM    497  O   PHE    51      -3.690   9.950  23.390  1.00  0.00
ATOM    498  N   GLU    52      -4.770  11.940  23.300  1.00  0.00
ATOM    499  H   GLU    52      -4.930  12.830  23.720  1.00  0.00
ATOM    500  CA  GLU    52      -5.520  11.730  22.050  1.00  0.00
ATOM    501  CB  GLU    52      -4.580  11.790  20.840  1.00  0.00
ATOM    502  CG  GLU    52      -3.810  13.110  20.730  1.00  0.00
ATOM    503  CD  GLU    52      -3.010  13.310  19.430  1.00  0.00
ATOM    504  OE1 GLU    52      -2.640  12.300  18.790  1.00  0.00
ATOM    505  OE2 GLU    52      -2.780  14.490  19.100  1.00  0.00
ATOM    506  C   GLU    52      -6.380  10.470  22.060  1.00  0.00
ATOM    507  O   GLU    52      -6.520   9.770  21.060  1.00  0.00
ATOM    508  N   GLY    53      -6.960  10.190  23.230  1.00  0.00
ATOM    509  H   GLY    53      -6.880  10.820  24.000  1.00  0.00
ATOM    510  CA  GLY    53      -7.800   9.020  23.500  1.00  0.00
ATOM    511  C   GLY    53      -7.090   7.660  23.470  1.00  0.00
ATOM    512  O   GLY    53      -7.760   6.630  23.420  1.00  0.00
ATOM    513  N   ARG    54      -5.760   7.680  23.480  1.00  0.00
ATOM    514  H   ARG    54      -5.240   8.530  23.370  1.00  0.00
ATOM    515  CA  ARG    54      -4.930   6.470  23.600  1.00  0.00
ATOM    516  CB  ARG    54      -3.490   6.730  23.160  1.00  0.00
ATOM    517  CG  ARG    54      -3.360   7.090  21.680  1.00  0.00
ATOM    518  CD  ARG    54      -1.920   7.390  21.270  1.00  0.00
ATOM    519  NE  ARG    54      -1.420   8.590  21.960  1.00  0.00
ATOM    520  HE  ARG    54      -1.410   8.530  22.960  1.00  0.00
ATOM    521  CZ  ARG    54      -0.980   9.720  21.390  1.00  0.00
ATOM    522  NH1 ARG    54      -0.950   9.880  20.060  1.00  0.00
ATOM    523 HH11 ARG    54      -1.240   9.140  19.460  1.00  0.00
ATOM    524 HH12 ARG    54      -0.690  10.770  19.670  1.00  0.00
ATOM    525  NH2 ARG    54      -0.500  10.700  22.170  1.00  0.00
ATOM    526 HH21 ARG    54      -0.450  10.580  23.160  1.00  0.00
ATOM    527 HH22 ARG    54      -0.200  11.570  21.760  1.00  0.00
ATOM    528  C   ARG    54      -4.920   5.920  25.020  1.00  0.00
ATOM    529  O   ARG    54      -4.810   4.710  25.220  1.00  0.00
ATOM    530  N   ALA    55      -5.040   6.820  25.990  1.00  0.00
ATOM    531  H   ALA    55      -5.200   7.790  25.790  1.00  0.00
ATOM    532  CA  ALA    55      -5.030   6.500  27.430  1.00  0.00
ATOM    533  CB  ALA    55      -4.410   7.660  28.210  1.00  0.00
ATOM    534  C   ALA    55      -6.440   6.230  27.940  1.00  0.00
ATOM    535  O   ALA    55      -7.380   6.980  27.670  1.00  0.00
ATOM    536  N   THR    56      -6.570   5.040  28.540  1.00  0.00
ATOM    537  H   THR    56      -5.820   4.370  28.520  1.00  0.00
ATOM    538  CA  THR    56      -7.770   4.590  29.250  1.00  0.00
ATOM    539  CB  THR    56      -8.590   3.570  28.460  1.00  0.00
ATOM    540  OG1 THR    56      -7.790   2.470  28.040  1.00  0.00
ATOM    541  HG1 THR    56      -8.380   1.720  27.740  1.00  0.00
ATOM    542  CG2 THR    56      -9.330   4.220  27.280  1.00  0.00
ATOM    543  C   THR    56      -7.340   3.950  30.580  1.00  0.00
ATOM    544  O   THR    56      -6.340   3.250  30.650  1.00  0.00
ATOM    545  N   PHE    57      -8.160   4.180  31.600  1.00  0.00
ATOM    546  H   PHE    57      -8.950   4.800  31.520  1.00  0.00
ATOM    547  CA  PHE    57      -8.020   3.530  32.910  1.00  0.00
ATOM    548  CB  PHE    57      -8.680   4.400  33.980  1.00  0.00
ATOM    549  CG  PHE    57     -10.190   4.560  33.810  1.00  0.00
ATOM    550  CD1 PHE    57     -10.700   5.570  33.000  1.00  0.00
ATOM    551  HD1 PHE    57     -10.030   6.230  32.460  1.00  0.00
ATOM    552  CD2 PHE    57     -11.060   3.730  34.520  1.00  0.00
ATOM    553  HD2 PHE    57     -10.660   2.950  35.160  1.00  0.00
ATOM    554  CE1 PHE    57     -12.080   5.740  32.890  1.00  0.00
ATOM    555  HE1 PHE    57     -12.480   6.520  32.240  1.00  0.00
ATOM    556  CE2 PHE    57     -12.430   3.920  34.420  1.00  0.00
ATOM    557  HE2 PHE    57     -13.110   3.290  35.010  1.00  0.00
ATOM    558  CZ  PHE    57     -12.940   4.920  33.610  1.00  0.00
ATOM    559  HZ  PHE    57     -14.020   5.070  33.530  1.00  0.00
ATOM    560  C   PHE    57      -8.670   2.140  32.860  1.00  0.00
ATOM    561  O   PHE    57      -9.710   1.960  32.230  1.00  0.00
ATOM    562  N   LEU    58      -8.040   1.200  33.550  1.00  0.00
ATOM    563  H   LEU    58      -7.190   1.360  34.050  1.00  0.00
ATOM    564  CA  LEU    58      -8.540  -0.190  33.600  1.00  0.00
ATOM    565  CB  LEU    58      -7.560  -1.150  32.930  1.00  0.00
ATOM    566  CG  LEU    58      -7.160  -0.800  31.500  1.00  0.00
ATOM    567  CD1 LEU    58      -6.250  -1.900  30.950  1.00  0.00
ATOM    568  CD2 LEU    58      -8.340  -0.600  30.540  1.00  0.00
ATOM    569  C   LEU    58      -8.880  -0.660  35.020  1.00  0.00
ATOM    570  O   LEU    58      -9.820  -1.420  35.180  1.00  0.00
ATOM    571  N   LYS    59      -8.120  -0.190  36.010  1.00  0.00
ATOM    572  H   LYS    59      -7.330   0.410  35.840  1.00  0.00
ATOM    573  CA  LYS    59      -8.360  -0.510  37.420  1.00  0.00
ATOM    574  CB  LYS    59      -7.690  -1.830  37.790  1.00  0.00
ATOM    575  CG  LYS    59      -8.120  -2.320  39.180  1.00  0.00
ATOM    576  CD  LYS    59      -7.530  -3.680  39.560  1.00  0.00
ATOM    577  CE  LYS    59      -7.920  -4.090  40.980  1.00  0.00
ATOM    578  NZ  LYS    59      -9.380  -4.190  41.170  1.00  0.00
ATOM    579  HZ1 LYS    59      -9.570  -4.450  42.120  1.00  0.00
ATOM    580  HZ2 LYS    59      -9.800  -3.310  40.970  1.00  0.00
ATOM    581  HZ3 LYS    59      -9.750  -4.890  40.550  1.00  0.00
ATOM    582  C   LYS    59      -7.850   0.610  38.340  1.00  0.00
ATOM    583  O   LYS    59      -6.850   1.270  38.060  1.00  0.00
ATOM    584  N   SER    60      -8.630   0.830  39.400  1.00  0.00
ATOM    585  H   SER    60      -9.560   0.470  39.440  1.00  0.00
ATOM    586  CA  SER    60      -8.230   1.610  40.580  1.00  0.00
ATOM    587  CB  SER    60      -9.090   2.870  40.680  1.00  0.00
ATOM    588  OG  SER    60      -8.640   3.720  41.740  1.00  0.00
ATOM    589  HG  SER    60      -9.280   4.480  41.850  1.00  0.00
ATOM    590  C   SER    60      -8.410   0.750  41.840  1.00  0.00
ATOM    591  O   SER    60      -9.240  -0.160  41.880  1.00  0.00
ATOM    592  N   PHE    61      -7.580   1.060  42.830  1.00  0.00
ATOM    593  H   PHE    61      -6.850   1.720  42.710  1.00  0.00
ATOM    594  CA  PHE    61      -7.620   0.450  44.170  1.00  0.00
ATOM    595  CB  PHE    61      -6.200   0.100  44.590  1.00  0.00
ATOM    596  CG  PHE    61      -5.640  -1.080  43.800  1.00  0.00
ATOM    597  CD1 PHE    61      -5.060  -0.900  42.550  1.00  0.00
ATOM    598  HD1 PHE    61      -4.930   0.110  42.150  1.00  0.00
ATOM    599  CD2 PHE    61      -5.810  -2.370  44.290  1.00  0.00
ATOM    600  HD2 PHE    61      -6.220  -2.520  45.290  1.00  0.00
ATOM    601  CE1 PHE    61      -4.660  -1.990  41.790  1.00  0.00
ATOM    602  HE1 PHE    61      -4.200  -1.840  40.820  1.00  0.00
ATOM    603  CE2 PHE    61      -5.430  -3.470  43.530  1.00  0.00
ATOM    604  HE2 PHE    61      -5.650  -4.480  43.870  1.00  0.00
ATOM    605  CZ  PHE    61      -4.850  -3.280  42.280  1.00  0.00
ATOM    606  HZ  PHE    61      -4.590  -4.140  41.660  1.00  0.00
ATOM    607  C   PHE    61      -8.290   1.340  45.220  1.00  0.00
ATOM    608  O   PHE    61      -8.600   0.880  46.310  1.00  0.00
ATOM    609  N   ILE    62      -8.610   2.570  44.830  1.00  0.00
ATOM    610  H   ILE    62      -8.550   2.830  43.860  1.00  0.00
ATOM    611  CA  ILE    62      -9.150   3.640  45.690  1.00  0.00
ATOM    612  CB  ILE    62      -8.190   4.830  45.650  1.00  0.00
ATOM    613  CG1 ILE    62      -6.800   4.500  46.200  1.00  0.00
ATOM    614  CG2 ILE    62      -8.680   6.070  46.400  1.00  0.00
ATOM    615  CD  ILE    62      -5.770   4.150  45.130  1.00  0.00
ATOM    616  C   ILE    62     -10.570   3.970  45.250  1.00  0.00
ATOM    617  O   ILE    62     -10.930   3.780  44.090  1.00  0.00
ATOM    618  N   SER    63     -11.370   4.450  46.200  1.00  0.00
ATOM    619  H   SER    63     -11.060   4.500  47.150  1.00  0.00
ATOM    620  CA  SER    63     -12.760   4.900  46.030  1.00  0.00
ATOM    621  CB  SER    63     -13.240   5.650  47.270  1.00  0.00
ATOM    622  OG  SER    63     -13.200   4.820  48.430  1.00  0.00
ATOM    623  HG  SER    63     -13.570   5.310  49.220  1.00  0.00
ATOM    624  C   SER    63     -12.980   5.800  44.810  1.00  0.00
ATOM    625  O   SER    63     -14.030   5.720  44.180  1.00  0.00
ATOM    626  N   GLY    64     -12.010   6.660  44.550  1.00  0.00
ATOM    627  H   GLY    64     -11.270   6.840  45.200  1.00  0.00
ATOM    628  CA  GLY    64     -11.890   7.420  43.290  1.00  0.00
ATOM    629  C   GLY    64     -11.660   6.420  42.160  1.00  0.00
ATOM    630  O   GLY    64     -10.590   5.820  42.090  1.00  0.00
ATOM    631  N   GLN    65     -12.720   6.240  41.370  1.00  0.00
ATOM    632  H   GLN    65     -13.550   6.790  41.500  1.00  0.00
ATOM    633  CA  GLN    65     -12.850   5.220  40.320  1.00  0.00
ATOM    634  CB  GLN    65     -14.080   5.510  39.450  1.00  0.00
ATOM    635  CG  GLN    65     -15.420   5.420  40.170  1.00  0.00
ATOM    636  CD  GLN    65     -15.760   4.030  40.720  1.00  0.00
ATOM    637  OE1 GLN    65     -15.350   2.990  40.200  1.00  0.00
ATOM    638  NE2 GLN    65     -16.560   4.040  41.780  1.00  0.00
ATOM    639 HE21 GLN    65     -16.890   4.910  42.160  1.00  0.00
ATOM    640 HE22 GLN    65     -16.850   3.170  42.190  1.00  0.00
ATOM    641  C   GLN    65     -11.640   5.030  39.400  1.00  0.00
ATOM    642  O   GLN    65     -11.430   3.940  38.890  1.00  0.00
ATOM    643  N   ASN    66     -10.900   6.120  39.190  1.00  0.00
ATOM    644  H   ASN    66     -11.150   6.990  39.610  1.00  0.00
ATOM    645  CA  ASN    66      -9.690   6.170  38.360  1.00  0.00
ATOM    646  CB  ASN    66     -10.010   5.900  36.890  1.00  0.00
ATOM    647  CG  ASN    66     -10.990   6.890  36.250  1.00  0.00
ATOM    648  OD1 ASN    66     -12.200   6.820  36.450  1.00  0.00
ATOM    649  ND2 ASN    66     -10.430   7.800  35.470  1.00  0.00
ATOM    650 HD21 ASN    66      -9.440   7.800  35.330  1.00  0.00
ATOM    651 HD22 ASN    66     -11.010   8.460  34.990  1.00  0.00
ATOM    652  C   ASN    66      -8.920   7.490  38.460  1.00  0.00
ATOM    653  O   ASN    66      -7.720   7.510  38.230  1.00  0.00
ATOM    654  N   THR    67      -9.640   8.560  38.810  1.00  0.00
ATOM    655  H   THR    67     -10.590   8.470  39.120  1.00  0.00
ATOM    656  CA  THR    67      -9.150   9.940  38.800  1.00  0.00
ATOM    657  CB  THR    67     -10.220  10.910  39.320  1.00  0.00
ATOM    658  OG1 THR    67      -9.740  12.260  39.190  1.00  0.00
ATOM    659  HG1 THR    67     -10.420  12.900  39.550  1.00  0.00
ATOM    660  CG2 THR    67     -10.690  10.650  40.750  1.00  0.00
ATOM    661  C   THR    67      -7.820  10.110  39.540  1.00  0.00
ATOM    662  O   THR    67      -7.640   9.630  40.660  1.00  0.00
ATOM    663  N   ASP    68      -6.880  10.710  38.810  1.00  0.00
ATOM    664  H   ASP    68      -7.010  10.960  37.850  1.00  0.00
ATOM    665  CA  ASP    68      -5.570  11.050  39.370  1.00  0.00
ATOM    666  CB  ASP    68      -4.480  10.960  38.300  1.00  0.00
ATOM    667  CG  ASP    68      -3.070  11.140  38.880  1.00  0.00
ATOM    668  OD1 ASP    68      -2.940  11.090  40.120  1.00  0.00
ATOM    669  OD2 ASP    68      -2.130  11.290  38.070  1.00  0.00
ATOM    670  C   ASP    68      -5.640  12.440  40.010  1.00  0.00
ATOM    671  O   ASP    68      -5.850  13.440  39.340  1.00  0.00
ATOM    672  N   GLY    69      -5.750  12.390  41.340  1.00  0.00
ATOM    673  H   GLY    69      -5.870  11.520  41.820  1.00  0.00
ATOM    674  CA  GLY    69      -5.740  13.570  42.220  1.00  0.00
ATOM    675  C   GLY    69      -4.350  14.210  42.360  1.00  0.00
ATOM    676  O   GLY    69      -4.270  15.390  42.680  1.00  0.00
ATOM    677  N   HIS    70      -3.310  13.400  42.200  1.00  0.00
ATOM    678  H   HIS    70      -3.410  12.440  41.930  1.00  0.00
ATOM    679  CA  HIS    70      -1.910  13.840  42.320  1.00  0.00
ATOM    680  CB  HIS    70      -1.000  12.660  42.660  1.00  0.00
ATOM    681  CG  HIS    70       0.370  13.140  43.120  1.00  0.00
ATOM    682  ND1 HIS    70       1.360  13.560  42.340  1.00  0.00
ATOM    683  CD2 HIS    70       0.780  13.240  44.380  1.00  0.00
ATOM    684  CE1 HIS    70       2.380  13.920  43.110  1.00  0.00
ATOM    685  NE2 HIS    70       2.020  13.720  44.380  1.00  0.00
ATOM    686  HE2 HIS    70       2.590  13.890  45.190  1.00  0.00
ATOM    687  C   HIS    70      -1.430  14.570  41.060  1.00  0.00
ATOM    688  O   HIS    70      -1.210  15.780  41.100  1.00  0.00
ATOM    689  N   GLY    71      -1.290  13.810  39.970  1.00  0.00
ATOM    690  H   GLY    71      -1.620  12.870  39.930  1.00  0.00
ATOM    691  CA  GLY    71      -0.700  14.290  38.710  1.00  0.00
ATOM    692  C   GLY    71       0.540  13.520  38.260  1.00  0.00
ATOM    693  O   GLY    71       0.940  13.640  37.110  1.00  0.00
ATOM    694  N   HIS    72       1.180  12.820  39.200  1.00  0.00
ATOM    695  H   HIS    72       0.860  12.810  40.140  1.00  0.00
ATOM    696  CA  HIS    72       2.410  12.040  38.980  1.00  0.00
ATOM    697  CB  HIS    72       2.860  11.440  40.310  1.00  0.00
ATOM    698  CG  HIS    72       4.220  10.750  40.270  1.00  0.00
ATOM    699  ND1 HIS    72       4.430   9.460  39.980  1.00  0.00
ATOM    700  HD1 HIS    72       3.730   8.810  39.700  1.00  0.00
ATOM    701  CD2 HIS    72       5.380  11.260  40.660  1.00  0.00
ATOM    702  CE1 HIS    72       5.710   9.190  40.200  1.00  0.00
ATOM    703  NE2 HIS    72       6.300  10.300  40.620  1.00  0.00
ATOM    704  C   HIS    72       2.250  10.940  37.930  1.00  0.00
ATOM    705  O   HIS    72       3.130  10.750  37.090  1.00  0.00
ATOM    706  N   GLY    73       1.140  10.210  38.030  1.00  0.00
ATOM    707  H   GLY    73       0.490  10.340  38.780  1.00  0.00
ATOM    708  CA  GLY    73       0.760   9.120  37.110  1.00  0.00
ATOM    709  C   GLY    73       0.460   9.640  35.700  1.00  0.00
ATOM    710  O   GLY    73       0.820   8.970  34.730  1.00  0.00
ATOM    711  N   THR    74      -0.220  10.780  35.630  1.00  0.00
ATOM    712  H   THR    74      -0.670  11.170  36.430  1.00  0.00
ATOM    713  CA  THR    74      -0.460  11.510  34.370  1.00  0.00
ATOM    714  CB  THR    74      -1.360  12.730  34.620  1.00  0.00
ATOM    715  OG1 THR    74      -2.590  12.290  35.200  1.00  0.00
ATOM    716  HG1 THR    74      -3.090  13.070  35.570  1.00  0.00
ATOM    717  CG2 THR    74      -1.700  13.490  33.340  1.00  0.00
ATOM    718  C   THR    74       0.880  11.920  33.750  1.00  0.00
ATOM    719  O   THR    74       1.090  11.630  32.570  1.00  0.00
ATOM    720  N   HIS    75       1.810  12.410  34.570  1.00  0.00
ATOM    721  H   HIS    75       1.630  12.550  35.540  1.00  0.00
ATOM    722  CA  HIS    75       3.150  12.840  34.140  1.00  0.00
ATOM    723  CB  HIS    75       3.910  13.450  35.320  1.00  0.00
ATOM    724  CG  HIS    75       5.230  14.090  34.890  1.00  0.00
ATOM    725  ND1 HIS    75       6.370  13.450  34.650  1.00  0.00
ATOM    726  CD2 HIS    75       5.410  15.380  34.600  1.00  0.00
ATOM    727  CE1 HIS    75       7.250  14.330  34.190  1.00  0.00
ATOM    728  NE2 HIS    75       6.660  15.520  34.160  1.00  0.00
ATOM    729  HE2 HIS    75       7.080  16.380  33.870  1.00  0.00
ATOM    730  C   HIS    75       3.950  11.680  33.530  1.00  0.00
ATOM    731  O   HIS    75       4.480  11.820  32.430  1.00  0.00
ATOM    732  N   CYS    76       3.970  10.550  34.230  1.00  0.00
ATOM    733  H   CYS    76       3.550  10.490  35.140  1.00  0.00
ATOM    734  CA  CYS    76       4.650   9.330  33.790  1.00  0.00
ATOM    735  CB  CYS    76       4.650   8.310  34.930  1.00  0.00
ATOM    736  SG  CYS    76       5.570   8.880  36.410  1.00  0.00
ATOM    737  HG  CYS    76       5.320   7.800  37.150  1.00  0.00
ATOM    738  C   CYS    76       4.030   8.760  32.510  1.00  0.00
ATOM    739  O   CYS    76       4.760   8.450  31.570  1.00  0.00
ATOM    740  N   ALA    77       2.700   8.780  32.440  1.00  0.00
ATOM    741  H   ALA    77       2.140   9.030  33.230  1.00  0.00
ATOM    742  CA  ALA    77       1.930   8.400  31.240  1.00  0.00
ATOM    743  CB  ALA    77       0.430   8.390  31.570  1.00  0.00
ATOM    744  C   ALA    77       2.200   9.310  30.040  1.00  0.00
ATOM    745  O   ALA    77       2.120   8.860  28.900  1.00  0.00
ATOM    746  N   GLY    78       2.480  10.580  30.330  1.00  0.00
ATOM    747  H   GLY    78       2.420  10.920  31.260  1.00  0.00
ATOM    748  CA  GLY    78       2.850  11.600  29.340  1.00  0.00
ATOM    749  C   GLY    78       4.220  11.300  28.720  1.00  0.00
ATOM    750  O   GLY    78       4.310  11.110  27.510  1.00  0.00
ATOM    751  N   THR    79       5.200  11.070  29.590  1.00  0.00
ATOM    752  H   THR    79       5.040  11.090  30.580  1.00  0.00
ATOM    753  CA  THR    79       6.600  10.790  29.220  1.00  0.00
ATOM    754  CB  THR    79       7.450  10.650  30.480  1.00  0.00
ATOM    755  OG1 THR    79       7.270  11.780  31.340  1.00  0.00
ATOM    756  HG1 THR    79       7.810  11.660  32.180  1.00  0.00
ATOM    757  CG2 THR    79       8.940  10.520  30.180  1.00  0.00
ATOM    758  C   THR    79       6.700   9.550  28.330  1.00  0.00
ATOM    759  O   THR    79       7.570   9.480  27.460  1.00  0.00
ATOM    760  N   ILE    80       5.810   8.590  28.560  1.00  0.00
ATOM    761  H   ILE    80       5.130   8.660  29.290  1.00  0.00
ATOM    762  CA  ILE    80       5.770   7.320  27.820  1.00  0.00
ATOM    763  CB  ILE    80       5.350   6.200  28.770  1.00  0.00
ATOM    764  CG1 ILE    80       5.610   4.830  28.150  1.00  0.00
ATOM    765  CG2 ILE    80       3.900   6.290  29.240  1.00  0.00
ATOM    766  CD  ILE    80       5.930   3.800  29.240  1.00  0.00
ATOM    767  C   ILE    80       5.020   7.360  26.480  1.00  0.00
ATOM    768  O   ILE    80       5.590   6.900  25.490  1.00  0.00
ATOM    769  N   GLY    81       3.850   7.990  26.440  1.00  0.00
ATOM    770  H   GLY    81       3.490   8.540  27.200  1.00  0.00
ATOM    771  CA  GLY    81       2.970   7.900  25.270  1.00  0.00
ATOM    772  C   GLY    81       1.990   9.040  24.960  1.00  0.00
ATOM    773  O   GLY    81       0.980   8.800  24.320  1.00  0.00
ATOM    774  N   SER    82       2.300  10.260  25.410  1.00  0.00
ATOM    775  H   SER    82       3.000  10.430  26.100  1.00  0.00
ATOM    776  CA  SER    82       1.600  11.460  24.920  1.00  0.00
ATOM    777  CB  SER    82       1.530  12.560  25.970  1.00  0.00
ATOM    778  OG  SER    82       2.810  13.170  26.190  1.00  0.00
ATOM    779  HG  SER    82       2.770  13.780  26.980  1.00  0.00
ATOM    780  C   SER    82       2.260  11.940  23.620  1.00  0.00
ATOM    781  O   SER    82       3.280  11.410  23.200  1.00  0.00
ATOM    782  N   LYS    83       1.620  12.900  22.960  1.00  0.00
ATOM    783  H   LYS    83       0.770  13.320  23.310  1.00  0.00
ATOM    784  CA  LYS    83       2.100  13.460  21.690  1.00  0.00
ATOM    785  CB  LYS    83       1.000  14.350  21.100  1.00  0.00
ATOM    786  CG  LYS    83       1.330  14.820  19.680  1.00  0.00
ATOM    787  CD  LYS    83       0.210  15.660  19.050  1.00  0.00
ATOM    788  CE  LYS    83      -0.060  16.990  19.760  1.00  0.00
ATOM    789  NZ  LYS    83       1.090  17.900  19.680  1.00  0.00
ATOM    790  HZ1 LYS    83       0.870  18.750  20.160  1.00  0.00
ATOM    791  HZ2 LYS    83       1.880  17.470  20.120  1.00  0.00
ATOM    792  HZ3 LYS    83       1.300  18.100  18.720  1.00  0.00
ATOM    793  C   LYS    83       3.450  14.150  21.860  1.00  0.00
ATOM    794  O   LYS    83       4.480  13.570  21.510  1.00  0.00
ATOM    795  N   THR    84       3.460  15.310  22.520  1.00  0.00
ATOM    796  H   THR    84       2.630  15.650  22.980  1.00  0.00
ATOM    797  CA  THR    84       4.640  16.160  22.720  1.00  0.00
ATOM    798  CB  THR    84       4.190  17.530  23.220  1.00  0.00
ATOM    799  OG1 THR    84       3.190  18.070  22.350  1.00  0.00
ATOM    800  HG1 THR    84       2.500  18.530  22.890  1.00  0.00
ATOM    801  CG2 THR    84       5.330  18.550  23.340  1.00  0.00
ATOM    802  C   THR    84       5.680  15.540  23.650  1.00  0.00
ATOM    803  O   THR    84       6.870  15.620  23.380  1.00  0.00
ATOM    804  N   TYR    85       5.230  14.840  24.690  1.00  0.00
ATOM    805  H   TYR    85       4.260  14.630  24.820  1.00  0.00
ATOM    806  CA  TYR    85       6.110  14.400  25.790  1.00  0.00
ATOM    807  CB  TYR    85       5.470  14.760  27.130  1.00  0.00
ATOM    808  CG  TYR    85       5.000  16.210  27.200  1.00  0.00
ATOM    809  CD1 TYR    85       5.920  17.250  27.280  1.00  0.00
ATOM    810  HD1 TYR    85       6.980  17.030  27.430  1.00  0.00
ATOM    811  CD2 TYR    85       3.650  16.510  27.000  1.00  0.00
ATOM    812  HD2 TYR    85       2.920  15.700  26.940  1.00  0.00
ATOM    813  CE1 TYR    85       5.510  18.570  27.130  1.00  0.00
ATOM    814  HE1 TYR    85       6.250  19.370  27.150  1.00  0.00
ATOM    815  CE2 TYR    85       3.240  17.830  26.860  1.00  0.00
ATOM    816  HE2 TYR    85       2.180  18.050  26.700  1.00  0.00
ATOM    817  CZ  TYR    85       4.170  18.860  26.910  1.00  0.00
ATOM    818  OH  TYR    85       3.780  20.140  26.710  1.00  0.00
ATOM    819  HH  TYR    85       2.790  20.170  26.560  1.00  0.00
ATOM    820  C   TYR    85       6.510  12.920  25.750  1.00  0.00
ATOM    821  O   TYR    85       7.490  12.550  26.390  1.00  0.00
ATOM    822  N   GLY    86       5.760  12.130  24.990  1.00  0.00
ATOM    823  H   GLY    86       4.990  12.480  24.460  1.00  0.00
ATOM    824  CA  GLY    86       5.950  10.670  24.880  1.00  0.00
ATOM    825  C   GLY    86       7.120  10.260  23.990  1.00  0.00
ATOM    826  O   GLY    86       7.390  10.870  22.960  1.00  0.00
ATOM    827  N   VAL    87       7.780   9.190  24.430  1.00  0.00
ATOM    828  H   VAL    87       7.620   8.830  25.350  1.00  0.00
ATOM    829  CA  VAL    87       8.830   8.480  23.680  1.00  0.00
ATOM    830  CB  VAL    87       9.620   7.510  24.560  1.00  0.00
ATOM    831  CG1 VAL    87      10.800   6.890  23.820  1.00  0.00
ATOM    832  CG2 VAL    87      10.150   8.150  25.850  1.00  0.00
ATOM    833  C   VAL    87       8.150   7.750  22.520  1.00  0.00
ATOM    834  O   VAL    87       8.400   8.070  21.360  1.00  0.00
ATOM    835  N   ALA    88       7.190   6.900  22.880  1.00  0.00
ATOM    836  H   ALA    88       6.950   6.750  23.840  1.00  0.00
ATOM    837  CA  ALA    88       6.360   6.140  21.930  1.00  0.00
ATOM    838  CB  ALA    88       6.310   4.680  22.360  1.00  0.00
ATOM    839  C   ALA    88       4.970   6.780  21.910  1.00  0.00
ATOM    840  O   ALA    88       4.080   6.450  22.690  1.00  0.00
ATOM    841  N   LYS    89       4.850   7.750  21.000  1.00  0.00
ATOM    842  H   LYS    89       5.590   7.940  20.350  1.00  0.00
ATOM    843  CA  LYS    89       3.670   8.610  20.850  1.00  0.00
ATOM    844  CB  LYS    89       3.940   9.640  19.750  1.00  0.00
ATOM    845  CG  LYS    89       5.010  10.650  20.170  1.00  0.00
ATOM    846  CD  LYS    89       5.520  11.460  18.970  1.00  0.00
ATOM    847  CE  LYS    89       6.470  12.590  19.380  1.00  0.00
ATOM    848  NZ  LYS    89       7.640  12.120  20.130  1.00  0.00
ATOM    849  HZ1 LYS    89       8.200  12.900  20.400  1.00  0.00
ATOM    850  HZ2 LYS    89       7.330  11.640  20.950  1.00  0.00
ATOM    851  HZ3 LYS    89       8.180  11.500  19.560  1.00  0.00
ATOM    852  C   LYS    89       2.380   7.840  20.570  1.00  0.00
ATOM    853  O   LYS    89       1.430   7.970  21.350  1.00  0.00
ATOM    854  N   LYS    90       2.420   6.950  19.590  1.00  0.00
ATOM    855  H   LYS    90       3.280   6.710  19.140  1.00  0.00
ATOM    856  CA  LYS    90       1.280   6.150  19.130  1.00  0.00
ATOM    857  CB  LYS    90       1.560   5.600  17.730  1.00  0.00
ATOM    858  CG  LYS    90       1.570   6.660  16.630  1.00  0.00
ATOM    859  CD  LYS    90       1.830   6.010  15.270  1.00  0.00
ATOM    860  CE  LYS    90       1.900   7.030  14.120  1.00  0.00
ATOM    861  NZ  LYS    90       2.310   6.380  12.870  1.00  0.00
ATOM    862  HZ1 LYS    90       2.330   7.050  12.130  1.00  0.00
ATOM    863  HZ2 LYS    90       3.230   5.990  12.980  1.00  0.00
ATOM    864  HZ3 LYS    90       1.670   5.640  12.640  1.00  0.00
ATOM    865  C   LYS    90       0.840   5.010  20.060  1.00  0.00
ATOM    866  O   LYS    90      -0.180   4.380  19.800  1.00  0.00
ATOM    867  N   ALA    91       1.570   4.790  21.150  1.00  0.00
ATOM    868  H   ALA    91       2.360   5.360  21.380  1.00  0.00
ATOM    869  CA  ALA    91       1.310   3.710  22.120  1.00  0.00
ATOM    870  CB  ALA    91       2.460   3.640  23.120  1.00  0.00
ATOM    871  C   ALA    91      -0.020   3.850  22.870  1.00  0.00
ATOM    872  O   ALA    91      -0.480   4.960  23.150  1.00  0.00
ATOM    873  N   LYS    92      -0.620   2.690  23.120  1.00  0.00
ATOM    874  H   LYS    92      -0.240   1.820  22.810  1.00  0.00
ATOM    875  CA  LYS    92      -1.830   2.570  23.950  1.00  0.00
ATOM    876  CB  LYS    92      -2.530   1.240  23.690  1.00  0.00
ATOM    877  CG  LYS    92      -3.050   1.070  22.260  1.00  0.00
ATOM    878  CD  LYS    92      -4.160   2.080  21.920  1.00  0.00
ATOM    879  CE  LYS    92      -4.620   1.910  20.470  1.00  0.00
ATOM    880  NZ  LYS    92      -5.670   2.880  20.140  1.00  0.00
ATOM    881  HZ1 LYS    92      -5.970   2.740  19.200  1.00  0.00
ATOM    882  HZ2 LYS    92      -6.450   2.760  20.760  1.00  0.00
ATOM    883  HZ3 LYS    92      -5.310   3.810  20.240  1.00  0.00
ATOM    884  C   LYS    92      -1.420   2.650  25.420  1.00  0.00
ATOM    885  O   LYS    92      -0.430   2.040  25.830  1.00  0.00
ATOM    886  N   LEU    93      -2.180   3.420  26.190  1.00  0.00
ATOM    887  H   LEU    93      -3.010   3.880  25.860  1.00  0.00
ATOM    888  CA  LEU    93      -1.880   3.640  27.610  1.00  0.00
ATOM    889  CB  LEU    93      -1.580   5.120  27.880  1.00  0.00
ATOM    890  CG  LEU    93      -0.500   5.730  26.990  1.00  0.00
ATOM    891  CD1 LEU    93      -0.380   7.230  27.290  1.00  0.00
ATOM    892  CD2 LEU    93       0.880   5.090  27.200  1.00  0.00
ATOM    893  C   LEU    93      -3.040   3.170  28.490  1.00  0.00
ATOM    894  O   LEU    93      -4.210   3.330  28.150  1.00  0.00
ATOM    895  N   TYR    94      -2.650   2.520  29.590  1.00  0.00
ATOM    896  H   TYR    94      -1.690   2.350  29.780  1.00  0.00
ATOM    897  CA  TYR    94      -3.580   1.930  30.570  1.00  0.00
ATOM    898  CB  TYR    94      -3.520   0.400  30.440  1.00  0.00
ATOM    899  CG  TYR    94      -3.970  -0.140  29.080  1.00  0.00
ATOM    900  CD1 TYR    94      -5.160   0.290  28.490  1.00  0.00
ATOM    901  HD1 TYR    94      -5.750   1.070  28.970  1.00  0.00
ATOM    902  CD2 TYR    94      -3.240  -1.160  28.480  1.00  0.00
ATOM    903  HD2 TYR    94      -2.280  -1.460  28.900  1.00  0.00
ATOM    904  CE1 TYR    94      -5.620  -0.310  27.330  1.00  0.00
ATOM    905  HE1 TYR    94      -6.570  -0.000  26.900  1.00  0.00
ATOM    906  CE2 TYR    94      -3.710  -1.770  27.320  1.00  0.00
ATOM    907  HE2 TYR    94      -3.190  -2.640  26.920  1.00  0.00
ATOM    908  CZ  TYR    94      -4.890  -1.340  26.740  1.00  0.00
ATOM    909  OH  TYR    94      -5.320  -1.900  25.570  1.00  0.00
ATOM    910  HH  TYR    94      -4.660  -2.590  25.270  1.00  0.00
ATOM    911  C   TYR    94      -3.200   2.370  31.990  1.00  0.00
ATOM    912  O   TYR    94      -2.030   2.320  32.360  1.00  0.00
ATOM    913  N   GLY    95      -4.230   2.690  32.770  1.00  0.00
ATOM    914  H   GLY    95      -5.170   2.610  32.460  1.00  0.00
ATOM    915  CA  GLY    95      -4.080   3.270  34.110  1.00  0.00
ATOM    916  C   GLY    95      -4.520   2.320  35.220  1.00  0.00
ATOM    917  O   GLY    95      -5.680   1.910  35.290  1.00  0.00
ATOM    918  N   VAL    96      -3.540   2.000  36.070  1.00  0.00
ATOM    919  H   VAL    96      -2.610   2.340  35.960  1.00  0.00
ATOM    920  CA  VAL    96      -3.730   1.120  37.240  1.00  0.00
ATOM    921  CB  VAL    96      -2.920  -0.170  37.090  1.00  0.00
ATOM    922  CG1 VAL    96      -3.100  -1.110  38.280  1.00  0.00
ATOM    923  CG2 VAL    96      -3.290  -0.940  35.830  1.00  0.00
ATOM    924  C   VAL    96      -3.340   1.950  38.470  1.00  0.00
ATOM    925  O   VAL    96      -2.160   2.130  38.760  1.00  0.00
ATOM    926  N   LYS    97      -4.360   2.510  39.120  1.00  0.00
ATOM    927  H   LYS    97      -5.310   2.340  38.850  1.00  0.00
ATOM    928  CA  LYS    97      -4.210   3.410  40.270  1.00  0.00
ATOM    929  CB  LYS    97      -5.380   4.390  40.300  1.00  0.00
ATOM    930  CG  LYS    97      -5.280   5.430  41.430  1.00  0.00
ATOM    931  CD  LYS    97      -6.440   6.420  41.450  1.00  0.00
ATOM    932  CE  LYS    97      -6.400   7.340  42.670  1.00  0.00
ATOM    933  NZ  LYS    97      -5.190   8.180  42.730  1.00  0.00
ATOM    934  HZ1 LYS    97      -5.240   8.790  43.520  1.00  0.00
ATOM    935  HZ2 LYS    97      -4.390   7.590  42.810  1.00  0.00
ATOM    936  HZ3 LYS    97      -5.120   8.720  41.890  1.00  0.00
ATOM    937  C   LYS    97      -4.020   2.640  41.590  1.00  0.00
ATOM    938  O   LYS    97      -4.950   2.450  42.360  1.00  0.00
ATOM    939  N   VAL    98      -2.780   2.220  41.800  1.00  0.00
ATOM    940  H   VAL    98      -2.070   2.310  41.090  1.00  0.00
ATOM    941  CA  VAL    98      -2.300   1.600  43.040  1.00  0.00
ATOM    942  CB  VAL    98      -1.070   0.710  42.830  1.00  0.00
ATOM    943  CG1 VAL    98      -1.400  -0.530  42.000  1.00  0.00
ATOM    944  CG2 VAL    98       0.120   1.450  42.200  1.00  0.00
ATOM    945  C   VAL    98      -2.040   2.610  44.160  1.00  0.00
ATOM    946  O   VAL    98      -2.250   2.310  45.330  1.00  0.00
ATOM    947  N   LEU    99      -1.590   3.800  43.760  1.00  0.00
ATOM    948  H   LEU    99      -1.480   4.030  42.790  1.00  0.00
ATOM    949  CA  LEU    99      -1.220   4.880  44.690  1.00  0.00
ATOM    950  CB  LEU    99       0.050   5.590  44.200  1.00  0.00
ATOM    951  CG  LEU    99       1.260   4.710  43.860  1.00  0.00
ATOM    952  CD1 LEU    99       2.320   5.570  43.170  1.00  0.00
ATOM    953  CD2 LEU    99       1.870   4.060  45.110  1.00  0.00
ATOM    954  C   LEU    99      -2.350   5.900  44.730  1.00  0.00
ATOM    955  O   LEU    99      -2.950   6.230  43.710  1.00  0.00
ATOM    956  N   ASP   100      -2.620   6.390  45.940  1.00  0.00
ATOM    957  H   ASP   100      -2.100   6.090  46.750  1.00  0.00
ATOM    958  CA  ASP   100      -3.610   7.430  46.230  1.00  0.00
ATOM    959  CB  ASP   100      -3.930   7.420  47.730  1.00  0.00
ATOM    960  CG  ASP   100      -2.760   7.650  48.680  1.00  0.00
ATOM    961  OD1 ASP   100      -1.820   8.380  48.300  1.00  0.00
ATOM    962  OD2 ASP   100      -2.820   7.090  49.800  1.00  0.00
ATOM    963  C   ASP   100      -3.190   8.810  45.720  1.00  0.00
ATOM    964  O   ASP   100      -2.160   8.940  45.060  1.00  0.00
ATOM    965  N   ASN   101      -4.000   9.820  46.030  1.00  0.00
ATOM    966  H   ASN   101      -4.800   9.690  46.620  1.00  0.00
ATOM    967  CA  ASN   101      -3.780  11.210  45.610  1.00  0.00
ATOM    968  CB  ASN   101      -5.050  12.040  45.860  1.00  0.00
ATOM    969  CG  ASN   101      -6.280  11.540  45.100  1.00  0.00
ATOM    970  OD1 ASN   101      -6.190  10.870  44.070  1.00  0.00
ATOM    971  ND2 ASN   101      -7.450  11.870  45.640  1.00  0.00
ATOM    972 HD21 ASN   101      -7.470  12.400  46.480  1.00  0.00
ATOM    973 HD22 ASN   101      -8.300  11.590  45.190  1.00  0.00
ATOM    974  C   ASN   101      -2.550  11.890  46.210  1.00  0.00
ATOM    975  O   ASN   101      -2.110  12.910  45.700  1.00  0.00
ATOM    976  N   GLN   102      -2.090  11.370  47.350  1.00  0.00
ATOM    977  H   GLN   102      -2.560  10.610  47.800  1.00  0.00
ATOM    978  CA  GLN   102      -0.850  11.780  48.020  1.00  0.00
ATOM    979  CB  GLN   102      -0.850  11.190  49.430  1.00  0.00
ATOM    980  CG  GLN   102       0.300  11.660  50.330  1.00  0.00
ATOM    981  CD  GLN   102       0.310  10.960  51.690  1.00  0.00
ATOM    982  OE1 GLN   102       0.120   9.750  51.810  1.00  0.00
ATOM    983  NE2 GLN   102       0.610  11.750  52.720  1.00  0.00
ATOM    984 HE21 GLN   102       0.810  12.720  52.570  1.00  0.00
ATOM    985 HE22 GLN   102       0.630  11.370  53.640  1.00  0.00
ATOM    986  C   GLN   102       0.400  11.350  47.250  1.00  0.00
ATOM    987  O   GLN   102       1.410  12.050  47.270  1.00  0.00
ATOM    988  N   GLY   103       0.300  10.190  46.590  1.00  0.00
ATOM    989  H   GLY   103      -0.560   9.690  46.550  1.00  0.00
ATOM    990  CA  GLY   103       1.400   9.540  45.860  1.00  0.00
ATOM    991  C   GLY   103       1.980   8.340  46.610  1.00  0.00
ATOM    992  O   GLY   103       3.040   7.840  46.260  1.00  0.00
ATOM    993  N   SER   104       1.210   7.850  47.580  1.00  0.00
ATOM    994  H   SER   104       0.290   8.220  47.760  1.00  0.00
ATOM    995  CA  SER   104       1.580   6.750  48.480  1.00  0.00
ATOM    996  CB  SER   104       1.490   7.230  49.930  1.00  0.00
ATOM    997  OG  SER   104       2.420   8.280  50.180  1.00  0.00
ATOM    998  HG  SER   104       2.240   8.680  51.080  1.00  0.00
ATOM    999  C   SER   104       0.610   5.580  48.290  1.00  0.00
ATOM   1000  O   SER   104      -0.540   5.770  47.880  1.00  0.00
ATOM   1001  N   GLY   105       1.100   4.380  48.590  1.00  0.00
ATOM   1002  H   GLY   105       2.040   4.250  48.880  1.00  0.00
ATOM   1003  CA  GLY   105       0.300   3.150  48.500  1.00  0.00
ATOM   1004  C   GLY   105       0.980   1.990  49.220  1.00  0.00
ATOM   1005  O   GLY   105       2.200   1.830  49.160  1.00  0.00
ATOM   1006  N   SER   106       0.130   1.200  49.880  1.00  0.00
ATOM   1007  H   SER   106      -0.840   1.410  49.930  1.00  0.00
ATOM   1008  CA  SER   106       0.540  -0.020  50.580  1.00  0.00
ATOM   1009  CB  SER   106      -0.660  -0.590  51.350  1.00  0.00
ATOM   1010  OG  SER   106      -0.270  -1.720  52.130  1.00  0.00
ATOM   1011  HG  SER   106      -1.060  -2.050  52.660  1.00  0.00
ATOM   1012  C   SER   106       1.040  -1.050  49.560  1.00  0.00
ATOM   1013  O   SER   106       0.540  -1.130  48.440  1.00  0.00
ATOM   1014  N   TYR   107       2.030  -1.830  50.000  1.00  0.00
ATOM   1015  H   TYR   107       2.430  -1.710  50.910  1.00  0.00
ATOM   1016  CA  TYR   107       2.630  -2.890  49.190  1.00  0.00
ATOM   1017  CB  TYR   107       3.780  -3.560  49.950  1.00  0.00
ATOM   1018  CG  TYR   107       5.030  -2.680  49.970  1.00  0.00
ATOM   1019  CD1 TYR   107       5.500  -2.090  48.800  1.00  0.00
ATOM   1020  HD1 TYR   107       4.980  -2.240  47.860  1.00  0.00
ATOM   1021  CD2 TYR   107       5.740  -2.530  51.160  1.00  0.00
ATOM   1022  HD2 TYR   107       5.350  -2.970  52.080  1.00  0.00
ATOM   1023  CE1 TYR   107       6.690  -1.360  48.820  1.00  0.00
ATOM   1024  HE1 TYR   107       7.080  -0.940  47.890  1.00  0.00
ATOM   1025  CE2 TYR   107       6.920  -1.800  51.180  1.00  0.00
ATOM   1026  HE2 TYR   107       7.460  -1.680  52.110  1.00  0.00
ATOM   1027  CZ  TYR   107       7.390  -1.220  50.010  1.00  0.00
ATOM   1028  OH  TYR   107       8.510  -0.450  50.030  1.00  0.00
ATOM   1029  HH  TYR   107       8.940  -0.530  50.930  1.00  0.00
ATOM   1030  C   TYR   107       1.630  -3.940  48.680  1.00  0.00
ATOM   1031  O   TYR   107       1.720  -4.320  47.520  1.00  0.00
ATOM   1032  N   SER   108       0.610  -4.230  49.490  1.00  0.00
ATOM   1033  H   SER   108       0.530  -3.840  50.410  1.00  0.00
ATOM   1034  CA  SER   108      -0.480  -5.140  49.110  1.00  0.00
ATOM   1035  CB  SER   108      -1.440  -5.360  50.280  1.00  0.00
ATOM   1036  OG  SER   108      -1.980  -4.130  50.770  1.00  0.00
ATOM   1037  HG  SER   108      -2.730  -4.320  51.400  1.00  0.00
ATOM   1038  C   SER   108      -1.230  -4.680  47.860  1.00  0.00
ATOM   1039  O   SER   108      -1.390  -5.470  46.930  1.00  0.00
ATOM   1040  N   GLY   109      -1.520  -3.380  47.790  1.00  0.00
ATOM   1041  H   GLY   109      -1.300  -2.760  48.550  1.00  0.00
ATOM   1042  CA  GLY   109      -2.170  -2.720  46.650  1.00  0.00
ATOM   1043  C   GLY   109      -1.300  -2.730  45.390  1.00  0.00
ATOM   1044  O   GLY   109      -1.830  -2.950  44.300  1.00  0.00
ATOM   1045  N   ILE   110      -0.010  -2.500  45.570  1.00  0.00
ATOM   1046  H   ILE   110       0.350  -2.280  46.480  1.00  0.00
ATOM   1047  CA  ILE   110       1.010  -2.500  44.510  1.00  0.00
ATOM   1048  CB  ILE   110       2.320  -1.920  45.060  1.00  0.00
ATOM   1049  CG1 ILE   110       2.130  -0.480  45.530  1.00  0.00
ATOM   1050  CG2 ILE   110       3.460  -1.990  44.030  1.00  0.00
ATOM   1051  CD  ILE   110       3.220   0.050  46.450  1.00  0.00
ATOM   1052  C   ILE   110       1.170  -3.880  43.880  1.00  0.00
ATOM   1053  O   ILE   110       1.170  -3.980  42.650  1.00  0.00
ATOM   1054  N   ILE   111       1.270  -4.920  44.700  1.00  0.00
ATOM   1055  H   ILE   111       1.280  -4.800  45.690  1.00  0.00
ATOM   1056  CA  ILE   111       1.400  -6.320  44.270  1.00  0.00
ATOM   1057  CB  ILE   111       1.700  -7.250  45.440  1.00  0.00
ATOM   1058  CG1 ILE   111       3.000  -6.840  46.140  1.00  0.00
ATOM   1059  CG2 ILE   111       1.830  -8.710  44.990  1.00  0.00
ATOM   1060  CD  ILE   111       3.120  -7.350  47.580  1.00  0.00
ATOM   1061  C   ILE   111       0.150  -6.750  43.490  1.00  0.00
ATOM   1062  O   ILE   111       0.280  -7.270  42.380  1.00  0.00
ATOM   1063  N   SER   112      -1.020  -6.410  44.020  1.00  0.00
ATOM   1064  H   SER   112      -1.090  -6.010  44.940  1.00  0.00
ATOM   1065  CA  SER   112      -2.320  -6.640  43.370  1.00  0.00
ATOM   1066  CB  SER   112      -3.450  -6.210  44.300  1.00  0.00
ATOM   1067  OG  SER   112      -3.500  -7.020  45.480  1.00  0.00
ATOM   1068  HG  SER   112      -4.170  -6.650  46.120  1.00  0.00
ATOM   1069  C   SER   112      -2.460  -5.940  42.020  1.00  0.00
ATOM   1070  O   SER   112      -3.190  -6.430  41.160  1.00  0.00
ATOM   1071  N   GLY   113      -1.810  -4.790  41.890  1.00  0.00
ATOM   1072  H   GLY   113      -1.370  -4.350  42.670  1.00  0.00
ATOM   1073  CA  GLY   113      -1.710  -4.020  40.630  1.00  0.00
ATOM   1074  C   GLY   113      -0.910  -4.760  39.560  1.00  0.00
ATOM   1075  O   GLY   113      -1.360  -4.870  38.420  1.00  0.00
ATOM   1076  N   MET   114       0.240  -5.300  39.980  1.00  0.00
ATOM   1077  H   MET   114       0.570  -5.170  40.910  1.00  0.00
ATOM   1078  CA  MET   114       1.120  -6.120  39.130  1.00  0.00
ATOM   1079  CB  MET   114       2.410  -6.470  39.880  1.00  0.00
ATOM   1080  CG  MET   114       3.300  -5.240  40.090  1.00  0.00
ATOM   1081  SD  MET   114       4.920  -5.640  40.840  1.00  0.00
ATOM   1082  CE  MET   114       4.510  -5.660  42.570  1.00  0.00
ATOM   1083  C   MET   114       0.440  -7.400  38.650  1.00  0.00
ATOM   1084  O   MET   114       0.450  -7.690  37.450  1.00  0.00
ATOM   1085  N   ASP   115      -0.210  -8.090  39.580  1.00  0.00
ATOM   1086  H   ASP   115      -0.140  -7.840  40.550  1.00  0.00
ATOM   1087  CA  ASP   115      -0.990  -9.310  39.340  1.00  0.00
ATOM   1088  CB  ASP   115      -1.500  -9.880  40.670  1.00  0.00
ATOM   1089  CG  ASP   115      -0.390 -10.310  41.630  1.00  0.00
ATOM   1090  OD1 ASP   115       0.610 -10.890  41.160  1.00  0.00
ATOM   1091  OD2 ASP   115      -0.570 -10.040  42.840  1.00  0.00
ATOM   1092  C   ASP   115      -2.170  -9.070  38.390  1.00  0.00
ATOM   1093  O   ASP   115      -2.450  -9.900  37.540  1.00  0.00
ATOM   1094  N   TYR   116      -2.800  -7.900  38.530  1.00  0.00
ATOM   1095  H   TYR   116      -2.580  -7.270  39.280  1.00  0.00
ATOM   1096  CA  TYR   116      -3.880  -7.450  37.640  1.00  0.00
ATOM   1097  CB  TYR   116      -4.480  -6.120  38.130  1.00  0.00
ATOM   1098  CG  TYR   116      -5.560  -5.590  37.180  1.00  0.00
ATOM   1099  CD1 TYR   116      -6.840  -6.130  37.220  1.00  0.00
ATOM   1100  HD1 TYR   116      -7.090  -6.880  37.960  1.00  0.00
ATOM   1101  CD2 TYR   116      -5.230  -4.640  36.220  1.00  0.00
ATOM   1102  HD2 TYR   116      -4.220  -4.220  36.190  1.00  0.00
ATOM   1103  CE1 TYR   116      -7.790  -5.720  36.290  1.00  0.00
ATOM   1104  HE1 TYR   116      -8.780  -6.160  36.300  1.00  0.00
ATOM   1105  CE2 TYR   116      -6.180  -4.230  35.290  1.00  0.00
ATOM   1106  HE2 TYR   116      -5.900  -3.530  34.510  1.00  0.00
ATOM   1107  CZ  TYR   116      -7.460  -4.770  35.330  1.00  0.00
ATOM   1108  OH  TYR   116      -8.400  -4.340  34.450  1.00  0.00
ATOM   1109  HH  TYR   116      -7.950  -3.870  33.690  1.00  0.00
ATOM   1110  C   TYR   116      -3.390  -7.340  36.200  1.00  0.00
ATOM   1111  O   TYR   116      -4.000  -7.980  35.330  1.00  0.00
ATOM   1112  N   VAL   117      -2.260  -6.670  35.980  1.00  0.00
ATOM   1113  H   VAL   117      -1.760  -6.250  36.740  1.00  0.00
ATOM   1114  CA  VAL   117      -1.660  -6.450  34.660  1.00  0.00
ATOM   1115  CB  VAL   117      -0.460  -5.500  34.780  1.00  0.00
ATOM   1116  CG1 VAL   117       0.270  -5.270  33.460  1.00  0.00
ATOM   1117  CG2 VAL   117      -0.890  -4.130  35.310  1.00  0.00
ATOM   1118  C   VAL   117      -1.310  -7.770  33.970  1.00  0.00
ATOM   1119  O   VAL   117      -1.570  -7.910  32.780  1.00  0.00
ATOM   1120  N   ALA   118      -0.830  -8.740  34.740  1.00  0.00
ATOM   1121  H   ALA   118      -0.650  -8.590  35.720  1.00  0.00
ATOM   1122  CA  ALA   118      -0.460 -10.080  34.260  1.00  0.00
ATOM   1123  CB  ALA   118       0.110 -10.890  35.420  1.00  0.00
ATOM   1124  C   ALA   118      -1.630 -10.840  33.620  1.00  0.00
ATOM   1125  O   ALA   118      -1.470 -11.440  32.560  1.00  0.00
ATOM   1126  N   GLN   119      -2.790 -10.730  34.250  1.00  0.00
ATOM   1127  H   GLN   119      -2.880 -10.210  35.100  1.00  0.00
ATOM   1128  CA  GLN   119      -4.040 -11.360  33.790  1.00  0.00
ATOM   1129  CB  GLN   119      -4.910 -11.610  35.020  1.00  0.00
ATOM   1130  CG  GLN   119      -6.240 -12.310  34.730  1.00  0.00
ATOM   1131  CD  GLN   119      -7.090 -12.650  35.960  1.00  0.00
ATOM   1132  OE1 GLN   119      -7.840 -13.620  35.930  1.00  0.00
ATOM   1133  NE2 GLN   119      -6.980 -11.870  37.030  1.00  0.00
ATOM   1134 HE21 GLN   119      -6.350 -11.090  37.020  1.00  0.00
ATOM   1135 HE22 GLN   119      -7.530 -12.060  37.840  1.00  0.00
ATOM   1136  C   GLN   119      -4.770 -10.520  32.730  1.00  0.00
ATOM   1137  O   GLN   119      -5.310 -11.070  31.780  1.00  0.00
ATOM   1138  N   ASP   120      -4.760  -9.200  32.920  1.00  0.00
ATOM   1139  H   ASP   120      -4.260  -8.780  33.680  1.00  0.00
ATOM   1140  CA  ASP   120      -5.480  -8.230  32.080  1.00  0.00
ATOM   1141  CB  ASP   120      -5.540  -6.880  32.810  1.00  0.00
ATOM   1142  CG  ASP   120      -6.560  -5.930  32.190  1.00  0.00
ATOM   1143  OD1 ASP   120      -7.690  -6.390  31.910  1.00  0.00
ATOM   1144  OD2 ASP   120      -6.180  -4.760  31.990  1.00  0.00
ATOM   1145  C   ASP   120      -4.910  -8.060  30.670  1.00  0.00
ATOM   1146  O   ASP   120      -5.650  -7.690  29.760  1.00  0.00
ATOM   1147  N   SER   121      -3.610  -8.290  30.510  1.00  0.00
ATOM   1148  H   SER   121      -2.990  -8.410  31.280  1.00  0.00
ATOM   1149  CA  SER   121      -2.950  -8.270  29.190  1.00  0.00
ATOM   1150  CB  SER   121      -1.460  -8.550  29.370  1.00  0.00
ATOM   1151  OG  SER   121      -0.770  -8.370  28.130  1.00  0.00
ATOM   1152  HG  SER   121       0.220  -8.470  28.270  1.00  0.00
ATOM   1153  C   SER   121      -3.590  -9.260  28.220  1.00  0.00
ATOM   1154  O   SER   121      -3.690  -8.970  27.030  1.00  0.00
ATOM   1155  N   LYS   122      -4.120 -10.360  28.760  1.00  0.00
ATOM   1156  H   LYS   122      -4.050 -10.530  29.740  1.00  0.00
ATOM   1157  CA  LYS   122      -4.840 -11.400  28.010  1.00  0.00
ATOM   1158  CB  LYS   122      -5.280 -12.530  28.950  1.00  0.00
ATOM   1159  CG  LYS   122      -4.130 -13.260  29.660  1.00  0.00
ATOM   1160  CD  LYS   122      -4.710 -14.260  30.670  1.00  0.00
ATOM   1161  CE  LYS   122      -3.620 -14.980  31.460  1.00  0.00
ATOM   1162  NZ  LYS   122      -4.220 -15.920  32.420  1.00  0.00
ATOM   1163  HZ1 LYS   122      -3.500 -16.390  32.920  1.00  0.00
ATOM   1164  HZ2 LYS   122      -4.800 -15.420  33.070  1.00  0.00
ATOM   1165  HZ3 LYS   122      -4.780 -16.590  31.930  1.00  0.00
ATOM   1166  C   LYS   122      -6.080 -10.870  27.300  1.00  0.00
ATOM   1167  O   LYS   122      -6.330 -11.250  26.150  1.00  0.00
ATOM   1168  N   THR   123      -6.830  -9.990  27.960  1.00  0.00
ATOM   1169  H   THR   123      -6.570  -9.660  28.870  1.00  0.00
ATOM   1170  CA  THR   123      -8.050  -9.390  27.420  1.00  0.00
ATOM   1171  CB  THR   123      -8.950  -8.750  28.490  1.00  0.00
ATOM   1172  OG1 THR   123      -8.350  -7.590  29.050  1.00  0.00
ATOM   1173  HG1 THR   123      -8.680  -7.440  29.990  1.00  0.00
ATOM   1174  CG2 THR   123      -9.350  -9.740  29.590  1.00  0.00
ATOM   1175  C   THR   123      -7.770  -8.370  26.320  1.00  0.00
ATOM   1176  O   THR   123      -8.550  -8.230  25.380  1.00  0.00
ATOM   1177  N   ARG   124      -6.630  -7.680  26.440  1.00  0.00
ATOM   1178  H   ARG   124      -5.960  -7.910  27.150  1.00  0.00
ATOM   1179  CA  ARG   124      -6.240  -6.560  25.580  1.00  0.00
ATOM   1180  CB  ARG   124      -5.320  -5.600  26.330  1.00  0.00
ATOM   1181  CG  ARG   124      -5.860  -5.110  27.680  1.00  0.00
ATOM   1182  CD  ARG   124      -7.210  -4.410  27.590  1.00  0.00
ATOM   1183  NE  ARG   124      -7.750  -4.260  28.950  1.00  0.00
ATOM   1184  HE  ARG   124      -7.100  -4.440  29.680  1.00  0.00
ATOM   1185  CZ  ARG   124      -9.010  -3.930  29.280  1.00  0.00
ATOM   1186  NH1 ARG   124      -9.960  -3.710  28.350  1.00  0.00
ATOM   1187 HH11 ARG   124      -9.730  -3.790  27.380  1.00  0.00
ATOM   1188 HH12 ARG   124     -10.890  -3.470  28.630  1.00  0.00
ATOM   1189  NH2 ARG   124      -9.340  -3.840  30.570  1.00  0.00
ATOM   1190 HH21 ARG   124      -8.660  -4.040  31.270  1.00  0.00
ATOM   1191 HH22 ARG   124     -10.270  -3.590  30.840  1.00  0.00
ATOM   1192  C   ARG   124      -5.550  -7.050  24.300  1.00  0.00
ATOM   1193  O   ARG   124      -4.760  -7.990  24.330  1.00  0.00
ATOM   1194  N   GLY   125      -5.840  -6.330  23.220  1.00  0.00
ATOM   1195  H   GLY   125      -6.480  -5.560  23.260  1.00  0.00
ATOM   1196  CA  GLY   125      -5.280  -6.580  21.890  1.00  0.00
ATOM   1197  C   GLY   125      -4.000  -5.760  21.720  1.00  0.00
ATOM   1198  O   GLY   125      -4.040  -4.590  21.370  1.00  0.00
ATOM   1199  N   CYS   126      -2.890  -6.410  22.080  1.00  0.00
ATOM   1200  H   CYS   126      -2.910  -7.350  22.420  1.00  0.00
ATOM   1201  CA  CYS   126      -1.550  -5.790  22.060  1.00  0.00
ATOM   1202  CB  CYS   126      -1.080  -5.670  23.510  1.00  0.00
ATOM   1203  SG  CYS   126      -2.260  -4.800  24.610  1.00  0.00
ATOM   1204  C   CYS   126      -0.610  -6.640  21.200  1.00  0.00
ATOM   1205  O   CYS   126       0.180  -7.410  21.730  1.00  0.00
ATOM   1206  N   PRO   127      -0.670  -6.510  19.870  1.00  0.00
ATOM   1207  CA  PRO   127       0.120  -7.330  18.940  1.00  0.00
ATOM   1208  CB  PRO   127      -0.410  -6.990  17.550  1.00  0.00
ATOM   1209  CG  PRO   127      -0.940  -5.570  17.700  1.00  0.00
ATOM   1210  CD  PRO   127      -1.520  -5.580  19.120  1.00  0.00
ATOM   1211  C   PRO   127       1.640  -7.150  19.040  1.00  0.00
ATOM   1212  O   PRO   127       2.380  -8.130  18.880  1.00  0.00
ATOM   1213  N   ASN   128       2.080  -5.930  19.320  1.00  0.00
ATOM   1214  H   ASN   128       1.460  -5.170  19.500  1.00  0.00
ATOM   1215  CA  ASN   128       3.510  -5.580  19.430  1.00  0.00
ATOM   1216  CB  ASN   128       3.710  -4.100  19.110  1.00  0.00
ATOM   1217  CG  ASN   128       3.430  -3.680  17.660  1.00  0.00
ATOM   1218  OD1 ASN   128       3.940  -2.660  17.200  1.00  0.00
ATOM   1219  ND2 ASN   128       2.590  -4.420  16.940  1.00  0.00
ATOM   1220 HD21 ASN   128       2.170  -5.230  17.340  1.00  0.00
ATOM   1221 HD22 ASN   128       2.410  -4.170  15.990  1.00  0.00
ATOM   1222  C   ASN   128       4.150  -5.950  20.770  1.00  0.00
ATOM   1223  O   ASN   128       5.370  -6.070  20.850  1.00  0.00
ATOM   1224  N   GLY   129       3.310  -6.150  21.790  1.00  0.00
ATOM   1225  H   GLY   129       2.320  -6.050  21.690  1.00  0.00
ATOM   1226  CA  GLY   129       3.750  -6.520  23.140  1.00  0.00
ATOM   1227  C   GLY   129       3.110  -5.640  24.220  1.00  0.00
ATOM   1228  O   GLY   129       2.410  -4.670  23.920  1.00  0.00
ATOM   1229  N   ALA   130       3.260  -6.100  25.460  1.00  0.00
ATOM   1230  H   ALA   130       3.720  -6.970  25.650  1.00  0.00
ATOM   1231  CA  ALA   130       2.800  -5.370  26.650  1.00  0.00
ATOM   1232  CB  ALA   130       1.740  -6.200  27.390  1.00  0.00
ATOM   1233  C   ALA   130       3.980  -5.080  27.580  1.00  0.00
ATOM   1234  O   ALA   130       4.830  -5.930  27.820  1.00  0.00
ATOM   1235  N   ILE   131       4.030  -3.820  28.000  1.00  0.00
ATOM   1236  H   ILE   131       3.350  -3.140  27.710  1.00  0.00
ATOM   1237  CA  ILE   131       5.040  -3.300  28.930  1.00  0.00
ATOM   1238  CB  ILE   131       6.050  -2.390  28.220  1.00  0.00
ATOM   1239  CG1 ILE   131       5.500  -1.040  27.740  1.00  0.00
ATOM   1240  CG2 ILE   131       6.750  -3.070  27.050  1.00  0.00
ATOM   1241  CD  ILE   131       5.740   0.050  28.790  1.00  0.00
ATOM   1242  C   ILE   131       4.340  -2.610  30.100  1.00  0.00
ATOM   1243  O   ILE   131       3.220  -2.120  29.980  1.00  0.00
ATOM   1244  N   ALA   132       5.010  -2.640  31.250  1.00  0.00
ATOM   1245  H   ALA   132       5.870  -3.130  31.350  1.00  0.00
ATOM   1246  CA  ALA   132       4.580  -1.950  32.480  1.00  0.00
ATOM   1247  CB  ALA   132       4.250  -2.990  33.560  1.00  0.00
ATOM   1248  C   ALA   132       5.690  -1.020  32.980  1.00  0.00
ATOM   1249  O   ALA   132       6.870  -1.370  32.980  1.00  0.00
ATOM   1250  N   SER   133       5.240   0.160  33.400  1.00  0.00
ATOM   1251  H   SER   133       4.270   0.400  33.370  1.00  0.00
ATOM   1252  CA  SER   133       6.090   1.210  33.970  1.00  0.00
ATOM   1253  CB  SER   133       5.960   2.490  33.130  1.00  0.00
ATOM   1254  OG  SER   133       6.880   3.490  33.590  1.00  0.00
ATOM   1255  HG  SER   133       6.640   4.370  33.180  1.00  0.00
ATOM   1256  C   SER   133       5.630   1.450  35.410  1.00  0.00
ATOM   1257  O   SER   133       4.450   1.720  35.670  1.00  0.00
ATOM   1258  N   MET   134       6.560   1.200  36.320  1.00  0.00
ATOM   1259  H   MET   134       7.480   0.900  36.070  1.00  0.00
ATOM   1260  CA  MET   134       6.340   1.320  37.770  1.00  0.00
ATOM   1261  CB  MET   134       6.640  -0.010  38.480  1.00  0.00
ATOM   1262  CG  MET   134       5.680  -1.130  38.060  1.00  0.00
ATOM   1263  SD  MET   134       5.920  -2.670  39.010  1.00  0.00
ATOM   1264  CE  MET   134       5.360  -2.130  40.610  1.00  0.00
ATOM   1265  C   MET   134       7.240   2.420  38.320  1.00  0.00
ATOM   1266  O   MET   134       8.440   2.240  38.540  1.00  0.00
ATOM   1267  N   SER   135       6.620   3.590  38.470  1.00  0.00
ATOM   1268  H   SER   135       5.660   3.720  38.230  1.00  0.00
ATOM   1269  CA  SER   135       7.300   4.800  38.960  1.00  0.00
ATOM   1270  CB  SER   135       6.860   5.970  38.080  1.00  0.00
ATOM   1271  OG  SER   135       7.350   5.800  36.740  1.00  0.00
ATOM   1272  HG  SER   135       7.370   6.680  36.280  1.00  0.00
ATOM   1273  C   SER   135       6.960   4.990  40.440  1.00  0.00
ATOM   1274  O   SER   135       6.420   6.010  40.870  1.00  0.00
ATOM   1275  N   LEU   136       7.460   4.030  41.210  1.00  0.00
ATOM   1276  H   LEU   136       8.090   3.340  40.840  1.00  0.00
ATOM   1277  CA  LEU   136       7.180   3.860  42.650  1.00  0.00
ATOM   1278  CB  LEU   136       5.750   3.330  42.840  1.00  0.00
ATOM   1279  CG  LEU   136       5.400   2.020  42.140  1.00  0.00
ATOM   1280  CD1 LEU   136       5.820   0.790  42.950  1.00  0.00
ATOM   1281  CD2 LEU   136       3.900   1.970  41.850  1.00  0.00
ATOM   1282  C   LEU   136       8.210   2.940  43.310  1.00  0.00
ATOM   1283  O   LEU   136       8.930   2.210  42.640  1.00  0.00
ATOM   1284  N   GLY   137       8.250   3.020  44.640  1.00  0.00
ATOM   1285  H   GLY   137       7.660   3.640  45.160  1.00  0.00
ATOM   1286  CA  GLY   137       9.120   2.180  45.480  1.00  0.00
ATOM   1287  C   GLY   137       9.190   2.660  46.930  1.00  0.00
ATOM   1288  O   GLY   137       8.580   3.650  47.320  1.00  0.00
ATOM   1289  N   GLY   138       9.930   1.860  47.700  1.00  0.00
ATOM   1290  H   GLY   138      10.260   0.980  47.360  1.00  0.00
ATOM   1291  CA  GLY   138      10.290   2.120  49.100  1.00  0.00
ATOM   1292  C   GLY   138      11.280   1.050  49.570  1.00  0.00
ATOM   1293  O   GLY   138      12.020   0.500  48.760  1.00  0.00
ATOM   1294  N   GLY   139      11.220   0.730  50.860  1.00  0.00
ATOM   1295  H   GLY   139      10.580   1.180  51.480  1.00  0.00
ATOM   1296  CA  GLY   139      12.070  -0.290  51.500  1.00  0.00
ATOM   1297  C   GLY   139      11.960  -1.670  50.860  1.00  0.00
ATOM   1298  O   GLY   139      10.980  -1.990  50.190  1.00  0.00
ATOM   1299  N   TYR   140      13.010  -2.470  51.070  1.00  0.00
ATOM   1300  H   TYR   140      13.820  -2.160  51.560  1.00  0.00
ATOM   1301  CA  TYR   140      13.110  -3.840  50.550  1.00  0.00
ATOM   1302  CB  TYR   140      14.470  -4.450  50.880  1.00  0.00
ATOM   1303  CG  TYR   140      14.630  -5.890  50.370  1.00  0.00
ATOM   1304  CD1 TYR   140      15.100  -6.130  49.080  1.00  0.00
ATOM   1305  HD1 TYR   140      15.510  -5.310  48.490  1.00  0.00
ATOM   1306  CD2 TYR   140      14.150  -6.950  51.130  1.00  0.00
ATOM   1307  HD2 TYR   140      13.810  -6.770  52.150  1.00  0.00
ATOM   1308  CE1 TYR   140      15.070  -7.420  48.560  1.00  0.00
ATOM   1309  HE1 TYR   140      15.480  -7.610  47.570  1.00  0.00
ATOM   1310  CE2 TYR   140      14.110  -8.240  50.610  1.00  0.00
ATOM   1311  HE2 TYR   140      13.710  -9.060  51.210  1.00  0.00
ATOM   1312  CZ  TYR   140      14.560  -8.470  49.320  1.00  0.00
ATOM   1313  OH  TYR   140      14.450  -9.710  48.770  1.00  0.00
ATOM   1314  HH  TYR   140      14.110 -10.350  49.460  1.00  0.00
ATOM   1315  C   TYR   140      11.980  -4.720  51.090  1.00  0.00
ATOM   1316  O   TYR   140      11.750  -4.810  52.290  1.00  0.00
ATOM   1317  N   SER   141      11.300  -5.340  50.130  1.00  0.00
ATOM   1318  H   SER   141      11.480  -5.160  49.160  1.00  0.00
ATOM   1319  CA  SER   141      10.240  -6.330  50.380  1.00  0.00
ATOM   1320  CB  SER   141       8.870  -5.650  50.310  1.00  0.00
ATOM   1321  OG  SER   141       7.830  -6.590  50.570  1.00  0.00
ATOM   1322  HG  SER   141       6.940  -6.140  50.490  1.00  0.00
ATOM   1323  C   SER   141      10.370  -7.440  49.320  1.00  0.00
ATOM   1324  O   SER   141      10.330  -7.180  48.120  1.00  0.00
ATOM   1325  N   ALA   142      10.510  -8.660  49.840  1.00  0.00
ATOM   1326  H   ALA   142      10.570  -8.810  50.820  1.00  0.00
ATOM   1327  CA  ALA   142      10.600  -9.880  49.020  1.00  0.00
ATOM   1328  CB  ALA   142      10.900 -11.080  49.920  1.00  0.00
ATOM   1329  C   ALA   142       9.340 -10.130  48.190  1.00  0.00
ATOM   1330  O   ALA   142       9.460 -10.450  47.000  1.00  0.00
ATOM   1331  N   SER   143       8.180  -9.860  48.760  1.00  0.00
ATOM   1332  H   SER   143       8.120  -9.500  49.700  1.00  0.00
ATOM   1333  CA  SER   143       6.870 -10.030  48.110  1.00  0.00
ATOM   1334  CB  SER   143       5.740  -9.900  49.130  1.00  0.00
ATOM   1335  OG  SER   143       5.720  -8.610  49.750  1.00  0.00
ATOM   1336  HG  SER   143       4.890  -8.500  50.290  1.00  0.00
ATOM   1337  C   SER   143       6.630  -9.100  46.920  1.00  0.00
ATOM   1338  O   SER   143       6.010  -9.510  45.940  1.00  0.00
ATOM   1339  N   VAL   144       7.130  -7.870  47.030  1.00  0.00
ATOM   1340  H   VAL   144       7.600  -7.570  47.860  1.00  0.00
ATOM   1341  CA  VAL   144       7.040  -6.840  45.970  1.00  0.00
ATOM   1342  CB  VAL   144       7.340  -5.450  46.530  1.00  0.00
ATOM   1343  CG1 VAL   144       7.210  -4.340  45.490  1.00  0.00
ATOM   1344  CG2 VAL   144       6.370  -5.110  47.670  1.00  0.00
ATOM   1345  C   VAL   144       7.950  -7.210  44.800  1.00  0.00
ATOM   1346  O   VAL   144       7.550  -7.060  43.640  1.00  0.00
ATOM   1347  N   ASN   145       9.150  -7.690  45.110  1.00  0.00
ATOM   1348  H   ASN   145       9.490  -7.700  46.050  1.00  0.00
ATOM   1349  CA  ASN   145      10.090  -8.230  44.120  1.00  0.00
ATOM   1350  CB  ASN   145      11.420  -8.580  44.780  1.00  0.00
ATOM   1351  CG  ASN   145      12.260  -7.370  45.180  1.00  0.00
ATOM   1352  OD1 ASN   145      12.070  -6.240  44.720  1.00  0.00
ATOM   1353  ND2 ASN   145      13.220  -7.640  46.060  1.00  0.00
ATOM   1354 HD21 ASN   145      13.340  -8.570  46.400  1.00  0.00
ATOM   1355 HD22 ASN   145      13.880  -6.920  46.300  1.00  0.00
ATOM   1356  C   ASN   145       9.530  -9.450  43.390  1.00  0.00
ATOM   1357  O   ASN   145       9.650  -9.530  42.170  1.00  0.00
ATOM   1358  N   GLN   146       8.850 -10.330  44.130  1.00  0.00
ATOM   1359  H   GLN   146       8.810 -10.250  45.130  1.00  0.00
ATOM   1360  CA  GLN   146       8.160 -11.510  43.590  1.00  0.00
ATOM   1361  CB  GLN   146       7.610 -12.390  44.710  1.00  0.00
ATOM   1362  CG  GLN   146       8.720 -13.130  45.460  1.00  0.00
ATOM   1363  CD  GLN   146       8.190 -13.950  46.640  1.00  0.00
ATOM   1364  OE1 GLN   146       7.360 -13.490  47.430  1.00  0.00
ATOM   1365  NE2 GLN   146       8.740 -15.150  46.780  1.00  0.00
ATOM   1366 HE21 GLN   146       9.460 -15.440  46.150  1.00  0.00
ATOM   1367 HE22 GLN   146       8.430 -15.750  47.510  1.00  0.00
ATOM   1368  C   GLN   146       7.020 -11.140  42.630  1.00  0.00
ATOM   1369  O   GLN   146       6.870 -11.790  41.600  1.00  0.00
ATOM   1370  N   GLY   147       6.270 -10.100  42.980  1.00  0.00
ATOM   1371  H   GLY   147       6.370  -9.650  43.870  1.00  0.00
ATOM   1372  CA  GLY   147       5.200  -9.530  42.150  1.00  0.00
ATOM   1373  C   GLY   147       5.740  -8.950  40.840  1.00  0.00
ATOM   1374  O   GLY   147       5.150  -9.160  39.780  1.00  0.00
ATOM   1375  N   ALA   148       6.870  -8.260  40.950  1.00  0.00
ATOM   1376  H   ALA   148       7.290  -8.070  41.840  1.00  0.00
ATOM   1377  CA  ALA   148       7.600  -7.690  39.810  1.00  0.00
ATOM   1378  CB  ALA   148       8.760  -6.820  40.300  1.00  0.00
ATOM   1379  C   ALA   148       8.110  -8.790  38.870  1.00  0.00
ATOM   1380  O   ALA   148       7.760  -8.780  37.690  1.00  0.00
ATOM   1381  N   ALA   149       8.740  -9.810  39.450  1.00  0.00
ATOM   1382  H   ALA   149       8.950  -9.800  40.430  1.00  0.00
ATOM   1383  CA  ALA   149       9.280 -10.980  38.740  1.00  0.00
ATOM   1384  CB  ALA   149      10.000 -11.890  39.740  1.00  0.00
ATOM   1385  C   ALA   149       8.190 -11.770  38.010  1.00  0.00
ATOM   1386  O   ALA   149       8.370 -12.070  36.830  1.00  0.00
ATOM   1387  N   ALA   150       7.050 -11.960  38.660  1.00  0.00
ATOM   1388  H   ALA   150       6.930 -11.650  39.610  1.00  0.00
ATOM   1389  CA  ALA   150       5.880 -12.670  38.110  1.00  0.00
ATOM   1390  CB  ALA   150       4.820 -12.830  39.210  1.00  0.00
ATOM   1391  C   ALA   150       5.280 -11.960  36.900  1.00  0.00
ATOM   1392  O   ALA   150       4.890 -12.620  35.940  1.00  0.00
ATOM   1393  N   LEU   151       5.240 -10.630  36.960  1.00  0.00
ATOM   1394  H   LEU   151       5.500 -10.130  37.790  1.00  0.00
ATOM   1395  CA  LEU   151       4.770  -9.770  35.860  1.00  0.00
ATOM   1396  CB  LEU   151       4.390  -8.400  36.430  1.00  0.00
ATOM   1397  CG  LEU   151       3.750  -7.430  35.440  1.00  0.00
ATOM   1398  CD1 LEU   151       2.470  -7.990  34.820  1.00  0.00
ATOM   1399  CD2 LEU   151       3.430  -6.100  36.130  1.00  0.00
ATOM   1400  C   LEU   151       5.760  -9.710  34.690  1.00  0.00
ATOM   1401  O   LEU   151       5.330  -9.520  33.550  1.00  0.00
ATOM   1402  N   VAL   152       7.050  -9.860  34.960  1.00  0.00
ATOM   1403  H   VAL   152       7.400  -9.810  35.890  1.00  0.00
ATOM   1404  CA  VAL   152       8.080 -10.040  33.920  1.00  0.00
ATOM   1405  CB  VAL   152       9.500  -9.970  34.480  1.00  0.00
ATOM   1406  CG1 VAL   152      10.570 -10.060  33.390  1.00  0.00
ATOM   1407  CG2 VAL   152       9.780  -8.690  35.280  1.00  0.00
ATOM   1408  C   VAL   152       7.840 -11.370  33.200  1.00  0.00
ATOM   1409  O   VAL   152       7.660 -11.380  31.980  1.00  0.00
ATOM   1410  N   ASN   153       7.680 -12.420  34.000  1.00  0.00
ATOM   1411  H   ASN   153       7.720 -12.310  34.990  1.00  0.00
ATOM   1412  CA  ASN   153       7.510 -13.810  33.560  1.00  0.00
ATOM   1413  CB  ASN   153       7.540 -14.760  34.760  1.00  0.00
ATOM   1414  CG  ASN   153       8.860 -14.770  35.550  1.00  0.00
ATOM   1415  OD1 ASN   153       9.920 -14.390  35.050  1.00  0.00
ATOM   1416  ND2 ASN   153       8.770 -15.210  36.800  1.00  0.00
ATOM   1417 HD21 ASN   153       7.890 -15.510  37.170  1.00  0.00
ATOM   1418 HD22 ASN   153       9.590 -15.230  37.370  1.00  0.00
ATOM   1419  C   ASN   153       6.250 -14.080  32.740  1.00  0.00
ATOM   1420  O   ASN   153       6.270 -14.950  31.870  1.00  0.00
ATOM   1421  N   SER   154       5.180 -13.340  33.010  1.00  0.00
ATOM   1422  H   SER   154       5.180 -12.660  33.750  1.00  0.00
ATOM   1423  CA  SER   154       3.900 -13.450  32.290  1.00  0.00
ATOM   1424  CB  SER   154       2.800 -12.640  33.000  1.00  0.00
ATOM   1425  OG  SER   154       3.080 -11.240  33.010  1.00  0.00
ATOM   1426  HG  SER   154       2.320 -10.740  33.420  1.00  0.00
ATOM   1427  C   SER   154       3.970 -13.080  30.810  1.00  0.00
ATOM   1428  O   SER   154       3.140 -13.520  30.030  1.00  0.00
ATOM   1429  N   GLY   155       4.970 -12.260  30.470  1.00  0.00
ATOM   1430  H   GLY   155       5.640 -11.960  31.140  1.00  0.00
ATOM   1431  CA  GLY   155       5.220 -11.770  29.110  1.00  0.00
ATOM   1432  C   GLY   155       5.070 -10.250  29.000  1.00  0.00
ATOM   1433  O   GLY   155       4.720  -9.740  27.940  1.00  0.00
ATOM   1434  N   VAL   156       5.330  -9.560  30.110  1.00  0.00
ATOM   1435  H   VAL   156       5.610 -10.010  30.960  1.00  0.00
ATOM   1436  CA  VAL   156       5.230  -8.100  30.210  1.00  0.00
ATOM   1437  CB  VAL   156       4.140  -7.680  31.190  1.00  0.00
ATOM   1438  CG1 VAL   156       3.980  -6.170  31.300  1.00  0.00
ATOM   1439  CG2 VAL   156       2.770  -8.260  30.830  1.00  0.00
ATOM   1440  C   VAL   156       6.610  -7.600  30.660  1.00  0.00
ATOM   1441  O   VAL   156       7.210  -8.140  31.590  1.00  0.00
ATOM   1442  N   PHE   157       7.100  -6.590  29.940  1.00  0.00
ATOM   1443  H   PHE   157       6.620  -6.210  29.150  1.00  0.00
ATOM   1444  CA  PHE   157       8.370  -5.930  30.270  1.00  0.00
ATOM   1445  CB  PHE   157       8.880  -5.170  29.040  1.00  0.00
ATOM   1446  CG  PHE   157      10.130  -4.330  29.350  1.00  0.00
ATOM   1447  CD1 PHE   157      11.340  -4.980  29.540  1.00  0.00
ATOM   1448  HD1 PHE   157      11.440  -6.050  29.330  1.00  0.00
ATOM   1449  CD2 PHE   157      10.030  -2.960  29.540  1.00  0.00
ATOM   1450  HD2 PHE   157       9.070  -2.460  29.450  1.00  0.00
ATOM   1451  CE1 PHE   157      12.450  -4.250  29.930  1.00  0.00
ATOM   1452  HE1 PHE   157      13.350  -4.790  30.250  1.00  0.00
ATOM   1453  CE2 PHE   157      11.160  -2.230  29.910  1.00  0.00
ATOM   1454  HE2 PHE   157      11.090  -1.150  30.070  1.00  0.00
ATOM   1455  CZ  PHE   157      12.370  -2.870  30.100  1.00  0.00
ATOM   1456  HZ  PHE   157      13.280  -2.300  30.310  1.00  0.00
ATOM   1457  C   PHE   157       8.170  -4.960  31.430  1.00  0.00
ATOM   1458  O   PHE   157       7.380  -4.020  31.320  1.00  0.00
ATOM   1459  N   LEU   158       9.040  -5.070  32.420  1.00  0.00
ATOM   1460  H   LEU   158       9.750  -5.780  32.460  1.00  0.00
ATOM   1461  CA  LEU   158       8.990  -4.170  33.580  1.00  0.00
ATOM   1462  CB  LEU   158       8.860  -4.910  34.910  1.00  0.00
ATOM   1463  CG  LEU   158       7.400  -5.230  35.250  1.00  0.00
ATOM   1464  CD1 LEU   158       6.850  -6.350  34.370  1.00  0.00
ATOM   1465  CD2 LEU   158       7.270  -5.570  36.730  1.00  0.00
ATOM   1466  C   LEU   158      10.200  -3.230  33.620  1.00  0.00
ATOM   1467  O   LEU   158      11.340  -3.640  33.400  1.00  0.00
ATOM   1468  N   ALA   159       9.820  -1.960  33.720  1.00  0.00
ATOM   1469  H   ALA   159       8.870  -1.680  33.590  1.00  0.00
ATOM   1470  CA  ALA   159      10.750  -0.860  34.010  1.00  0.00
ATOM   1471  CB  ALA   159      10.660   0.200  32.920  1.00  0.00
ATOM   1472  C   ALA   159      10.310  -0.300  35.360  1.00  0.00
ATOM   1473  O   ALA   159       9.130   0.010  35.570  1.00  0.00
ATOM   1474  N   VAL   160      11.240  -0.380  36.310  1.00  0.00
ATOM   1475  H   VAL   160      12.150  -0.740  36.120  1.00  0.00
ATOM   1476  CA  VAL   160      11.030   0.050  37.700  1.00  0.00
ATOM   1477  CB  VAL   160      11.120  -1.110  38.690  1.00  0.00
ATOM   1478  CG1 VAL   160       9.990  -2.110  38.480  1.00  0.00
ATOM   1479  CG2 VAL   160      12.470  -1.830  38.680  1.00  0.00
ATOM   1480  C   VAL   160      11.980   1.190  38.060  1.00  0.00
ATOM   1481  O   VAL   160      13.100   1.270  37.560  1.00  0.00
ATOM   1482  N   ALA   161      11.470   2.100  38.890  1.00  0.00
ATOM   1483  H   ALA   161      10.520   2.060  39.200  1.00  0.00
ATOM   1484  CA  ALA   161      12.250   3.220  39.430  1.00  0.00
ATOM   1485  CB  ALA   161      11.300   4.220  40.110  1.00  0.00
ATOM   1486  C   ALA   161      13.290   2.710  40.430  1.00  0.00
ATOM   1487  O   ALA   161      12.980   1.900  41.300  1.00  0.00
ATOM   1488  N   ALA   162      14.530   3.150  40.220  1.00  0.00
ATOM   1489  H   ALA   162      14.780   3.700  39.420  1.00  0.00
ATOM   1490  CA  ALA   162      15.660   2.810  41.100  1.00  0.00
ATOM   1491  CB  ALA   162      16.970   3.330  40.500  1.00  0.00
ATOM   1492  C   ALA   162      15.490   3.320  42.530  1.00  0.00
ATOM   1493  O   ALA   162      15.800   2.600  43.480  1.00  0.00
ATOM   1494  N   GLY   163      14.900   4.510  42.650  1.00  0.00
ATOM   1495  H   GLY   163      14.620   5.030  41.840  1.00  0.00
ATOM   1496  CA  GLY   163      14.650   5.200  43.930  1.00  0.00
ATOM   1497  C   GLY   163      15.400   6.530  43.980  1.00  0.00
ATOM   1498  O   GLY   163      16.380   6.730  43.260  1.00  0.00
ATOM   1499  N   ASN   164      14.950   7.410  44.870  1.00  0.00
ATOM   1500  H   ASN   164      14.200   7.200  45.510  1.00  0.00
ATOM   1501  CA  ASN   164      15.530   8.760  45.020  1.00  0.00
ATOM   1502  CB  ASN   164      14.450   9.820  44.800  1.00  0.00
ATOM   1503  CG  ASN   164      13.870   9.850  43.380  1.00  0.00
ATOM   1504  OD1 ASN   164      14.480   9.390  42.420  1.00  0.00
ATOM   1505  ND2 ASN   164      12.680  10.420  43.270  1.00  0.00
ATOM   1506 HD21 ASN   164      12.220  10.790  44.080  1.00  0.00
ATOM   1507 HD22 ASN   164      12.240  10.480  42.370  1.00  0.00
ATOM   1508  C   ASN   164      16.270   8.960  46.340  1.00  0.00
ATOM   1509  O   ASN   164      16.500  10.090  46.770  1.00  0.00
ATOM   1510  N   ASP   165      16.850   7.870  46.830  1.00  0.00
ATOM   1511  H   ASP   165      16.760   6.990  46.360  1.00  0.00
ATOM   1512  CA  ASP   165      17.560   7.790  48.110  1.00  0.00
ATOM   1513  CB  ASP   165      17.460   6.370  48.680  1.00  0.00
ATOM   1514  CG  ASP   165      16.030   5.870  48.830  1.00  0.00
ATOM   1515  OD1 ASP   165      15.450   6.120  49.910  1.00  0.00
ATOM   1516  OD2 ASP   165      15.540   5.230  47.870  1.00  0.00
ATOM   1517  C   ASP   165      19.040   8.190  48.040  1.00  0.00
ATOM   1518  O   ASP   165      19.640   8.470  49.080  1.00  0.00
ATOM   1519  N   ASN   166      19.610   8.170  46.840  1.00  0.00
ATOM   1520  H   ASN   166      19.050   8.090  46.020  1.00  0.00
ATOM   1521  CA  ASN   166      21.040   8.360  46.550  1.00  0.00
ATOM   1522  CB  ASN   166      21.440   9.810  46.810  1.00  0.00
ATOM   1523  CG  ASN   166      22.870  10.200  46.400  1.00  0.00
ATOM   1524  OD1 ASN   166      23.500   9.570  45.550  1.00  0.00
ATOM   1525  ND2 ASN   166      23.370  11.250  47.030  1.00  0.00
ATOM   1526 HD21 ASN   166      22.810  11.740  47.710  1.00  0.00
ATOM   1527 HD22 ASN   166      24.290  11.570  46.820  1.00  0.00
ATOM   1528  C   ASN   166      21.920   7.310  47.240  1.00  0.00
ATOM   1529  O   ASN   166      22.990   7.600  47.780  1.00  0.00
ATOM   1530  N   ARG   167      21.410   6.080  47.240  1.00  0.00
ATOM   1531  H   ARG   167      20.510   5.900  46.860  1.00  0.00
ATOM   1532  CA  ARG   167      22.080   4.890  47.790  1.00  0.00
ATOM   1533  CB  ARG   167      21.460   4.640  49.160  1.00  0.00
ATOM   1534  CG  ARG   167      22.270   3.700  50.060  1.00  0.00
ATOM   1535  CD  ARG   167      22.270   4.120  51.530  1.00  0.00
ATOM   1536  NE  ARG   167      20.940   4.100  52.140  1.00  0.00
ATOM   1537  HE  ARG   167      20.180   4.230  51.500  1.00  0.00
ATOM   1538  CZ  ARG   167      20.670   3.940  53.450  1.00  0.00
ATOM   1539  NH1 ARG   167      21.630   3.720  54.350  1.00  0.00
ATOM   1540 HH11 ARG   167      22.580   3.660  54.060  1.00  0.00
ATOM   1541 HH12 ARG   167      21.400   3.590  55.310  1.00  0.00
ATOM   1542  NH2 ARG   167      19.410   4.090  53.880  1.00  0.00
ATOM   1543 HH21 ARG   167      18.680   4.330  53.240  1.00  0.00
ATOM   1544 HH22 ARG   167      19.190   3.970  54.850  1.00  0.00
ATOM   1545  C   ARG   167      21.920   3.730  46.790  1.00  0.00
ATOM   1546  O   ARG   167      21.500   3.940  45.660  1.00  0.00
ATOM   1547  N   ASP   168      22.400   2.540  47.160  1.00  0.00
ATOM   1548  H   ASP   168      22.920   2.420  48.000  1.00  0.00
ATOM   1549  CA  ASP   168      22.230   1.320  46.360  1.00  0.00
ATOM   1550  CB  ASP   168      23.130   0.220  46.930  1.00  0.00
ATOM   1551  CG  ASP   168      23.450  -0.940  45.990  1.00  0.00
ATOM   1552  OD1 ASP   168      22.590  -1.310  45.160  1.00  0.00
ATOM   1553  OD2 ASP   168      24.570  -1.470  46.120  1.00  0.00
ATOM   1554  C   ASP   168      20.760   0.890  46.380  1.00  0.00
ATOM   1555  O   ASP   168      20.150   0.760  47.440  1.00  0.00
ATOM   1556  N   ALA   169      20.220   0.730  45.170  1.00  0.00
ATOM   1557  H   ALA   169      20.770   0.870  44.350  1.00  0.00
ATOM   1558  CA  ALA   169      18.840   0.300  44.900  1.00  0.00
ATOM   1559  CB  ALA   169      18.560   0.480  43.410  1.00  0.00
ATOM   1560  C   ALA   169      18.490  -1.120  45.360  1.00  0.00
ATOM   1561  O   ALA   169      17.340  -1.530  45.270  1.00  0.00
ATOM   1562  N   GLN   170      19.490  -1.860  45.830  1.00  0.00
ATOM   1563  H   GLN   170      20.440  -1.570  45.720  1.00  0.00
ATOM   1564  CA  GLN   170      19.330  -3.160  46.500  1.00  0.00
ATOM   1565  CB  GLN   170      20.720  -3.660  46.900  1.00  0.00
ATOM   1566  CG  GLN   170      20.750  -5.140  47.270  1.00  0.00
ATOM   1567  CD  GLN   170      22.070  -5.540  47.940  1.00  0.00
ATOM   1568  OE1 GLN   170      22.150  -5.660  49.160  1.00  0.00
ATOM   1569  NE2 GLN   170      23.090  -5.760  47.120  1.00  0.00
ATOM   1570 HE21 GLN   170      22.970  -5.660  46.130  1.00  0.00
ATOM   1571 HE22 GLN   170      23.990  -5.980  47.510  1.00  0.00
ATOM   1572  C   GLN   170      18.440  -3.040  47.740  1.00  0.00
ATOM   1573  O   GLN   170      17.680  -3.950  48.050  1.00  0.00
ATOM   1574  N   ASN   171      18.570  -1.910  48.420  1.00  0.00
ATOM   1575  H   ASN   171      19.230  -1.210  48.150  1.00  0.00
ATOM   1576  CA  ASN   171      17.780  -1.550  49.610  1.00  0.00
ATOM   1577  CB  ASN   171      18.460  -0.380  50.330  1.00  0.00
ATOM   1578  CG  ASN   171      19.860  -0.670  50.870  1.00  0.00
ATOM   1579  OD1 ASN   171      20.730   0.200  50.850  1.00  0.00
ATOM   1580  ND2 ASN   171      20.070  -1.890  51.360  1.00  0.00
ATOM   1581 HD21 ASN   171      19.330  -2.560  51.360  1.00  0.00
ATOM   1582 HD22 ASN   171      20.970  -2.140  51.710  1.00  0.00
ATOM   1583  C   ASN   171      16.320  -1.220  49.340  1.00  0.00
ATOM   1584  O   ASN   171      15.530  -1.160  50.280  1.00  0.00
ATOM   1585  N   THR   172      15.980  -0.960  48.080  1.00  0.00
ATOM   1586  H   THR   172      16.630  -1.040  47.320  1.00  0.00
ATOM   1587  CA  THR   172      14.630  -0.550  47.660  1.00  0.00
ATOM   1588  CB  THR   172      14.650   0.820  46.970  1.00  0.00
ATOM   1589  OG1 THR   172      15.570   0.830  45.870  1.00  0.00
ATOM   1590  HG1 THR   172      15.550   1.720  45.410  1.00  0.00
ATOM   1591  CG2 THR   172      14.940   1.950  47.950  1.00  0.00
ATOM   1592  C   THR   172      13.970  -1.580  46.750  1.00  0.00
ATOM   1593  O   THR   172      14.640  -2.200  45.920  1.00  0.00
ATOM   1594  N   SER   173      12.660  -1.740  46.900  1.00  0.00
ATOM   1595  H   SER   173      12.150  -1.240  47.610  1.00  0.00
ATOM   1596  CA  SER   173      11.820  -2.620  46.070  1.00  0.00
ATOM   1597  CB  SER   173      11.190  -3.720  46.940  1.00  0.00
ATOM   1598  OG  SER   173      12.190  -4.650  47.370  1.00  0.00
ATOM   1599  HG  SER   173      11.910  -5.570  47.110  1.00  0.00
ATOM   1600  C   SER   173      10.720  -1.820  45.370  1.00  0.00
ATOM   1601  O   SER   173      10.210  -0.880  45.980  1.00  0.00
ATOM   1602  N   PRO   174      10.320  -2.200  44.160  1.00  0.00
ATOM   1603  CA  PRO   174      10.800  -3.360  43.400  1.00  0.00
ATOM   1604  CB  PRO   174       9.600  -3.720  42.510  1.00  0.00
ATOM   1605  CG  PRO   174       9.020  -2.350  42.160  1.00  0.00
ATOM   1606  CD  PRO   174       9.200  -1.560  43.460  1.00  0.00
ATOM   1607  C   PRO   174      12.070  -3.170  42.580  1.00  0.00
ATOM   1608  O   PRO   174      12.370  -3.970  41.690  1.00  0.00
ATOM   1609  N   ALA   175      12.870  -2.170  42.950  1.00  0.00
ATOM   1610  H   ALA   175      12.630  -1.560  43.700  1.00  0.00
ATOM   1611  CA  ALA   175      14.140  -1.840  42.290  1.00  0.00
ATOM   1612  CB  ALA   175      14.660  -0.520  42.860  1.00  0.00
ATOM   1613  C   ALA   175      15.220  -2.920  42.420  1.00  0.00
ATOM   1614  O   ALA   175      16.060  -3.070  41.530  1.00  0.00
ATOM   1615  N   SER   176      15.210  -3.630  43.540  1.00  0.00
ATOM   1616  H   SER   176      14.580  -3.420  44.290  1.00  0.00
ATOM   1617  CA  SER   176      16.150  -4.720  43.840  1.00  0.00
ATOM   1618  CB  SER   176      16.230  -4.970  45.340  1.00  0.00
ATOM   1619  OG  SER   176      14.930  -5.190  45.900  1.00  0.00
ATOM   1620  HG  SER   176      14.960  -5.020  46.890  1.00  0.00
ATOM   1621  C   SER   176      15.940  -6.020  43.060  1.00  0.00
ATOM   1622  O   SER   176      16.860  -6.840  43.020  1.00  0.00
ATOM   1623  N   GLU   177      14.760  -6.200  42.480  1.00  0.00
ATOM   1624  H   GLU   177      14.010  -5.540  42.580  1.00  0.00
ATOM   1625  CA  GLU   177      14.420  -7.370  41.650  1.00  0.00
ATOM   1626  CB  GLU   177      12.910  -7.390  41.370  1.00  0.00
ATOM   1627  CG  GLU   177      12.440  -8.590  40.540  1.00  0.00
ATOM   1628  CD  GLU   177      12.820  -9.950  41.130  1.00  0.00
ATOM   1629  OE1 GLU   177      12.440 -10.220  42.290  1.00  0.00
ATOM   1630  OE2 GLU   177      13.470 -10.720  40.390  1.00  0.00
ATOM   1631  C   GLU   177      15.250  -7.400  40.360  1.00  0.00
ATOM   1632  O   GLU   177      15.110  -6.500  39.540  1.00  0.00
ATOM   1633  N   PRO   178      16.120  -8.390  40.210  1.00  0.00
ATOM   1634  CA  PRO   178      17.010  -8.540  39.050  1.00  0.00
ATOM   1635  CB  PRO   178      17.900  -9.750  39.360  1.00  0.00
ATOM   1636  CG  PRO   178      17.910  -9.800  40.890  1.00  0.00
ATOM   1637  CD  PRO   178      16.470  -9.390  41.230  1.00  0.00
ATOM   1638  C   PRO   178      16.310  -8.740  37.710  1.00  0.00
ATOM   1639  O   PRO   178      16.810  -8.240  36.700  1.00  0.00
ATOM   1640  N   SER   179      15.190  -9.460  37.700  1.00  0.00
ATOM   1641  H   SER   179      14.790  -9.820  38.540  1.00  0.00
ATOM   1642  CA  SER   179      14.430  -9.770  36.480  1.00  0.00
ATOM   1643  CB  SER   179      13.340 -10.800  36.750  1.00  0.00
ATOM   1644  OG  SER   179      12.290 -10.270  37.570  1.00  0.00
ATOM   1645  HG  SER   179      11.790 -11.020  38.000  1.00  0.00
ATOM   1646  C   SER   179      13.850  -8.530  35.790  1.00  0.00
ATOM   1647  O   SER   179      13.730  -8.490  34.570  1.00  0.00
ATOM   1648  N   ALA   180      13.460  -7.560  36.620  1.00  0.00
ATOM   1649  H   ALA   180      13.510  -7.670  37.610  1.00  0.00
ATOM   1650  CA  ALA   180      12.980  -6.230  36.180  1.00  0.00
ATOM   1651  CB  ALA   180      12.220  -5.590  37.350  1.00  0.00
ATOM   1652  C   ALA   180      14.150  -5.350  35.740  1.00  0.00
ATOM   1653  O   ALA   180      15.300  -5.590  36.100  1.00  0.00
ATOM   1654  N   CYS   181      13.810  -4.330  34.950  1.00  0.00
ATOM   1655  H   CYS   181      12.870  -4.160  34.660  1.00  0.00
ATOM   1656  CA  CYS   181      14.790  -3.370  34.420  1.00  0.00
ATOM   1657  CB  CYS   181      14.440  -3.020  32.980  1.00  0.00
ATOM   1658  SG  CYS   181      15.900  -2.670  31.940  1.00  0.00
ATOM   1659  C   CYS   181      14.790  -2.110  35.300  1.00  0.00
ATOM   1660  O   CYS   181      13.860  -1.310  35.270  1.00  0.00
ATOM   1661  N   THR   182      15.790  -2.080  36.180  1.00  0.00
ATOM   1662  H   THR   182      16.470  -2.810  36.200  1.00  0.00
ATOM   1663  CA  THR   182      15.990  -1.030  37.190  1.00  0.00
ATOM   1664  CB  THR   182      16.840  -1.600  38.330  1.00  0.00
ATOM   1665  OG1 THR   182      16.230  -2.820  38.780  1.00  0.00
ATOM   1666  HG1 THR   182      16.710  -3.170  39.580  1.00  0.00
ATOM   1667  CG2 THR   182      16.960  -0.640  39.510  1.00  0.00
ATOM   1668  C   THR   182      16.630   0.190  36.530  1.00  0.00
ATOM   1669  O   THR   182      17.670   0.100  35.870  1.00  0.00
ATOM   1670  N   VAL   183      15.990   1.340  36.760  1.00  0.00
ATOM   1671  H   VAL   183      15.240   1.410  37.420  1.00  0.00
ATOM   1672  CA  VAL   183      16.260   2.560  35.980  1.00  0.00
ATOM   1673  CB  VAL   183      15.090   2.890  35.050  1.00  0.00
ATOM   1674  CG1 VAL   183      15.470   3.990  34.060  1.00  0.00
ATOM   1675  CG2 VAL   183      14.590   1.670  34.260  1.00  0.00
ATOM   1676  C   VAL   183      16.600   3.750  36.880  1.00  0.00
ATOM   1677  O   VAL   183      15.730   4.330  37.530  1.00  0.00
ATOM   1678  N   GLY   184      17.890   4.060  36.860  1.00  0.00
ATOM   1679  H   GLY   184      18.570   3.470  36.420  1.00  0.00
ATOM   1680  CA  GLY   184      18.450   5.290  37.430  1.00  0.00
ATOM   1681  C   GLY   184      18.100   6.500  36.560  1.00  0.00
ATOM   1682  O   GLY   184      17.730   6.370  35.400  1.00  0.00
ATOM   1683  N   ALA   185      18.250   7.680  37.160  1.00  0.00
ATOM   1684  H   ALA   185      18.550   7.760  38.110  1.00  0.00
ATOM   1685  CA  ALA   185      17.960   8.960  36.500  1.00  0.00
ATOM   1686  CB  ALA   185      17.010   9.770  37.390  1.00  0.00
ATOM   1687  C   ALA   185      19.220   9.770  36.210  1.00  0.00
ATOM   1688  O   ALA   185      20.210   9.690  36.940  1.00  0.00
ATOM   1689  N   SER   186      19.160  10.490  35.090  1.00  0.00
ATOM   1690  H   SER   186      18.400  10.400  34.450  1.00  0.00
ATOM   1691  CA  SER   186      20.230  11.390  34.620  1.00  0.00
ATOM   1692  CB  SER   186      20.860  10.830  33.350  1.00  0.00
ATOM   1693  OG  SER   186      19.920  10.770  32.270  1.00  0.00
ATOM   1694  HG  SER   186      20.390  10.520  31.430  1.00  0.00
ATOM   1695  C   SER   186      19.720  12.810  34.390  1.00  0.00
ATOM   1696  O   SER   186      18.520  13.060  34.260  1.00  0.00
ATOM   1697  N   ALA   187      20.670  13.740  34.360  1.00  0.00
ATOM   1698  H   ALA   187      21.630  13.510  34.550  1.00  0.00
ATOM   1699  CA  ALA   187      20.440  15.170  34.080  1.00  0.00
ATOM   1700  CB  ALA   187      21.240  15.990  35.100  1.00  0.00
ATOM   1701  C   ALA   187      20.880  15.510  32.650  1.00  0.00
ATOM   1702  O   ALA   187      21.540  14.710  31.990  1.00  0.00
ATOM   1703  N   GLU   188      20.450  16.680  32.190  1.00  0.00
ATOM   1704  H   GLU   188      19.830  17.260  32.730  1.00  0.00
ATOM   1705  CA  GLU   188      20.760  17.230  30.870  1.00  0.00
ATOM   1706  CB  GLU   188      20.120  18.620  30.770  1.00  0.00
ATOM   1707  CG  GLU   188      20.230  19.280  29.390  1.00  0.00
ATOM   1708  CD  GLU   188      19.580  20.660  29.310  1.00  0.00
ATOM   1709  OE1 GLU   188      19.610  21.400  30.320  1.00  0.00
ATOM   1710  OE2 GLU   188      19.080  20.970  28.210  1.00  0.00
ATOM   1711  C   GLU   188      22.260  17.280  30.570  1.00  0.00
ATOM   1712  O   GLU   188      22.670  16.980  29.440  1.00  0.00
ATOM   1713  N   ASN   189      23.060  17.540  31.600  1.00  0.00
ATOM   1714  H   ASN   189      22.700  17.710  32.510  1.00  0.00
ATOM   1715  CA  ASN   189      24.530  17.610  31.500  1.00  0.00
ATOM   1716  CB  ASN   189      25.030  18.690  32.460  1.00  0.00
ATOM   1717  CG  ASN   189      24.690  20.100  31.960  1.00  0.00
ATOM   1718  OD1 ASN   189      24.870  20.430  30.790  1.00  0.00
ATOM   1719  ND2 ASN   189      24.250  20.940  32.900  1.00  0.00
ATOM   1720 HD21 ASN   189      24.180  20.640  33.850  1.00  0.00
ATOM   1721 HD22 ASN   189      23.970  21.860  32.640  1.00  0.00
ATOM   1722  C   ASN   189      25.250  16.280  31.720  1.00  0.00
ATOM   1723  O   ASN   189      26.430  16.250  32.070  1.00  0.00
ATOM   1724  N   ASP   190      24.570  15.180  31.380  1.00  0.00
ATOM   1725  H   ASP   190      23.640  15.240  31.010  1.00  0.00
ATOM   1726  CA  ASP   190      25.070  13.810  31.480  1.00  0.00
ATOM   1727  CB  ASP   190      25.990  13.470  30.300  1.00  0.00
ATOM   1728  CG  ASP   190      25.200  13.100  29.040  1.00  0.00
ATOM   1729  OD1 ASP   190      24.180  12.390  29.190  1.00  0.00
ATOM   1730  OD2 ASP   190      25.670  13.500  27.960  1.00  0.00
ATOM   1731  C   ASP   190      25.690  13.410  32.820  1.00  0.00
ATOM   1732  O   ASP   190      26.700  12.710  32.890  1.00  0.00
ATOM   1733  N   SER   191      25.070  13.900  33.890  1.00  0.00
ATOM   1734  H   SER   191      24.340  14.580  33.830  1.00  0.00
ATOM   1735  CA  SER   191      25.440  13.520  35.260  1.00  0.00
ATOM   1736  CB  SER   191      25.660  14.760  36.130  1.00  0.00
ATOM   1737  OG  SER   191      24.500  15.600  36.180  1.00  0.00
ATOM   1738  HG  SER   191      24.620  16.310  36.880  1.00  0.00
ATOM   1739  C   SER   191      24.320  12.650  35.850  1.00  0.00
ATOM   1740  O   SER   191      23.150  12.840  35.530  1.00  0.00
ATOM   1741  N   ARG   192      24.720  11.670  36.650  1.00  0.00
ATOM   1742  H   ARG   192      25.690  11.420  36.760  1.00  0.00
ATOM   1743  CA  ARG   192      23.770  10.890  37.460  1.00  0.00
ATOM   1744  CB  ARG   192      24.510   9.790  38.230  1.00  0.00
ATOM   1745  CG  ARG   192      23.560   8.930  39.070  1.00  0.00
ATOM   1746  CD  ARG   192      24.270   7.880  39.920  1.00  0.00
ATOM   1747  NE  ARG   192      25.180   8.490  40.900  1.00  0.00
ATOM   1748  HE  ARG   192      26.140   8.510  40.620  1.00  0.00
ATOM   1749  CZ  ARG   192      24.870   9.050  42.080  1.00  0.00
ATOM   1750  NH1 ARG   192      23.610   9.110  42.530  1.00  0.00
ATOM   1751 HH11 ARG   192      22.860   8.750  41.980  1.00  0.00
ATOM   1752 HH12 ARG   192      23.420   9.510  43.430  1.00  0.00
ATOM   1753  NH2 ARG   192      25.850   9.560  42.840  1.00  0.00
ATOM   1754 HH21 ARG   192      26.790   9.540  42.510  1.00  0.00
ATOM   1755 HH22 ARG   192      25.630   9.970  43.720  1.00  0.00
ATOM   1756  C   ARG   192      23.110  11.880  38.430  1.00  0.00
ATOM   1757  O   ARG   192      23.800  12.600  39.150  1.00  0.00
ATOM   1758  N   SER   193      21.780  11.930  38.350  1.00  0.00
ATOM   1759  H   SER   193      21.270  11.380  37.680  1.00  0.00
ATOM   1760  CA  SER   193      20.960  12.820  39.180  1.00  0.00
ATOM   1761  CB  SER   193      19.480  12.490  38.970  1.00  0.00
ATOM   1762  OG  SER   193      19.090  12.710  37.610  1.00  0.00
ATOM   1763  HG  SER   193      18.100  12.590  37.520  1.00  0.00
ATOM   1764  C   SER   193      21.310  12.650  40.650  1.00  0.00
ATOM   1765  O   SER   193      21.630  11.550  41.100  1.00  0.00
ATOM   1766  N   SER   194      21.310  13.770  41.370  1.00  0.00
ATOM   1767  H   SER   194      21.030  14.650  40.970  1.00  0.00
ATOM   1768  CA  SER   194      21.720  13.840  42.780  1.00  0.00
ATOM   1769  CB  SER   194      21.580  15.260  43.310  1.00  0.00
ATOM   1770  OG  SER   194      20.250  15.770  43.160  1.00  0.00
ATOM   1771  HG  SER   194      20.160  16.640  43.640  1.00  0.00
ATOM   1772  C   SER   194      20.980  12.840  43.670  1.00  0.00
ATOM   1773  O   SER   194      21.610  12.040  44.360  1.00  0.00
ATOM   1774  N   PHE   195      19.670  12.770  43.450  1.00  0.00
ATOM   1775  H   PHE   195      19.220  13.380  42.800  1.00  0.00
ATOM   1776  CA  PHE   195      18.740  11.860  44.140  1.00  0.00
ATOM   1777  CB  PHE   195      17.310  12.390  43.970  1.00  0.00
ATOM   1778  CG  PHE   195      16.910  12.600  42.510  1.00  0.00
ATOM   1779  CD1 PHE   195      16.540  11.520  41.730  1.00  0.00
ATOM   1780  HD1 PHE   195      16.570  10.510  42.150  1.00  0.00
ATOM   1781  CD2 PHE   195      16.930  13.880  41.950  1.00  0.00
ATOM   1782  HD2 PHE   195      17.230  14.730  42.550  1.00  0.00
ATOM   1783  CE1 PHE   195      16.190  11.700  40.400  1.00  0.00
ATOM   1784  HE1 PHE   195      15.910  10.840  39.800  1.00  0.00
ATOM   1785  CE2 PHE   195      16.580  14.060  40.620  1.00  0.00
ATOM   1786  HE2 PHE   195      16.610  15.060  40.180  1.00  0.00
ATOM   1787  CZ  PHE   195      16.200  12.970  39.840  1.00  0.00
ATOM   1788  HZ  PHE   195      15.910  13.110  38.800  1.00  0.00
ATOM   1789  C   PHE   195      18.820  10.400  43.710  1.00  0.00
ATOM   1790  O   PHE   195      18.510   9.510  44.500  1.00  0.00
ATOM   1791  N   SER   196      19.250  10.150  42.470  1.00  0.00
ATOM   1792  H   SER   196      19.680  10.860  41.920  1.00  0.00
ATOM   1793  CA  SER   196      19.190   8.820  41.830  1.00  0.00
ATOM   1794  CB  SER   196      19.800   8.930  40.430  1.00  0.00
ATOM   1795  OG  SER   196      19.750   7.680  39.730  1.00  0.00
ATOM   1796  HG  SER   196      20.330   7.730  38.920  1.00  0.00
ATOM   1797  C   SER   196      19.910   7.730  42.630  1.00  0.00
ATOM   1798  O   SER   196      20.950   7.960  43.240  1.00  0.00
ATOM   1799  N   ASN   197      19.260   6.570  42.670  1.00  0.00
ATOM   1800  H   ASN   197      18.300   6.480  42.410  1.00  0.00
ATOM   1801  CA  ASN   197      19.870   5.340  43.180  1.00  0.00
ATOM   1802  CB  ASN   197      18.840   4.320  43.670  1.00  0.00
ATOM   1803  CG  ASN   197      18.180   4.640  45.020  1.00  0.00
ATOM   1804  OD1 ASN   197      17.210   4.000  45.410  1.00  0.00
ATOM   1805  ND2 ASN   197      18.760   5.570  45.770  1.00  0.00
ATOM   1806 HD21 ASN   197      19.580   6.030  45.440  1.00  0.00
ATOM   1807 HD22 ASN   197      18.370   5.780  46.660  1.00  0.00
ATOM   1808  C   ASN   197      20.760   4.690  42.110  1.00  0.00
ATOM   1809  O   ASN   197      20.490   4.750  40.910  1.00  0.00
ATOM   1810  N   TYR   198      21.830   4.110  42.630  1.00  0.00
ATOM   1811  H   TYR   198      21.970   4.060  43.620  1.00  0.00
ATOM   1812  CA  TYR   198      22.870   3.410  41.850  1.00  0.00
ATOM   1813  CB  TYR   198      24.180   4.180  42.000  1.00  0.00
ATOM   1814  CG  TYR   198      24.610   4.400  43.450  1.00  0.00
ATOM   1815  CD1 TYR   198      25.300   3.400  44.140  1.00  0.00
ATOM   1816  HD1 TYR   198      25.610   2.490  43.630  1.00  0.00
ATOM   1817  CD2 TYR   198      24.270   5.580  44.090  1.00  0.00
ATOM   1818  HD2 TYR   198      23.720   6.350  43.560  1.00  0.00
ATOM   1819  CE1 TYR   198      25.610   3.580  45.480  1.00  0.00
ATOM   1820  HE1 TYR   198      26.120   2.780  46.030  1.00  0.00
ATOM   1821  CE2 TYR   198      24.610   5.770  45.430  1.00  0.00
ATOM   1822  HE2 TYR   198      24.390   6.720  45.910  1.00  0.00
ATOM   1823  CZ  TYR   198      25.260   4.760  46.130  1.00  0.00
ATOM   1824  OH  TYR   198      25.510   4.910  47.460  1.00  0.00
ATOM   1825  HH  TYR   198      25.190   5.810  47.750  1.00  0.00
ATOM   1826  C   TYR   198      22.960   1.950  42.310  1.00  0.00
ATOM   1827  O   TYR   198      22.060   1.450  42.990  1.00  0.00
ATOM   1828  N   GLY   199      24.000   1.260  41.840  1.00  0.00
ATOM   1829  H   GLY   199      24.640   1.640  41.180  1.00  0.00
ATOM   1830  CA  GLY   199      24.300  -0.120  42.240  1.00  0.00
ATOM   1831  C   GLY   199      24.300  -1.070  41.040  1.00  0.00
ATOM   1832  O   GLY   199      24.000  -0.710  39.910  1.00  0.00
ATOM   1833  N   ARG   200      24.650  -2.310  41.380  1.00  0.00
ATOM   1834  H   ARG   200      24.890  -2.530  42.330  1.00  0.00
ATOM   1835  CA  ARG   200      24.730  -3.460  40.460  1.00  0.00
ATOM   1836  CB  ARG   200      25.350  -4.640  41.200  1.00  0.00
ATOM   1837  CG  ARG   200      24.540  -5.120  42.410  1.00  0.00
ATOM   1838  CD  ARG   200      25.310  -6.060  43.340  1.00  0.00
ATOM   1839  NE  ARG   200      25.740  -7.290  42.660  1.00  0.00
ATOM   1840  HE  ARG   200      25.540  -7.320  41.680  1.00  0.00
ATOM   1841  CZ  ARG   200      26.350  -8.340  43.230  1.00  0.00
ATOM   1842  NH1 ARG   200      26.590  -8.400  44.550  1.00  0.00
ATOM   1843 HH11 ARG   200      26.320  -7.630  45.130  1.00  0.00
ATOM   1844 HH12 ARG   200      27.040  -9.190  44.950  1.00  0.00
ATOM   1845  NH2 ARG   200      26.780  -9.340  42.450  1.00  0.00
ATOM   1846 HH21 ARG   200      26.650  -9.300  41.460  1.00  0.00
ATOM   1847 HH22 ARG   200      27.240 -10.130  42.860  1.00  0.00
ATOM   1848  C   ARG   200      23.400  -3.820  39.800  1.00  0.00
ATOM   1849  O   ARG   200      23.400  -4.240  38.640  1.00  0.00
ATOM   1850  N   VAL   201      22.300  -3.640  40.520  1.00  0.00
ATOM   1851  H   VAL   201      22.340  -3.230  41.430  1.00  0.00
ATOM   1852  CA  VAL   201      20.940  -3.960  40.070  1.00  0.00
ATOM   1853  CB  VAL   201      20.010  -4.130  41.280  1.00  0.00
ATOM   1854  CG1 VAL   201      19.700  -2.830  42.020  1.00  0.00
ATOM   1855  CG2 VAL   201      18.740  -4.900  40.930  1.00  0.00
ATOM   1856  C   VAL   201      20.410  -3.030  38.980  1.00  0.00
ATOM   1857  O   VAL   201      19.570  -3.450  38.180  1.00  0.00
ATOM   1858  N   VAL   202      20.900  -1.790  38.950  1.00  0.00
ATOM   1859  H   VAL   202      21.570  -1.480  39.630  1.00  0.00
ATOM   1860  CA  VAL   202      20.560  -0.790  37.930  1.00  0.00
ATOM   1861  CB  VAL   202      21.110   0.590  38.280  1.00  0.00
ATOM   1862  CG1 VAL   202      20.720   1.650  37.250  1.00  0.00
ATOM   1863  CG2 VAL   202      20.630   1.070  39.650  1.00  0.00
ATOM   1864  C   VAL   202      21.110  -1.290  36.590  1.00  0.00
ATOM   1865  O   VAL   202      22.300  -1.540  36.450  1.00  0.00
ATOM   1866  N   ASP   203      20.160  -1.610  35.710  1.00  0.00
ATOM   1867  H   ASP   203      19.190  -1.630  35.960  1.00  0.00
ATOM   1868  CA  ASP   203      20.430  -2.040  34.330  1.00  0.00
ATOM   1869  CB  ASP   203      19.190  -2.730  33.760  1.00  0.00
ATOM   1870  CG  ASP   203      18.860  -4.060  34.450  1.00  0.00
ATOM   1871  OD1 ASP   203      19.390  -5.090  33.980  1.00  0.00
ATOM   1872  OD2 ASP   203      18.030  -4.020  35.380  1.00  0.00
ATOM   1873  C   ASP   203      20.820  -0.890  33.400  1.00  0.00
ATOM   1874  O   ASP   203      21.680  -1.080  32.540  1.00  0.00
ATOM   1875  N   ILE   204      20.230   0.280  33.630  1.00  0.00
ATOM   1876  H   ILE   204      19.610   0.410  34.400  1.00  0.00
ATOM   1877  CA  ILE   204      20.370   1.460  32.760  1.00  0.00
ATOM   1878  CB  ILE   204      19.740   1.150  31.400  1.00  0.00
ATOM   1879  CG1 ILE   204      20.170   2.140  30.320  1.00  0.00
ATOM   1880  CG2 ILE   204      18.220   1.030  31.490  1.00  0.00
ATOM   1881  CD  ILE   204      20.020   1.610  28.900  1.00  0.00
ATOM   1882  C   ILE   204      19.810   2.720  33.420  1.00  0.00
ATOM   1883  O   ILE   204      19.040   2.670  34.370  1.00  0.00
ATOM   1884  N   PHE   205      20.260   3.860  32.880  1.00  0.00
ATOM   1885  H   PHE   205      20.950   3.850  32.160  1.00  0.00
ATOM   1886  CA  PHE   205      19.790   5.210  33.220  1.00  0.00
ATOM   1887  CB  PHE   205      20.990   6.120  33.510  1.00  0.00
ATOM   1888  CG  PHE   205      21.700   5.750  34.820  1.00  0.00
ATOM   1889  CD1 PHE   205      22.560   4.670  34.870  1.00  0.00
ATOM   1890  HD1 PHE   205      22.810   4.120  33.960  1.00  0.00
ATOM   1891  CD2 PHE   205      21.430   6.490  35.960  1.00  0.00
ATOM   1892  HD2 PHE   205      20.790   7.370  35.900  1.00  0.00
ATOM   1893  CE1 PHE   205      23.140   4.300  36.080  1.00  0.00
ATOM   1894  HE1 PHE   205      23.740   3.400  36.140  1.00  0.00
ATOM   1895  CE2 PHE   205      22.010   6.130  37.170  1.00  0.00
ATOM   1896  HE2 PHE   205      21.760   6.680  38.080  1.00  0.00
ATOM   1897  CZ  PHE   205      22.860   5.040  37.230  1.00  0.00
ATOM   1898  HZ  PHE   205      23.300   4.740  38.180  1.00  0.00
ATOM   1899  C   PHE   205      19.010   5.810  32.050  1.00  0.00
ATOM   1900  O   PHE   205      19.250   5.500  30.890  1.00  0.00
ATOM   1901  N   ALA   206      18.010   6.600  32.430  1.00  0.00
ATOM   1902  H   ALA   206      17.760   6.690  33.400  1.00  0.00
ATOM   1903  CA  ALA   206      17.190   7.420  31.530  1.00  0.00
ATOM   1904  CB  ALA   206      15.860   6.710  31.300  1.00  0.00
ATOM   1905  C   ALA   206      17.010   8.820  32.130  1.00  0.00
ATOM   1906  O   ALA   206      17.160   8.960  33.340  1.00  0.00
ATOM   1907  N   PRO   207      16.760   9.850  31.330  1.00  0.00
ATOM   1908  CA  PRO   207      16.530  11.220  31.820  1.00  0.00
ATOM   1909  CB  PRO   207      16.100  12.000  30.570  1.00  0.00
ATOM   1910  CG  PRO   207      16.920  11.330  29.470  1.00  0.00
ATOM   1911  CD  PRO   207      16.870   9.850  29.870  1.00  0.00
ATOM   1912  C   PRO   207      15.460  11.300  32.910  1.00  0.00
ATOM   1913  O   PRO   207      14.360  10.770  32.770  1.00  0.00
ATOM   1914  N   GLY   208      15.860  11.920  34.020  1.00  0.00
ATOM   1915  H   GLY   208      16.780  12.320  34.100  1.00  0.00
ATOM   1916  CA  GLY   208      15.030  12.050  35.230  1.00  0.00
ATOM   1917  C   GLY   208      14.850  13.480  35.740  1.00  0.00
ATOM   1918  O   GLY   208      13.790  13.800  36.280  1.00  0.00
ATOM   1919  N   SER   209      15.890  14.310  35.590  1.00  0.00
ATOM   1920  H   SER   209      16.710  14.050  35.080  1.00  0.00
ATOM   1921  CA  SER   209      15.890  15.680  36.110  1.00  0.00
ATOM   1922  CB  SER   209      17.320  16.110  36.480  1.00  0.00
ATOM   1923  OG  SER   209      17.790  15.350  37.590  1.00  0.00
ATOM   1924  HG  SER   209      18.760  15.530  37.740  1.00  0.00
ATOM   1925  C   SER   209      15.300  16.690  35.120  1.00  0.00
ATOM   1926  O   SER   209      15.730  16.770  33.970  1.00  0.00
ATOM   1927  N   ASN   210      14.330  17.450  35.620  1.00  0.00
ATOM   1928  H   ASN   210      14.020  17.320  36.560  1.00  0.00
ATOM   1929  CA  ASN   210      13.640  18.540  34.910  1.00  0.00
ATOM   1930  CB  ASN   210      14.530  19.770  34.770  1.00  0.00
ATOM   1931  CG  ASN   210      15.050  20.390  36.080  1.00  0.00
ATOM   1932  OD1 ASN   210      14.450  20.260  37.140  1.00  0.00
ATOM   1933  ND2 ASN   210      16.170  21.090  35.950  1.00  0.00
ATOM   1934 HD21 ASN   210      16.610  21.170  35.050  1.00  0.00
ATOM   1935 HD22 ASN   210      16.560  21.550  36.740  1.00  0.00
ATOM   1936  C   ASN   210      13.060  18.120  33.560  1.00  0.00
ATOM   1937  O   ASN   210      13.420  18.650  32.510  1.00  0.00
ATOM   1938  N   VAL   211      12.140  17.150  33.600  1.00  0.00
ATOM   1939  H   VAL   211      11.880  16.680  34.440  1.00  0.00
ATOM   1940  CA  VAL   211      11.450  16.710  32.380  1.00  0.00
ATOM   1941  CB  VAL   211      11.660  15.210  32.100  1.00  0.00
ATOM   1942  CG1 VAL   211      11.010  14.290  33.140  1.00  0.00
ATOM   1943  CG2 VAL   211      11.220  14.850  30.680  1.00  0.00
ATOM   1944  C   VAL   211      10.000  17.170  32.390  1.00  0.00
ATOM   1945  O   VAL   211       9.250  16.960  33.350  1.00  0.00
ATOM   1946  N   LEU   212       9.710  17.970  31.360  1.00  0.00
ATOM   1947  H   LEU   212      10.400  18.230  30.690  1.00  0.00
ATOM   1948  CA  LEU   212       8.360  18.490  31.080  1.00  0.00
ATOM   1949  CB  LEU   212       8.490  19.690  30.140  1.00  0.00
ATOM   1950  CG  LEU   212       7.180  20.440  29.860  1.00  0.00
ATOM   1951  CD1 LEU   212       6.620  21.110  31.120  1.00  0.00
ATOM   1952  CD2 LEU   212       7.420  21.490  28.770  1.00  0.00
ATOM   1953  C   LEU   212       7.510  17.380  30.470  1.00  0.00
ATOM   1954  O   LEU   212       7.970  16.620  29.620  1.00  0.00
ATOM   1955  N   SER   213       6.280  17.310  30.990  1.00  0.00
ATOM   1956  H   SER   213       5.990  17.920  31.720  1.00  0.00
ATOM   1957  CA  SER   213       5.260  16.320  30.600  1.00  0.00
ATOM   1958  CB  SER   213       5.710  14.920  31.030  1.00  0.00
ATOM   1959  OG  SER   213       4.840  13.910  30.500  1.00  0.00
ATOM   1960  HG  SER   213       4.970  13.070  31.030  1.00  0.00
ATOM   1961  C   SER   213       3.920  16.700  31.240  1.00  0.00
ATOM   1962  O   SER   213       3.840  17.590  32.090  1.00  0.00
ATOM   1963  N   THR   214       2.880  15.990  30.800  1.00  0.00
ATOM   1964  H   THR   214       3.020  15.210  30.190  1.00  0.00
ATOM   1965  CA  THR   214       1.480  16.190  31.200  1.00  0.00
ATOM   1966  CB  THR   214       0.560  15.170  30.510  1.00  0.00
ATOM   1967  OG1 THR   214       0.930  13.840  30.850  1.00  0.00
ATOM   1968  HG1 THR   214       0.210  13.200  30.560  1.00  0.00
ATOM   1969  CG2 THR   214       0.570  15.330  28.990  1.00  0.00
ATOM   1970  C   THR   214       1.270  16.120  32.710  1.00  0.00
ATOM   1971  O   THR   214       2.100  15.580  33.460  1.00  0.00
ATOM   1972  N   TRP   215       0.200  16.770  33.140  1.00  0.00
ATOM   1973  H   TRP   215      -0.390  17.270  32.510  1.00  0.00
ATOM   1974  CA  TRP   215      -0.220  16.880  34.550  1.00  0.00
ATOM   1975  CB  TRP   215       0.550  18.020  35.210  1.00  0.00
ATOM   1976  CG  TRP   215       0.520  17.920  36.740  1.00  0.00
ATOM   1977  CD1 TRP   215      -0.400  18.420  37.560  1.00  0.00
ATOM   1978  HD1 TRP   215      -1.280  18.990  37.250  1.00  0.00
ATOM   1979  CD2 TRP   215       1.440  17.230  37.520  1.00  0.00
ATOM   1980  NE1 TRP   215      -0.110  18.070  38.820  1.00  0.00
ATOM   1981  HE1 TRP   215      -0.670  18.280  39.620  1.00  0.00
ATOM   1982  CE2 TRP   215       1.010  17.350  38.830  1.00  0.00
ATOM   1983  CE3 TRP   215       2.580  16.500  37.220  1.00  0.00
ATOM   1984  HE3 TRP   215       2.910  16.400  36.180  1.00  0.00
ATOM   1985  CZ2 TRP   215       1.720  16.730  39.850  1.00  0.00
ATOM   1986  HZ2 TRP   215       1.360  16.790  40.880  1.00  0.00
ATOM   1987  CZ3 TRP   215       3.290  15.880  38.240  1.00  0.00
ATOM   1988  HZ3 TRP   215       4.190  15.310  38.010  1.00  0.00
ATOM   1989  CH2 TRP   215       2.860  15.990  39.550  1.00  0.00
ATOM   1990  HH2 TRP   215       3.410  15.490  40.350  1.00  0.00
ATOM   1991  C   TRP   215      -1.720  17.180  34.560  1.00  0.00
ATOM   1992  O   TRP   215      -2.240  17.850  33.660  1.00  0.00
ATOM   1993  N   ILE   216      -2.380  16.740  35.630  1.00  0.00
ATOM   1994  H   ILE   216      -1.900  16.270  36.380  1.00  0.00
ATOM   1995  CA  ILE   216      -3.830  16.890  35.830  1.00  0.00
ATOM   1996  CB  ILE   216      -4.290  16.270  37.160  1.00  0.00
ATOM   1997  CG1 ILE   216      -3.570  16.870  38.370  1.00  0.00
ATOM   1998  CG2 ILE   216      -4.160  14.750  37.080  1.00  0.00
ATOM   1999  CD  ILE   216      -4.370  16.740  39.670  1.00  0.00
ATOM   2000  C   ILE   216      -4.310  18.330  35.720  1.00  0.00
ATOM   2001  O   ILE   216      -3.570  19.260  36.050  1.00  0.00
ATOM   2002  N   VAL   217      -5.570  18.490  35.340  1.00  0.00
ATOM   2003  H   VAL   217      -6.160  17.690  35.220  1.00  0.00
ATOM   2004  CA  VAL   217      -6.240  19.760  35.020  1.00  0.00
ATOM   2005  CB  VAL   217      -6.210  20.770  36.170  1.00  0.00
ATOM   2006  CG1 VAL   217      -7.150  21.950  35.960  1.00  0.00
ATOM   2007  CG2 VAL   217      -6.570  20.160  37.530  1.00  0.00
ATOM   2008  C   VAL   217      -5.710  20.310  33.690  1.00  0.00
ATOM   2009  O   VAL   217      -5.440  21.500  33.540  1.00  0.00
ATOM   2010  N   GLY   218      -5.460  19.400  32.760  1.00  0.00
ATOM   2011  H   GLY   218      -5.550  18.420  32.950  1.00  0.00
ATOM   2012  CA  GLY   218      -5.030  19.670  31.370  1.00  0.00
ATOM   2013  C   GLY   218      -3.810  20.580  31.230  1.00  0.00
ATOM   2014  O   GLY   218      -3.770  21.410  30.330  1.00  0.00
ATOM   2015  N   ARG   219      -2.840  20.410  32.130  1.00  0.00
ATOM   2016  H   ARG   219      -2.860  19.640  32.770  1.00  0.00
ATOM   2017  CA  ARG   219      -1.650  21.260  32.220  1.00  0.00
ATOM   2018  CB  ARG   219      -1.700  22.050  33.530  1.00  0.00
ATOM   2019  CG  ARG   219      -1.530  21.180  34.780  1.00  0.00
ATOM   2020  CD  ARG   219      -1.880  21.900  36.080  1.00  0.00
ATOM   2021  NE  ARG   219      -0.900  22.950  36.430  1.00  0.00
ATOM   2022  HE  ARG   219      -0.100  22.990  35.830  1.00  0.00
ATOM   2023  CZ  ARG   219      -1.000  23.780  37.470  1.00  0.00
ATOM   2024  NH1 ARG   219      -2.030  23.710  38.330  1.00  0.00
ATOM   2025 HH11 ARG   219      -2.740  23.020  38.210  1.00  0.00
ATOM   2026 HH12 ARG   219      -2.090  24.350  39.100  1.00  0.00
ATOM   2027  NH2 ARG   219      -0.070  24.720  37.650  1.00  0.00
ATOM   2028 HH21 ARG   219       0.700  24.800  37.010  1.00  0.00
ATOM   2029 HH22 ARG   219      -0.140  25.360  38.420  1.00  0.00
ATOM   2030  C   ARG   219      -0.360  20.460  32.070  1.00  0.00
ATOM   2031  O   ARG   219      -0.400  19.250  31.860  1.00  0.00
ATOM   2032  N   THR   220       0.770  21.160  32.070  1.00  0.00
ATOM   2033  H   THR   220       0.790  22.160  32.050  1.00  0.00
ATOM   2034  CA  THR   220       2.110  20.530  32.060  1.00  0.00
ATOM   2035  CB  THR   220       2.800  20.690  30.700  1.00  0.00
ATOM   2036  OG1 THR   220       2.840  22.070  30.300  1.00  0.00
ATOM   2037  HG1 THR   220       3.370  22.160  29.460  1.00  0.00
ATOM   2038  CG2 THR   220       2.140  19.810  29.640  1.00  0.00
ATOM   2039  C   THR   220       3.000  21.070  33.180  1.00  0.00
ATOM   2040  O   THR   220       2.770  22.170  33.680  1.00  0.00
ATOM   2041  N   ASN   221       3.950  20.240  33.590  1.00  0.00
ATOM   2042  H   ASN   221       4.060  19.330  33.210  1.00  0.00
ATOM   2043  CA  ASN   221       4.920  20.570  34.650  1.00  0.00
ATOM   2044  CB  ASN   221       4.300  20.280  36.010  1.00  0.00
ATOM   2045  CG  ASN   221       4.890  21.170  37.110  1.00  0.00
ATOM   2046  OD1 ASN   221       5.940  20.870  37.680  1.00  0.00
ATOM   2047  ND2 ASN   221       4.210  22.280  37.360  1.00  0.00
ATOM   2048 HD21 ASN   221       3.380  22.480  36.850  1.00  0.00
ATOM   2049 HD22 ASN   221       4.540  22.920  38.060  1.00  0.00
ATOM   2050  C   ASN   221       6.210  19.760  34.480  1.00  0.00
ATOM   2051  O   ASN   221       6.200  18.660  33.930  1.00  0.00
ATOM   2052  N   SER   222       7.310  20.360  34.920  1.00  0.00
ATOM   2053  H   SER   222       7.300  21.310  35.260  1.00  0.00
ATOM   2054  CA  SER   222       8.630  19.730  34.960  1.00  0.00
ATOM   2055  CB  SER   222       9.730  20.690  34.480  1.00  0.00
ATOM   2056  OG  SER   222       9.550  21.030  33.100  1.00  0.00
ATOM   2057  HG  SER   222      10.290  21.630  32.810  1.00  0.00
ATOM   2058  C   SER   222       8.950  19.280  36.390  1.00  0.00
ATOM   2059  O   SER   222       8.900  20.080  37.330  1.00  0.00
ATOM   2060  N   ILE   223       9.190  17.980  36.520  1.00  0.00
ATOM   2061  H   ILE   223       9.180  17.370  35.720  1.00  0.00
ATOM   2062  CA  ILE   223       9.520  17.310  37.790  1.00  0.00
ATOM   2063  CB  ILE   223       8.260  16.650  38.360  1.00  0.00
ATOM   2064  CG1 ILE   223       8.450  16.170  39.810  1.00  0.00
ATOM   2065  CG2 ILE   223       7.720  15.540  37.460  1.00  0.00
ATOM   2066  CD  ILE   223       7.170  15.820  40.550  1.00  0.00
ATOM   2067  C   ILE   223      10.730  16.390  37.620  1.00  0.00
ATOM   2068  O   ILE   223      11.050  15.960  36.510  1.00  0.00
ATOM   2069  N   SER   224      11.430  16.170  38.730  1.00  0.00
ATOM   2070  H   SER   224      11.140  16.550  39.610  1.00  0.00
ATOM   2071  CA  SER   224      12.630  15.330  38.800  1.00  0.00
ATOM   2072  CB  SER   224      13.790  16.120  39.420  1.00  0.00
ATOM   2073  OG  SER   224      14.110  17.260  38.620  1.00  0.00
ATOM   2074  HG  SER   224      14.840  17.790  39.060  1.00  0.00
ATOM   2075  C   SER   224      12.380  14.080  39.650  1.00  0.00
ATOM   2076  O   SER   224      11.680  14.130  40.650  1.00  0.00
ATOM   2077  N   GLY   225      12.940  12.970  39.180  1.00  0.00
ATOM   2078  H   GLY   225      13.450  12.960  38.320  1.00  0.00
ATOM   2079  CA  GLY   225      12.850  11.660  39.840  1.00  0.00
ATOM   2080  C   GLY   225      13.300  10.510  38.940  1.00  0.00
ATOM   2081  O   GLY   225      13.430  10.670  37.720  1.00  0.00
ATOM   2082  N   THR   226      13.640   9.390  39.570  1.00  0.00
ATOM   2083  H   THR   226      13.830   9.370  40.550  1.00  0.00
ATOM   2084  CA  THR   226      13.800   8.090  38.910  1.00  0.00
ATOM   2085  CB  THR   226      14.320   7.000  39.850  1.00  0.00
ATOM   2086  OG1 THR   226      13.520   6.950  41.040  1.00  0.00
ATOM   2087  HG1 THR   226      13.730   6.130  41.570  1.00  0.00
ATOM   2088  CG2 THR   226      15.810   7.170  40.150  1.00  0.00
ATOM   2089  C   THR   226      12.480   7.620  38.290  1.00  0.00
ATOM   2090  O   THR   226      12.470   6.910  37.290  1.00  0.00
ATOM   2091  N   SER   227      11.390   8.020  38.940  1.00  0.00
ATOM   2092  H   SER   227      11.460   8.390  39.870  1.00  0.00
ATOM   2093  CA  SER   227      10.010   7.910  38.460  1.00  0.00
ATOM   2094  CB  SER   227       9.090   8.540  39.510  1.00  0.00
ATOM   2095  OG  SER   227       9.140   7.820  40.750  1.00  0.00
ATOM   2096  HG  SER   227       8.390   8.130  41.330  1.00  0.00
ATOM   2097  C   SER   227       9.760   8.590  37.110  1.00  0.00
ATOM   2098  O   SER   227       8.760   8.320  36.450  1.00  0.00
ATOM   2099  N   MET   228      10.590   9.590  36.810  1.00  0.00
ATOM   2100  H   MET   228      11.260   9.930  37.470  1.00  0.00
ATOM   2101  CA  MET   228      10.610  10.300  35.520  1.00  0.00
ATOM   2102  CB  MET   228      11.160  11.710  35.740  1.00  0.00
ATOM   2103  CG  MET   228      10.190  12.690  36.410  1.00  0.00
ATOM   2104  SD  MET   228       9.610  12.270  38.090  1.00  0.00
ATOM   2105  CE  MET   228       7.940  11.780  37.720  1.00  0.00
ATOM   2106  C   MET   228      11.420   9.560  34.460  1.00  0.00
ATOM   2107  O   MET   228      11.050   9.570  33.290  1.00  0.00
ATOM   2108  N   ALA   229      12.490   8.910  34.900  1.00  0.00
ATOM   2109  H   ALA   229      12.790   8.980  35.850  1.00  0.00
ATOM   2110  CA  ALA   229      13.370   8.070  34.070  1.00  0.00
ATOM   2111  CB  ALA   229      14.620   7.740  34.880  1.00  0.00
ATOM   2112  C   ALA   229      12.710   6.770  33.580  1.00  0.00
ATOM   2113  O   ALA   229      12.880   6.390  32.420  1.00  0.00
ATOM   2114  N   THR   230      11.900   6.160  34.440  1.00  0.00
ATOM   2115  H   THR   230      11.780   6.520  35.370  1.00  0.00
ATOM   2116  CA  THR   230      11.200   4.890  34.200  1.00  0.00
ATOM   2117  CB  THR   230      10.530   4.460  35.510  1.00  0.00
ATOM   2118  OG1 THR   230      11.540   4.280  36.510  1.00  0.00
ATOM   2119  HG1 THR   230      11.110   4.000  37.370  1.00  0.00
ATOM   2120  CG2 THR   230       9.700   3.180  35.420  1.00  0.00
ATOM   2121  C   THR   230      10.280   4.910  32.980  1.00  0.00
ATOM   2122  O   THR   230      10.350   3.950  32.210  1.00  0.00
ATOM   2123  N   PRO   231       9.440   5.920  32.740  1.00  0.00
ATOM   2124  CA  PRO   231       8.660   6.030  31.500  1.00  0.00
ATOM   2125  CB  PRO   231       7.560   7.040  31.790  1.00  0.00
ATOM   2126  CG  PRO   231       8.160   7.920  32.890  1.00  0.00
ATOM   2127  CD  PRO   231       8.970   6.920  33.710  1.00  0.00
ATOM   2128  C   PRO   231       9.430   6.330  30.210  1.00  0.00
ATOM   2129  O   PRO   231       8.890   6.080  29.130  1.00  0.00
ATOM   2130  N   HIS   232      10.630   6.890  30.320  1.00  0.00
ATOM   2131  H   HIS   232      10.990   7.230  31.190  1.00  0.00
ATOM   2132  CA  HIS   232      11.530   7.080  29.170  1.00  0.00
ATOM   2133  CB  HIS   232      12.780   7.880  29.510  1.00  0.00
ATOM   2134  CG  HIS   232      12.580   9.400  29.540  1.00  0.00
ATOM   2135  ND1 HIS   232      12.390  10.130  30.630  1.00  0.00
ATOM   2136  HD1 HIS   232      12.260   9.780  31.560  1.00  0.00
ATOM   2137  CD2 HIS   232      12.710  10.220  28.510  1.00  0.00
ATOM   2138  CE1 HIS   232      12.420  11.410  30.280  1.00  0.00
ATOM   2139  NE2 HIS   232      12.610  11.470  28.960  1.00  0.00
ATOM   2140  C   HIS   232      11.950   5.750  28.540  1.00  0.00
ATOM   2141  O   HIS   232      11.690   5.530  27.360  1.00  0.00
ATOM   2142  N   ILE   233      12.560   4.880  29.340  1.00  0.00
ATOM   2143  H   ILE   233      12.760   5.110  30.300  1.00  0.00
ATOM   2144  CA  ILE   233      13.000   3.540  28.930  1.00  0.00
ATOM   2145  CB  ILE   233      13.850   2.840  29.990  1.00  0.00
ATOM   2146  CG1 ILE   233      14.310   1.470  29.470  1.00  0.00
ATOM   2147  CG2 ILE   233      13.160   2.820  31.350  1.00  0.00
ATOM   2148  CD  ILE   233      14.920   0.450  30.440  1.00  0.00
ATOM   2149  C   ILE   233      11.820   2.660  28.520  1.00  0.00
ATOM   2150  O   ILE   233      11.940   1.910  27.550  1.00  0.00
ATOM   2151  N   ALA   234      10.750   2.670  29.310  1.00  0.00
ATOM   2152  H   ALA   234      10.700   3.220  30.140  1.00  0.00
ATOM   2153  CA  ALA   234       9.560   1.850  29.040  1.00  0.00
ATOM   2154  CB  ALA   234       8.650   1.880  30.270  1.00  0.00
ATOM   2155  C   ALA   234       8.840   2.270  27.760  1.00  0.00
ATOM   2156  O   ALA   234       8.300   1.420  27.060  1.00  0.00
ATOM   2157  N   GLY   235       8.900   3.570  27.450  1.00  0.00
ATOM   2158  H   GLY   235       9.220   4.250  28.110  1.00  0.00
ATOM   2159  CA  GLY   235       8.470   4.150  26.170  1.00  0.00
ATOM   2160  C   GLY   235       9.350   3.680  25.010  1.00  0.00
ATOM   2161  O   GLY   235       8.840   3.350  23.940  1.00  0.00
ATOM   2162  N   LEU   236      10.660   3.640  25.270  1.00  0.00
ATOM   2163  H   LEU   236      11.040   3.990  26.120  1.00  0.00
ATOM   2164  CA  LEU   236      11.660   3.130  24.320  1.00  0.00
ATOM   2165  CB  LEU   236      13.060   3.450  24.840  1.00  0.00
ATOM   2166  CG  LEU   236      14.190   3.040  23.890  1.00  0.00
ATOM   2167  CD1 LEU   236      14.120   3.810  22.570  1.00  0.00
ATOM   2168  CD2 LEU   236      15.550   3.270  24.560  1.00  0.00
ATOM   2169  C   LEU   236      11.490   1.630  24.050  1.00  0.00
ATOM   2170  O   LEU   236      11.580   1.210  22.900  1.00  0.00
ATOM   2171  N   ALA   237      11.190   0.870  25.100  1.00  0.00
ATOM   2172  H   ALA   237      11.190   1.250  26.030  1.00  0.00
ATOM   2173  CA  ALA   237      10.910  -0.570  25.060  1.00  0.00
ATOM   2174  CB  ALA   237      10.710  -1.080  26.490  1.00  0.00
ATOM   2175  C   ALA   237       9.670  -0.870  24.210  1.00  0.00
ATOM   2176  O   ALA   237       9.720  -1.690  23.300  1.00  0.00
ATOM   2177  N   ALA   238       8.620  -0.070  24.430  1.00  0.00
ATOM   2178  H   ALA   238       8.630   0.610  25.170  1.00  0.00
ATOM   2179  CA  ALA   238       7.370  -0.100  23.670  1.00  0.00
ATOM   2180  CB  ALA   238       6.420   0.920  24.300  1.00  0.00
ATOM   2181  C   ALA   238       7.590   0.180  22.180  1.00  0.00
ATOM   2182  O   ALA   238       7.130  -0.580  21.330  1.00  0.00
ATOM   2183  N   TYR   239       8.420   1.190  21.910  1.00  0.00
ATOM   2184  H   TYR   239       8.790   1.760  22.650  1.00  0.00
ATOM   2185  CA  TYR   239       8.850   1.620  20.580  1.00  0.00
ATOM   2186  CB  TYR   239       9.610   2.940  20.770  1.00  0.00
ATOM   2187  CG  TYR   239      10.420   3.440  19.580  1.00  0.00
ATOM   2188  CD1 TYR   239       9.840   4.250  18.600  1.00  0.00
ATOM   2189  HD1 TYR   239       8.780   4.470  18.640  1.00  0.00
ATOM   2190  CD2 TYR   239      11.780   3.160  19.540  1.00  0.00
ATOM   2191  HD2 TYR   239      12.220   2.520  20.300  1.00  0.00
ATOM   2192  CE1 TYR   239      10.630   4.770  17.580  1.00  0.00
ATOM   2193  HE1 TYR   239      10.180   5.380  16.800  1.00  0.00
ATOM   2194  CE2 TYR   239      12.570   3.680  18.520  1.00  0.00
ATOM   2195  HE2 TYR   239      13.630   3.430  18.480  1.00  0.00
ATOM   2196  CZ  TYR   239      11.990   4.480  17.550  1.00  0.00
ATOM   2197  OH  TYR   239      12.770   4.940  16.530  1.00  0.00
ATOM   2198  HH  TYR   239      13.680   4.530  16.580  1.00  0.00
ATOM   2199  C   TYR   239       9.670   0.560  19.830  1.00  0.00
ATOM   2200  O   TYR   239       9.400   0.300  18.660  1.00  0.00
ATOM   2201  N   LEU   240      10.630  -0.060  20.520  1.00  0.00
ATOM   2202  H   LEU   240      10.810   0.170  21.480  1.00  0.00
ATOM   2203  CA  LEU   240      11.510  -1.090  19.960  1.00  0.00
ATOM   2204  CB  LEU   240      12.700  -1.360  20.890  1.00  0.00
ATOM   2205  CG  LEU   240      13.630  -0.170  21.110  1.00  0.00
ATOM   2206  CD1 LEU   240      14.670  -0.530  22.180  1.00  0.00
ATOM   2207  CD2 LEU   240      14.350   0.270  19.830  1.00  0.00
ATOM   2208  C   LEU   240      10.790  -2.400  19.630  1.00  0.00
ATOM   2209  O   LEU   240      11.110  -3.030  18.630  1.00  0.00
ATOM   2210  N   SER   241       9.830  -2.770  20.480  1.00  0.00
ATOM   2211  H   SER   241       9.700  -2.320  21.360  1.00  0.00
ATOM   2212  CA  SER   241       8.920  -3.900  20.240  1.00  0.00
ATOM   2213  CB  SER   241       7.940  -4.060  21.410  1.00  0.00
ATOM   2214  OG  SER   241       8.620  -4.430  22.620  1.00  0.00
ATOM   2215  HG  SER   241       7.950  -4.530  23.350  1.00  0.00
ATOM   2216  C   SER   241       8.100  -3.710  18.960  1.00  0.00
ATOM   2217  O   SER   241       7.920  -4.650  18.190  1.00  0.00
ATOM   2218  N   ALA   242       7.710  -2.460  18.720  1.00  0.00
ATOM   2219  H   ALA   242       7.930  -1.710  19.350  1.00  0.00
ATOM   2220  CA  ALA   242       6.880  -2.050  17.570  1.00  0.00
ATOM   2221  CB  ALA   242       6.340  -0.640  17.820  1.00  0.00
ATOM   2222  C   ALA   242       7.550  -2.120  16.200  1.00  0.00
ATOM   2223  O   ALA   242       6.990  -2.740  15.300  1.00  0.00
ATOM   2224  N   LEU   243       8.760  -1.570  16.090  1.00  0.00
ATOM   2225  H   LEU   243       9.280  -1.270  16.890  1.00  0.00
ATOM   2226  CA  LEU   243       9.420  -1.310  14.800  1.00  0.00
ATOM   2227  CB  LEU   243      10.690  -0.470  14.990  1.00  0.00
ATOM   2228  CG  LEU   243      10.610   0.780  15.870  1.00  0.00
ATOM   2229  CD1 LEU   243      12.000   1.410  15.940  1.00  0.00
ATOM   2230  CD2 LEU   243       9.580   1.800  15.370  1.00  0.00
ATOM   2231  C   LEU   243       9.720  -2.590  14.020  1.00  0.00
ATOM   2232  O   LEU   243       8.890  -3.050  13.240  1.00  0.00
ATOM   2233  N   GLN   244      10.920  -3.140  14.230  1.00  0.00
ATOM   2234  H   GLN   244      11.580  -2.690  14.830  1.00  0.00
ATOM   2235  CA  GLN   244      11.420  -4.380  13.630  1.00  0.00
ATOM   2236  CB  GLN   244      12.930  -4.360  13.870  1.00  0.00
ATOM   2237  CG  GLN   244      13.740  -5.510  13.260  1.00  0.00
ATOM   2238  CD  GLN   244      15.200  -5.460  13.730  1.00  0.00
ATOM   2239  OE1 GLN   244      15.570  -6.050  14.750  1.00  0.00
ATOM   2240  NE2 GLN   244      16.020  -4.720  12.990  1.00  0.00
ATOM   2241 HE21 GLN   244      15.660  -4.240  12.190  1.00  0.00
ATOM   2242 HE22 GLN   244      16.990  -4.660  13.230  1.00  0.00
ATOM   2243  C   GLN   244      10.790  -5.630  14.250  1.00  0.00
ATOM   2244  O   GLN   244      10.770  -6.690  13.620  1.00  0.00
ATOM   2245  N   GLY   245      10.210  -5.460  15.430  1.00  0.00
ATOM   2246  H   GLY   245       9.700  -4.630  15.670  1.00  0.00
ATOM   2247  CA  GLY   245      10.150  -6.530  16.450  1.00  0.00
ATOM   2248  C   GLY   245      11.580  -6.780  16.940  1.00  0.00
ATOM   2249  O   GLY   245      11.990  -7.920  17.100  1.00  0.00
ATOM   2250  N   LYS   246      12.300  -5.680  17.110  1.00  0.00
ATOM   2251  H   LYS   246      11.880  -4.770  17.050  1.00  0.00
ATOM   2252  CA  LYS   246      13.740  -5.630  17.430  1.00  0.00
ATOM   2253  CB  LYS   246      14.140  -4.160  17.560  1.00  0.00
ATOM   2254  CG  LYS   246      15.650  -3.910  17.600  1.00  0.00
ATOM   2255  CD  LYS   246      15.960  -2.410  17.640  1.00  0.00
ATOM   2256  CE  LYS   246      17.460  -2.130  17.690  1.00  0.00
ATOM   2257  NZ  LYS   246      17.740  -0.690  17.680  1.00  0.00
ATOM   2258  HZ1 LYS   246      18.730  -0.540  17.720  1.00  0.00
ATOM   2259  HZ2 LYS   246      17.380  -0.280  16.840  1.00  0.00
ATOM   2260  HZ3 LYS   246      17.310  -0.250  18.470  1.00  0.00
ATOM   2261  C   LYS   246      14.070  -6.420  18.700  1.00  0.00
ATOM   2262  O   LYS   246      15.080  -7.120  18.740  1.00  0.00
ATOM   2263  N   THR   247      13.140  -6.380  19.650  1.00  0.00
ATOM   2264  H   THR   247      12.270  -5.910  19.510  1.00  0.00
ATOM   2265  CA  THR   247      13.260  -7.020  20.960  1.00  0.00
ATOM   2266  CB  THR   247      14.310  -6.310  21.820  1.00  0.00
ATOM   2267  OG1 THR   247      14.320  -6.830  23.150  1.00  0.00
ATOM   2268  HG1 THR   247      14.780  -6.190  23.770  1.00  0.00
ATOM   2269  CG2 THR   247      14.250  -4.780  21.820  1.00  0.00
ATOM   2270  C   THR   247      11.890  -7.180  21.620  1.00  0.00
ATOM   2271  O   THR   247      11.020  -6.320  21.490  1.00  0.00
ATOM   2272  N   THR   248      11.740  -8.320  22.290  1.00  0.00
ATOM   2273  H   THR   248      12.520  -8.920  22.450  1.00  0.00
ATOM   2274  CA  THR   248      10.500  -8.800  22.910  1.00  0.00
ATOM   2275  CB  THR   248      10.430 -10.330  22.830  1.00  0.00
ATOM   2276  OG1 THR   248      11.570 -10.930  23.450  1.00  0.00
ATOM   2277  HG1 THR   248      11.510 -11.930  23.370  1.00  0.00
ATOM   2278  CG2 THR   248      10.250 -10.820  21.390  1.00  0.00
ATOM   2279  C   THR   248      10.400  -8.370  24.380  1.00  0.00
ATOM   2280  O   THR   248      11.450  -8.030  24.930  1.00  0.00
ATOM   2281  N   PRO   249       9.240  -8.390  25.020  1.00  0.00
ATOM   2282  CA  PRO   249       9.090  -8.060  26.450  1.00  0.00
ATOM   2283  CB  PRO   249       7.640  -8.430  26.780  1.00  0.00
ATOM   2284  CG  PRO   249       6.920  -8.070  25.480  1.00  0.00
ATOM   2285  CD  PRO   249       7.910  -8.520  24.410  1.00  0.00
ATOM   2286  C   PRO   249      10.070  -8.710  27.420  1.00  0.00
ATOM   2287  O   PRO   249      10.470  -8.070  28.390  1.00  0.00
ATOM   2288  N   ALA   250      10.490  -9.940  27.130  1.00  0.00
ATOM   2289  H   ALA   250      10.110 -10.470  26.370  1.00  0.00
ATOM   2290  CA  ALA   250      11.520 -10.640  27.910  1.00  0.00
ATOM   2291  CB  ALA   250      11.480 -12.130  27.560  1.00  0.00
ATOM   2292  C   ALA   250      12.940 -10.100  27.710  1.00  0.00
ATOM   2293  O   ALA   250      13.660  -9.910  28.690  1.00  0.00
ATOM   2294  N   ALA   251      13.260  -9.730  26.480  1.00  0.00
ATOM   2295  H   ALA   251      12.590  -9.730  25.740  1.00  0.00
ATOM   2296  CA  ALA   251      14.600  -9.290  26.060  1.00  0.00
ATOM   2297  CB  ALA   251      14.900  -9.920  24.700  1.00  0.00
ATOM   2298  C   ALA   251      14.830  -7.780  26.000  1.00  0.00
ATOM   2299  O   ALA   251      15.970  -7.360  25.800  1.00  0.00
ATOM   2300  N   LEU   252      13.790  -6.990  26.240  1.00  0.00
ATOM   2301  H   LEU   252      12.900  -7.350  26.520  1.00  0.00
ATOM   2302  CA  LEU   252      13.820  -5.530  26.070  1.00  0.00
ATOM   2303  CB  LEU   252      12.460  -4.890  26.350  1.00  0.00
ATOM   2304  CG  LEU   252      11.440  -5.050  25.220  1.00  0.00
ATOM   2305  CD1 LEU   252      10.030  -4.720  25.700  1.00  0.00
ATOM   2306  CD2 LEU   252      11.750  -4.090  24.070  1.00  0.00
ATOM   2307  C   LEU   252      14.920  -4.840  26.880  1.00  0.00
ATOM   2308  O   LEU   252      15.790  -4.220  26.260  1.00  0.00
ATOM   2309  N   CYS   253      15.040  -5.200  28.160  1.00  0.00
ATOM   2310  H   CYS   253      14.430  -5.880  28.570  1.00  0.00
ATOM   2311  CA  CYS   253      16.020  -4.630  29.100  1.00  0.00
ATOM   2312  CB  CYS   253      15.900  -5.330  30.450  1.00  0.00
ATOM   2313  SG  CYS   253      16.800  -4.500  31.810  1.00  0.00
ATOM   2314  C   CYS   253      17.460  -4.790  28.590  1.00  0.00
ATOM   2315  O   CYS   253      18.170  -3.800  28.440  1.00  0.00
ATOM   2316  N   LYS   254      17.790  -6.030  28.240  1.00  0.00
ATOM   2317  H   LYS   254      17.140  -6.790  28.280  1.00  0.00
ATOM   2318  CA  LYS   254      19.140  -6.420  27.780  1.00  0.00
ATOM   2319  CB  LYS   254      19.200  -7.940  27.630  1.00  0.00
ATOM   2320  CG  LYS   254      20.640  -8.430  27.450  1.00  0.00
ATOM   2321  CD  LYS   254      20.710  -9.950  27.420  1.00  0.00
ATOM   2322  CE  LYS   254      22.160 -10.420  27.270  1.00  0.00
ATOM   2323  NZ  LYS   254      22.250 -11.880  27.350  1.00  0.00
ATOM   2324  HZ1 LYS   254      23.200 -12.160  27.230  1.00  0.00
ATOM   2325  HZ2 LYS   254      21.920 -12.190  28.240  1.00  0.00
ATOM   2326  HZ3 LYS   254      21.690 -12.290  26.630  1.00  0.00
ATOM   2327  C   LYS   254      19.530  -5.700  26.490  1.00  0.00
ATOM   2328  O   LYS   254      20.620  -5.120  26.460  1.00  0.00
ATOM   2329  N   LYS   255      18.620  -5.630  25.520  1.00  0.00
ATOM   2330  H   LYS   255      17.720  -6.040  25.610  1.00  0.00
ATOM   2331  CA  LYS   255      18.890  -4.940  24.250  1.00  0.00
ATOM   2332  CB  LYS   255      17.890  -5.360  23.160  1.00  0.00
ATOM   2333  CG  LYS   255      18.290  -4.790  21.800  1.00  0.00
ATOM   2334  CD  LYS   255      17.740  -5.550  20.590  1.00  0.00
ATOM   2335  CE  LYS   255      18.420  -6.910  20.400  1.00  0.00
ATOM   2336  NZ  LYS   255      18.050  -7.510  19.120  1.00  0.00
ATOM   2337  HZ1 LYS   255      18.460  -8.420  19.050  1.00  0.00
ATOM   2338  HZ2 LYS   255      17.060  -7.580  19.050  1.00  0.00
ATOM   2339  HZ3 LYS   255      18.390  -6.940  18.370  1.00  0.00
ATOM   2340  C   LYS   255      19.000  -3.420  24.400  1.00  0.00
ATOM   2341  O   LYS   255      19.840  -2.830  23.720  1.00  0.00
ATOM   2342  N   ILE   256      18.230  -2.820  25.310  1.00  0.00
ATOM   2343  H   ILE   256      17.540  -3.310  25.840  1.00  0.00
ATOM   2344  CA  ILE   256      18.330  -1.380  25.620  1.00  0.00
ATOM   2345  CB  ILE   256      17.150  -0.920  26.480  1.00  0.00
ATOM   2346  CG1 ILE   256      15.820  -1.170  25.760  1.00  0.00
ATOM   2347  CG2 ILE   256      17.240   0.570  26.810  1.00  0.00
ATOM   2348  CD  ILE   256      14.580  -1.170  26.650  1.00  0.00
ATOM   2349  C   ILE   256      19.700  -1.060  26.200  1.00  0.00
ATOM   2350  O   ILE   256      20.290  -0.050  25.820  1.00  0.00
ATOM   2351  N   GLN   257      20.240  -1.950  27.030  1.00  0.00
ATOM   2352  H   GLN   257      19.710  -2.720  27.380  1.00  0.00
ATOM   2353  CA  GLN   257      21.610  -1.870  27.570  1.00  0.00
ATOM   2354  CB  GLN   257      21.760  -2.920  28.660  1.00  0.00
ATOM   2355  CG  GLN   257      23.080  -2.850  29.430  1.00  0.00
ATOM   2356  CD  GLN   257      23.220  -3.990  30.440  1.00  0.00
ATOM   2357  OE1 GLN   257      22.850  -3.850  31.610  1.00  0.00
ATOM   2358  NE2 GLN   257      23.770  -5.110  29.970  1.00  0.00
ATOM   2359 HE21 GLN   257      24.060  -5.160  29.020  1.00  0.00
ATOM   2360 HE22 GLN   257      23.880  -5.890  30.590  1.00  0.00
ATOM   2361  C   GLN   257      22.660  -2.030  26.470  1.00  0.00
ATOM   2362  O   GLN   257      23.600  -1.240  26.380  1.00  0.00
ATOM   2363  N   ASP   258      22.440  -3.010  25.590  1.00  0.00
ATOM   2364  H   ASP   258      21.690  -3.660  25.720  1.00  0.00
ATOM   2365  CA  ASP   258      23.300  -3.330  24.440  1.00  0.00
ATOM   2366  CB  ASP   258      22.810  -4.600  23.740  1.00  0.00
ATOM   2367  CG  ASP   258      22.820  -5.880  24.580  1.00  0.00
ATOM   2368  OD1 ASP   258      23.720  -6.030  25.430  1.00  0.00
ATOM   2369  OD2 ASP   258      21.900  -6.700  24.350  1.00  0.00
ATOM   2370  C   ASP   258      23.410  -2.200  23.410  1.00  0.00
ATOM   2371  O   ASP   258      24.450  -2.050  22.780  1.00  0.00
ATOM   2372  N   THR   259      22.340  -1.430  23.260  1.00  0.00
ATOM   2373  H   THR   259      21.500  -1.610  23.770  1.00  0.00
ATOM   2374  CA  THR   259      22.230  -0.310  22.310  1.00  0.00
ATOM   2375  CB  THR   259      20.830  -0.200  21.710  1.00  0.00
ATOM   2376  OG1 THR   259      19.840  -0.050  22.730  1.00  0.00
ATOM   2377  HG1 THR   259      18.960   0.180  22.330  1.00  0.00
ATOM   2378  CG2 THR   259      20.500  -1.370  20.770  1.00  0.00
ATOM   2379  C   THR   259      22.630   1.050  22.890  1.00  0.00
ATOM   2380  O   THR   259      23.010   1.950  22.150  1.00  0.00
ATOM   2381  N   ALA   260      22.540   1.160  24.210  1.00  0.00
ATOM   2382  H   ALA   260      22.290   0.370  24.780  1.00  0.00
ATOM   2383  CA  ALA   260      22.730   2.390  24.980  1.00  0.00
ATOM   2384  CB  ALA   260      22.640   2.050  26.470  1.00  0.00
ATOM   2385  C   ALA   260      24.070   3.100  24.750  1.00  0.00
ATOM   2386  O   ALA   260      25.070   2.470  24.390  1.00  0.00
ATOM   2387  N   THR   261      24.040   4.410  24.940  1.00  0.00
ATOM   2388  H   THR   261      23.180   4.900  25.120  1.00  0.00
ATOM   2389  CA  THR   261      25.240   5.250  24.990  1.00  0.00
ATOM   2390  CB  THR   261      24.900   6.740  24.970  1.00  0.00
ATOM   2391  OG1 THR   261      24.010   7.090  26.030  1.00  0.00
ATOM   2392  HG1 THR   261      23.880   8.080  26.070  1.00  0.00
ATOM   2393  CG2 THR   261      24.330   7.190  23.620  1.00  0.00
ATOM   2394  C   THR   261      26.040   4.880  26.240  1.00  0.00
ATOM   2395  O   THR   261      25.510   4.860  27.350  1.00  0.00
ATOM   2396  N   LYS   262      27.310   4.550  26.010  1.00  0.00
ATOM   2397  H   LYS   262      27.760   4.700  25.130  1.00  0.00
ATOM   2398  CA  LYS   262      28.180   3.960  27.050  1.00  0.00
ATOM   2399  CB  LYS   262      28.830   2.690  26.510  1.00  0.00
ATOM   2400  CG  LYS   262      27.820   1.600  26.130  1.00  0.00
ATOM   2401  CD  LYS   262      28.510   0.420  25.440  1.00  0.00
ATOM   2402  CE  LYS   262      27.510  -0.650  24.970  1.00  0.00
ATOM   2403  NZ  LYS   262      26.620  -0.170  23.910  1.00  0.00
ATOM   2404  HZ1 LYS   262      25.980  -0.900  23.660  1.00  0.00
ATOM   2405  HZ2 LYS   262      26.110   0.630  24.230  1.00  0.00
ATOM   2406  HZ3 LYS   262      27.160   0.090  23.110  1.00  0.00
ATOM   2407  C   LYS   262      29.260   4.950  27.480  1.00  0.00
ATOM   2408  O   LYS   262      29.820   5.680  26.650  1.00  0.00
ATOM   2409  N   ASN   263      29.520   4.950  28.780  1.00  0.00
ATOM   2410  H   ASN   263      29.010   4.350  29.400  1.00  0.00
ATOM   2411  CA  ASN   263      30.540   5.760  29.470  1.00  0.00
ATOM   2412  CB  ASN   263      31.950   5.300  29.070  1.00  0.00
ATOM   2413  CG  ASN   263      32.300   3.870  29.500  1.00  0.00
ATOM   2414  OD1 ASN   263      31.610   2.900  29.200  1.00  0.00
ATOM   2415  ND2 ASN   263      33.450   3.760  30.170  1.00  0.00
ATOM   2416 HD21 ASN   263      34.000   4.570  30.350  1.00  0.00
ATOM   2417 HD22 ASN   263      33.750   2.860  30.480  1.00  0.00
ATOM   2418  C   ASN   263      30.390   7.270  29.320  1.00  0.00
ATOM   2419  O   ASN   263      31.320   8.030  29.550  1.00  0.00
ATOM   2420  N   VAL   264      29.150   7.710  29.070  1.00  0.00
ATOM   2421  H   VAL   264      28.380   7.070  29.000  1.00  0.00
ATOM   2422  CA  VAL   264      28.800   9.120  28.830  1.00  0.00
ATOM   2423  CB  VAL   264      27.590   9.230  27.900  1.00  0.00
ATOM   2424  CG1 VAL   264      27.300  10.670  27.500  1.00  0.00
ATOM   2425  CG2 VAL   264      27.750   8.420  26.610  1.00  0.00
ATOM   2426  C   VAL   264      28.580   9.850  30.150  1.00  0.00
ATOM   2427  O   VAL   264      29.040  10.980  30.320  1.00  0.00
ATOM   2428  N   LEU   265      27.880   9.190  31.070  1.00  0.00
ATOM   2429  H   LEU   265      27.530   8.280  30.890  1.00  0.00
ATOM   2430  CA  LEU   265      27.490   9.730  32.390  1.00  0.00
ATOM   2431  CB  LEU   265      26.440   8.820  33.020  1.00  0.00
ATOM   2432  CG  LEU   265      25.190   8.620  32.160  1.00  0.00
ATOM   2433  CD1 LEU   265      24.340   7.490  32.760  1.00  0.00
ATOM   2434  CD2 LEU   265      24.350   9.900  32.050  1.00  0.00
ATOM   2435  C   LEU   265      28.670   9.910  33.350  1.00  0.00
ATOM   2436  O   LEU   265      29.640   9.150  33.340  1.00  0.00
ATOM   2437  N   THR   266      28.510  10.930  34.190  1.00  0.00
ATOM   2438  H   THR   266      27.720  11.530  34.130  1.00  0.00
ATOM   2439  CA  THR   266      29.480  11.320  35.230  1.00  0.00
ATOM   2440  CB  THR   266      29.910  12.780  35.070  1.00  0.00
ATOM   2441  OG1 THR   266      28.780  13.660  35.120  1.00  0.00
ATOM   2442  HG1 THR   266      29.090  14.610  35.080  1.00  0.00
ATOM   2443  CG2 THR   266      30.730  13.010  33.800  1.00  0.00
ATOM   2444  C   THR   266      28.890  11.100  36.620  1.00  0.00
ATOM   2445  O   THR   266      27.680  11.100  36.810  1.00  0.00
ATOM   2446  N   GLY   267      29.800  10.920  37.580  1.00  0.00
ATOM   2447  H   GLY   267      30.780  10.970  37.390  1.00  0.00
ATOM   2448  CA  GLY   267      29.470  10.650  38.990  1.00  0.00
ATOM   2449  C   GLY   267      28.770   9.310  39.210  1.00  0.00
ATOM   2450  O   GLY   267      28.000   9.170  40.150  1.00  0.00
ATOM   2451  N   VAL   268      29.060   8.350  38.330  1.00  0.00
ATOM   2452  H   VAL   268      29.620   8.520  37.520  1.00  0.00
ATOM   2453  CA  VAL   268      28.580   6.960  38.440  1.00  0.00
ATOM   2454  CB  VAL   268      28.290   6.300  37.090  1.00  0.00
ATOM   2455  CG1 VAL   268      27.010   6.880  36.470  1.00  0.00
ATOM   2456  CG2 VAL   268      29.430   6.390  36.090  1.00  0.00
ATOM   2457  C   VAL   268      29.540   6.130  39.290  1.00  0.00
ATOM   2458  O   VAL   268      30.730   6.080  38.970  1.00  0.00
ATOM   2459  N   PRO   269      29.090   5.600  40.430  1.00  0.00
ATOM   2460  CA  PRO   269      29.900   4.710  41.280  1.00  0.00
ATOM   2461  CB  PRO   269      28.980   4.340  42.440  1.00  0.00
ATOM   2462  CG  PRO   269      28.070   5.560  42.560  1.00  0.00
ATOM   2463  CD  PRO   269      27.840   5.950  41.100  1.00  0.00
ATOM   2464  C   PRO   269      30.320   3.440  40.530  1.00  0.00
ATOM   2465  O   PRO   269      29.610   3.000  39.620  1.00  0.00
ATOM   2466  N   SER   270      31.490   2.910  40.880  1.00  0.00
ATOM   2467  H   SER   270      32.110   3.360  41.530  1.00  0.00
ATOM   2468  CA  SER   270      31.970   1.630  40.350  1.00  0.00
ATOM   2469  CB  SER   270      33.410   1.340  40.770  1.00  0.00
ATOM   2470  OG  SER   270      33.570   1.320  42.190  1.00  0.00
ATOM   2471  HG  SER   270      34.430   0.880  42.430  1.00  0.00
ATOM   2472  C   SER   270      31.040   0.490  40.800  1.00  0.00
ATOM   2473  O   SER   270      30.550   0.500  41.930  1.00  0.00
ATOM   2474  N   GLY   271      30.770  -0.410  39.860  1.00  0.00
ATOM   2475  H   GLY   271      31.220  -0.400  38.970  1.00  0.00
ATOM   2476  CA  GLY   271      29.770  -1.470  40.040  1.00  0.00
ATOM   2477  C   GLY   271      28.430  -1.110  39.410  1.00  0.00
ATOM   2478  O   GLY   271      27.640  -2.000  39.100  1.00  0.00
ATOM   2479  N   THR   272      28.160   0.190  39.320  1.00  0.00
ATOM   2480  H   THR   272      28.800   0.880  39.670  1.00  0.00
ATOM   2481  CA  THR   272      26.970   0.750  38.670  1.00  0.00
ATOM   2482  CB  THR   272      26.630   2.120  39.250  1.00  0.00
ATOM   2483  OG1 THR   272      26.660   2.100  40.680  1.00  0.00
ATOM   2484  HG1 THR   272      26.510   3.030  41.030  1.00  0.00
ATOM   2485  CG2 THR   272      25.250   2.600  38.780  1.00  0.00
ATOM   2486  C   THR   272      27.290   0.890  37.180  1.00  0.00
ATOM   2487  O   THR   272      28.330   1.440  36.800  1.00  0.00
ATOM   2488  N   VAL   273      26.320   0.480  36.370  1.00  0.00
ATOM   2489  H   VAL   273      25.500   0.030  36.730  1.00  0.00
ATOM   2490  CA  VAL   273      26.360   0.590  34.900  1.00  0.00
ATOM   2491  CB  VAL   273      25.160  -0.110  34.270  1.00  0.00
ATOM   2492  CG1 VAL   273      25.150  -1.620  34.520  1.00  0.00
ATOM   2493  CG2 VAL   273      23.810   0.520  34.630  1.00  0.00
ATOM   2494  C   VAL   273      26.470   2.040  34.440  1.00  0.00
ATOM   2495  O   VAL   273      25.920   2.940  35.080  1.00  0.00
ATOM   2496  N   ASN   274      27.220   2.260  33.360  1.00  0.00
ATOM   2497  H   ASN   274      27.840   1.580  32.980  1.00  0.00
ATOM   2498  CA  ASN   274      27.230   3.560  32.680  1.00  0.00
ATOM   2499  CB  ASN   274      28.640   4.160  32.640  1.00  0.00
ATOM   2500  CG  ASN   274      28.690   5.650  32.280  1.00  0.00
ATOM   2501  OD1 ASN   274      29.550   6.380  32.770  1.00  0.00
ATOM   2502  ND2 ASN   274      27.790   6.100  31.410  1.00  0.00
ATOM   2503 HD21 ASN   274      27.120   5.480  31.000  1.00  0.00
ATOM   2504 HD22 ASN   274      27.770   7.080  31.200  1.00  0.00
ATOM   2505  C   ASN   274      26.640   3.370  31.280  1.00  0.00
ATOM   2506  O   ASN   274      27.340   3.130  30.300  1.00  0.00
ATOM   2507  N   TYR   275      25.310   3.350  31.290  1.00  0.00
ATOM   2508  H   TYR   275      24.790   3.440  32.140  1.00  0.00
ATOM   2509  CA  TYR   275      24.480   3.160  30.090  1.00  0.00
ATOM   2510  CB  TYR   275      23.990   1.710  30.000  1.00  0.00
ATOM   2511  CG  TYR   275      25.120   0.700  29.830  1.00  0.00
ATOM   2512  CD1 TYR   275      25.860   0.310  30.950  1.00  0.00
ATOM   2513  HD1 TYR   275      25.650   0.780  31.900  1.00  0.00
ATOM   2514  CD2 TYR   275      25.420   0.140  28.590  1.00  0.00
ATOM   2515  HD2 TYR   275      24.880   0.470  27.710  1.00  0.00
ATOM   2516  CE1 TYR   275      26.900  -0.600  30.840  1.00  0.00
ATOM   2517  HE1 TYR   275      27.470  -0.890  31.720  1.00  0.00
ATOM   2518  CE2 TYR   275      26.450  -0.790  28.480  1.00  0.00
ATOM   2519  HE2 TYR   275      26.590  -1.320  27.540  1.00  0.00
ATOM   2520  CZ  TYR   275      27.200  -1.150  29.590  1.00  0.00
ATOM   2521  OH  TYR   275      28.310  -1.930  29.450  1.00  0.00
ATOM   2522  HH  TYR   275      28.380  -2.240  28.510  1.00  0.00
ATOM   2523  C   TYR   275      23.280   4.110  30.190  1.00  0.00
ATOM   2524  O   TYR   275      22.680   4.250  31.250  1.00  0.00
ATOM   2525  N   LEU   276      23.030   4.800  29.080  1.00  0.00
ATOM   2526  H   LEU   276      23.630   4.760  28.280  1.00  0.00
ATOM   2527  CA  LEU   276      21.890   5.720  28.950  1.00  0.00
ATOM   2528  CB  LEU   276      22.440   7.140  28.830  1.00  0.00
ATOM   2529  CG  LEU   276      21.400   8.250  28.700  1.00  0.00
ATOM   2530  CD1 LEU   276      20.580   8.420  29.980  1.00  0.00
ATOM   2531  CD2 LEU   276      22.090   9.570  28.340  1.00  0.00
ATOM   2532  C   LEU   276      21.060   5.300  27.740  1.00  0.00
ATOM   2533  O   LEU   276      21.590   5.140  26.640  1.00  0.00
ATOM   2534  N   ALA   277      19.750   5.240  27.970  1.00  0.00
ATOM   2535  H   ALA   277      19.370   5.520  28.850  1.00  0.00
ATOM   2536  CA  ALA   277      18.750   4.740  27.020  1.00  0.00
ATOM   2537  CB  ALA   277      17.360   4.850  27.660  1.00  0.00
ATOM   2538  C   ALA   277      18.790   5.480  25.680  1.00  0.00
ATOM   2539  O   ALA   277      18.650   6.700  25.610  1.00  0.00
ATOM   2540  N   TYR   278      19.180   4.710  24.660  1.00  0.00
ATOM   2541  H   TYR   278      19.370   3.730  24.780  1.00  0.00
ATOM   2542  CA  TYR   278      19.340   5.200  23.290  1.00  0.00
ATOM   2543  CB  TYR   278      20.820   5.140  22.920  1.00  0.00
ATOM   2544  CG  TYR   278      21.120   5.770  21.560  1.00  0.00
ATOM   2545  CD1 TYR   278      20.930   7.140  21.370  1.00  0.00
ATOM   2546  HD1 TYR   278      20.650   7.780  22.200  1.00  0.00
ATOM   2547  CD2 TYR   278      21.540   4.980  20.500  1.00  0.00
ATOM   2548  HD2 TYR   278      21.690   3.910  20.640  1.00  0.00
ATOM   2549  CE1 TYR   278      21.110   7.690  20.100  1.00  0.00
ATOM   2550  HE1 TYR   278      20.910   8.750  19.940  1.00  0.00
ATOM   2551  CE2 TYR   278      21.750   5.540  19.240  1.00  0.00
ATOM   2552  HE2 TYR   278      22.100   4.920  18.420  1.00  0.00
ATOM   2553  CZ  TYR   278      21.520   6.900  19.040  1.00  0.00
ATOM   2554  OH  TYR   278      21.660   7.450  17.810  1.00  0.00
ATOM   2555  HH  TYR   278      21.900   6.740  17.150  1.00  0.00
ATOM   2556  C   TYR   278      18.480   4.370  22.320  1.00  0.00
ATOM   2557  O   TYR   278      18.480   3.140  22.360  1.00  0.00
ATOM   2558  N   ASN   279      17.810   5.100  21.430  1.00  0.00
ATOM   2559  H   ASN   279      17.900   6.100  21.400  1.00  0.00
ATOM   2560  CA  ASN   279      16.880   4.550  20.430  1.00  0.00
ATOM   2561  CB  ASN   279      15.980   5.650  19.860  1.00  0.00
ATOM   2562  CG  ASN   279      16.650   6.810  19.110  1.00  0.00
ATOM   2563  OD1 ASN   279      17.830   7.100  19.250  1.00  0.00
ATOM   2564  ND2 ASN   279      15.830   7.480  18.310  1.00  0.00
ATOM   2565 HD21 ASN   279      14.870   7.210  18.230  1.00  0.00
ATOM   2566 HD22 ASN   279      16.170   8.280  17.810  1.00  0.00
ATOM   2567  C   ASN   279      17.550   3.700  19.350  1.00  0.00
ATOM   2568  O   ASN   279      17.140   2.560  19.140  1.00  0.00
ATOM   2569  N   GLY   280      18.590   4.260  18.730  1.00  0.00
ATOM   2570  H   GLY   280      18.880   5.190  18.940  1.00  0.00
ATOM   2571  CA  GLY   280      19.400   3.600  17.690  1.00  0.00
ATOM   2572  C   GLY   280      18.580   3.240  16.450  1.00  0.00
ATOM   2573  O   GLY   280      18.020   2.150  16.370  1.00  0.00
ATOM   2574  N   ALA   281      18.520   4.200  15.520  1.00  0.00
ATOM   2575  H   ALA   281      18.910   5.110  15.660  1.00  0.00
ATOM   2576  CA  ALA   281      17.870   4.020  14.210  1.00  0.00
ATOM   2577  CB  ALA   281      17.710   5.380  13.530  1.00  0.00
ATOM   2578  C   ALA   281      18.690   3.070  13.320  1.00  0.00
ATOM   2579  O1  ALA   281      19.836   2.563  13.849  1.00  0.00
ATOM   2580  O2  ALA   281      18.202   2.814  12.076  1.00  0.00
TER
ENDMDL
