# Supplementary material for: Characterizing structural features of cuticle-degrading proteases from fungi by molecular modeling
Source: BMC Struct Biol. 2007 May 18;7:33. doi: 10.1186/1472-6807-7-33 (PMC1890553; doi:10.1186/1472-6807-7-33)
Supplement: Additional file 2 — PDB file of the homology model of VCP1 after energy minimizations. [file 1472-6807-7-33-S2.pdb]

HEADER    file2_VCP1
REMARK    THIS IS A SIMULATION BOX
CRYST1   46.599   51.343   42.664  90.00  90.00  90.00 P 1           1
MODEL        1
ATOM      1  N   ALA     1      42.750  10.980  17.350  1.00  0.00
ATOM      2  H1  ALA     1      43.260  10.430  16.690  1.00  0.00
ATOM      3  H2  ALA     1      41.770  10.900  17.180  1.00  0.00
ATOM      4  H3  ALA     1      43.030  11.940  17.270  1.00  0.00
ATOM      5  CA  ALA     1      43.040  10.510  18.720  1.00  0.00
ATOM      6  CB  ALA     1      44.550  10.590  18.920  1.00  0.00
ATOM      7  C   ALA     1      42.250  11.380  19.710  1.00  0.00
ATOM      8  O   ALA     1      42.550  12.560  19.880  1.00  0.00
ATOM      9  N   ILE     2      41.190  10.780  20.250  1.00  0.00
ATOM     10  H   ILE     2      41.040   9.800  20.120  1.00  0.00
ATOM     11  CA  ILE     2      40.190  11.420  21.120  1.00  0.00
ATOM     12  CB  ILE     2      39.160  10.410  21.630  1.00  0.00
ATOM     13  CG1 ILE     2      38.070  11.100  22.460  1.00  0.00
ATOM     14  CG2 ILE     2      39.800   9.220  22.340  1.00  0.00
ATOM     15  CD  ILE     2      36.830  10.270  22.790  1.00  0.00
ATOM     16  C   ILE     2      40.810  12.270  22.230  1.00  0.00
ATOM     17  O   ILE     2      41.410  11.720  23.150  1.00  0.00
ATOM     18  N   VAL     3      40.580  13.580  22.110  1.00  0.00
ATOM     19  H   VAL     3      39.980  13.900  21.380  1.00  0.00
ATOM     20  CA  VAL     3      41.100  14.700  22.910  1.00  0.00
ATOM     21  CB  VAL     3      39.970  15.550  23.500  1.00  0.00
ATOM     22  CG1 VAL     3      40.490  16.790  24.230  1.00  0.00
ATOM     23  CG2 VAL     3      38.970  16.010  22.440  1.00  0.00
ATOM     24  C   VAL     3      42.080  14.200  23.980  1.00  0.00
ATOM     25  O   VAL     3      41.710  13.910  25.120  1.00  0.00
ATOM     26  N   GLU     4      43.310  14.030  23.520  1.00  0.00
ATOM     27  H   GLU     4      43.630  14.440  22.660  1.00  0.00
ATOM     28  CA  GLU     4      44.300  13.180  24.190  1.00  0.00
ATOM     29  CB  GLU     4      45.520  12.940  23.300  1.00  0.00
ATOM     30  CG  GLU     4      45.180  11.900  22.230  1.00  0.00
ATOM     31  CD  GLU     4      44.670  10.570  22.790  1.00  0.00
ATOM     32  OE1 GLU     4      43.710  10.040  22.190  1.00  0.00
ATOM     33  OE2 GLU     4      45.200  10.120  23.830  1.00  0.00
ATOM     34  C   GLU     4      44.660  13.570  25.620  1.00  0.00
ATOM     35  O   GLU     4      44.820  14.750  25.940  1.00  0.00
ATOM     36  N   GLN     5      44.820  12.500  26.400  1.00  0.00
ATOM     37  H   GLN     5      44.900  11.590  26.000  1.00  0.00
ATOM     38  CA  GLN     5      44.900  12.530  27.870  1.00  0.00
ATOM     39  CB  GLN     5      44.910  11.090  28.380  1.00  0.00
ATOM     40  CG  GLN     5      44.500  11.010  29.860  1.00  0.00
ATOM     41  CD  GLN     5      44.770   9.670  30.550  1.00  0.00
ATOM     42  OE1 GLN     5      44.990   9.630  31.760  1.00  0.00
ATOM     43  NE2 GLN     5      44.780   8.580  29.790  1.00  0.00
ATOM     44 HE21 GLN     5      44.630   8.660  28.800  1.00  0.00
ATOM     45 HE22 GLN     5      44.940   7.690  30.220  1.00  0.00
ATOM     46  C   GLN     5      46.120  13.300  28.380  1.00  0.00
ATOM     47  O   GLN     5      47.240  12.790  28.430  1.00  0.00
ATOM     48  N   GLN     6      45.860  14.570  28.660  1.00  0.00
ATOM     49  H   GLN     6      44.990  15.000  28.420  1.00  0.00
ATOM     50  CA  GLN     6      46.810  15.480  29.330  1.00  0.00
ATOM     51  CB  GLN     6      46.350  16.930  29.190  1.00  0.00
ATOM     52  CG  GLN     6      46.500  17.450  27.760  1.00  0.00
ATOM     53  CD  GLN     6      46.000  18.890  27.650  1.00  0.00
ATOM     54  OE1 GLN     6      44.850  19.140  27.270  1.00  0.00
ATOM     55  NE2 GLN     6      46.880  19.830  27.970  1.00  0.00
ATOM     56 HE21 GLN     6      47.810  19.570  28.250  1.00  0.00
ATOM     57 HE22 GLN     6      46.610  20.790  27.950  1.00  0.00
ATOM     58  C   GLN     6      46.890  15.100  30.810  1.00  0.00
ATOM     59  O   GLN     6      45.880  14.800  31.440  1.00  0.00
ATOM     60  N   GLY     7      48.130  15.090  31.310  1.00  0.00
ATOM     61  H   GLY     7      48.920  15.370  30.760  1.00  0.00
ATOM     62  CA  GLY     7      48.450  14.660  32.680  1.00  0.00
ATOM     63  C   GLY     7      48.160  13.180  32.910  1.00  0.00
ATOM     64  O   GLY     7      47.840  12.780  34.040  1.00  0.00
ATOM     65  N   ALA     8      48.280  12.380  31.850  1.00  0.00
ATOM     66  H   ALA     8      48.480  12.760  30.950  1.00  0.00
ATOM     67  CA  ALA     8      48.160  10.920  31.890  1.00  0.00
ATOM     68  CB  ALA     8      48.310  10.390  30.460  1.00  0.00
ATOM     69  C   ALA     8      49.270  10.310  32.750  1.00  0.00
ATOM     70  O   ALA     8      50.330  10.920  32.870  1.00  0.00
ATOM     71  N   PRO     9      49.050   9.140  33.350  1.00  0.00
ATOM     72  CA  PRO     9      50.120   8.370  34.000  1.00  0.00
ATOM     73  CB  PRO     9      49.460   7.030  34.340  1.00  0.00
ATOM     74  CG  PRO     9      48.020   7.430  34.650  1.00  0.00
ATOM     75  CD  PRO     9      47.730   8.540  33.630  1.00  0.00
ATOM     76  C   PRO     9      51.270   8.180  33.010  1.00  0.00
ATOM     77  O   PRO     9      51.030   7.990  31.820  1.00  0.00
ATOM     78  N   TRP    10      52.490   8.300  33.520  1.00  0.00
ATOM     79  H   TRP    10      52.660   8.430  34.490  1.00  0.00
ATOM     80  CA  TRP    10      53.710   8.300  32.680  1.00  0.00
ATOM     81  CB  TRP    10      54.970   8.470  33.530  1.00  0.00
ATOM     82  CG  TRP    10      55.470   7.200  34.210  1.00  0.00
ATOM     83  CD1 TRP    10      55.130   6.760  35.420  1.00  0.00
ATOM     84  HD1 TRP    10      54.470   7.280  36.120  1.00  0.00
ATOM     85  CD2 TRP    10      56.310   6.250  33.640  1.00  0.00
ATOM     86  NE1 TRP    10      55.710   5.580  35.640  1.00  0.00
ATOM     87  HE1 TRP    10      55.610   5.030  36.470  1.00  0.00
ATOM     88  CE2 TRP    10      56.430   5.230  34.580  1.00  0.00
ATOM     89  CE3 TRP    10      56.920   6.140  32.400  1.00  0.00
ATOM     90  HE3 TRP    10      56.830   6.950  31.670  1.00  0.00
ATOM     91  CZ2 TRP    10      57.170   4.090  34.270  1.00  0.00
ATOM     92  HZ2 TRP    10      57.250   3.280  34.980  1.00  0.00
ATOM     93  CZ3 TRP    10      57.650   5.000  32.090  1.00  0.00
ATOM     94  HZ3 TRP    10      58.120   4.910  31.110  1.00  0.00
ATOM     95  CH2 TRP    10      57.770   3.980  33.020  1.00  0.00
ATOM     96  HH2 TRP    10      58.350   3.090  32.770  1.00  0.00
ATOM     97  C   TRP    10      53.820   7.080  31.770  1.00  0.00
ATOM     98  O   TRP    10      54.370   7.180  30.680  1.00  0.00
ATOM     99  N   GLY    11      53.300   5.950  32.260  1.00  0.00
ATOM    100  H   GLY    11      52.930   5.910  33.190  1.00  0.00
ATOM    101  CA  GLY    11      53.240   4.670  31.540  1.00  0.00
ATOM    102  C   GLY    11      52.540   4.790  30.190  1.00  0.00
ATOM    103  O   GLY    11      53.130   4.480  29.160  1.00  0.00
ATOM    104  N   LEU    12      51.340   5.370  30.220  1.00  0.00
ATOM    105  H   LEU    12      50.930   5.680  31.080  1.00  0.00
ATOM    106  CA  LEU    12      50.510   5.630  29.040  1.00  0.00
ATOM    107  CB  LEU    12      49.150   6.170  29.460  1.00  0.00
ATOM    108  CG  LEU    12      48.310   5.230  30.330  1.00  0.00
ATOM    109  CD1 LEU    12      47.010   5.940  30.730  1.00  0.00
ATOM    110  CD2 LEU    12      47.960   3.930  29.610  1.00  0.00
ATOM    111  C   LEU    12      51.190   6.580  28.050  1.00  0.00
ATOM    112  O   LEU    12      51.380   6.210  26.890  1.00  0.00
ATOM    113  N   GLY    13      51.680   7.710  28.560  1.00  0.00
ATOM    114  H   GLY    13      51.570   7.930  29.530  1.00  0.00
ATOM    115  CA  GLY    13      52.410   8.740  27.800  1.00  0.00
ATOM    116  C   GLY    13      53.680   8.230  27.120  1.00  0.00
ATOM    117  O   GLY    13      54.090   8.780  26.100  1.00  0.00
ATOM    118  N   ARG    14      54.310   7.230  27.730  1.00  0.00
ATOM    119  H   ARG    14      54.010   6.890  28.620  1.00  0.00
ATOM    120  CA  ARG    14      55.520   6.580  27.200  1.00  0.00
ATOM    121  CB  ARG    14      56.190   5.780  28.320  1.00  0.00
ATOM    122  CG  ARG    14      57.620   5.370  27.990  1.00  0.00
ATOM    123  CD  ARG    14      58.550   6.580  27.840  1.00  0.00
ATOM    124  NE  ARG    14      59.790   6.190  27.140  1.00  0.00
ATOM    125  HE  ARG    14      60.540   5.910  27.740  1.00  0.00
ATOM    126  CZ  ARG    14      59.980   6.170  25.810  1.00  0.00
ATOM    127  NH1 ARG    14      59.020   6.540  24.960  1.00  0.00
ATOM    128 HH11 ARG    14      58.130   6.840  25.300  1.00  0.00
ATOM    129 HH12 ARG    14      59.170   6.490  23.970  1.00  0.00
ATOM    130  NH2 ARG    14      61.130   5.720  25.310  1.00  0.00
ATOM    131 HH21 ARG    14      61.850   5.400  25.930  1.00  0.00
ATOM    132 HH22 ARG    14      61.280   5.690  24.320  1.00  0.00
ATOM    133  C   ARG    14      55.230   5.710  25.970  1.00  0.00
ATOM    134  O   ARG    14      56.000   5.770  25.010  1.00  0.00
ATOM    135  N   ILE    15      54.120   4.990  25.990  1.00  0.00
ATOM    136  H   ILE    15      53.530   4.960  26.800  1.00  0.00
ATOM    137  CA  ILE    15      53.650   4.150  24.880  1.00  0.00
ATOM    138  CB  ILE    15      52.380   3.390  25.240  1.00  0.00
ATOM    139  CG1 ILE    15      52.510   2.630  26.560  1.00  0.00
ATOM    140  CG2 ILE    15      52.010   2.390  24.140  1.00  0.00
ATOM    141  CD  ILE    15      51.160   2.300  27.200  1.00  0.00
ATOM    142  C   ILE    15      53.420   5.010  23.630  1.00  0.00
ATOM    143  O   ILE    15      53.720   4.580  22.520  1.00  0.00
ATOM    144  N   SER    16      52.890   6.220  23.830  1.00  0.00
ATOM    145  H   SER    16      52.690   6.550  24.750  1.00  0.00
ATOM    146  CA  SER    16      52.560   7.160  22.750  1.00  0.00
ATOM    147  CB  SER    16      51.440   8.100  23.190  1.00  0.00
ATOM    148  OG  SER    16      51.810   8.880  24.330  1.00  0.00
ATOM    149  HG  SER    16      51.100   9.560  24.530  1.00  0.00
ATOM    150  C   SER    16      53.720   7.990  22.190  1.00  0.00
ATOM    151  O   SER    16      53.580   8.550  21.100  1.00  0.00
ATOM    152  N   ASN    17      54.810   8.100  22.940  1.00  0.00
ATOM    153  H   ASN    17      54.950   7.580  23.790  1.00  0.00
ATOM    154  CA  ASN    17      55.950   8.930  22.520  1.00  0.00
ATOM    155  CB  ASN    17      56.230  10.030  23.550  1.00  0.00
ATOM    156  CG  ASN    17      57.020  11.180  22.940  1.00  0.00
ATOM    157  OD1 ASN    17      56.800  11.590  21.810  1.00  0.00
ATOM    158  ND2 ASN    17      57.960  11.710  23.720  1.00  0.00
ATOM    159 HD21 ASN    17      58.110  11.350  24.640  1.00  0.00
ATOM    160 HD22 ASN    17      58.500  12.490  23.400  1.00  0.00
ATOM    161  C   ASN    17      57.220   8.120  22.240  1.00  0.00
ATOM    162  O   ASN    17      57.340   6.960  22.630  1.00  0.00
ATOM    163  N   ARG    18      58.020   8.700  21.350  1.00  0.00
ATOM    164  H   ARG    18      57.710   9.490  20.820  1.00  0.00
ATOM    165  CA  ARG    18      59.380   8.250  21.020  1.00  0.00
ATOM    166  CB  ARG    18      59.790   8.950  19.720  1.00  0.00
ATOM    167  CG  ARG    18      60.960   8.280  19.010  1.00  0.00
ATOM    168  CD  ARG    18      61.520   9.130  17.860  1.00  0.00
ATOM    169  NE  ARG    18      60.530   9.310  16.790  1.00  0.00
ATOM    170  HE  ARG    18      59.820   8.600  16.750  1.00  0.00
ATOM    171  CZ  ARG    18      60.500  10.300  15.890  1.00  0.00
ATOM    172  NH1 ARG    18      61.430  11.270  15.870  1.00  0.00
ATOM    173 HH11 ARG    18      62.170  11.260  16.540  1.00  0.00
ATOM    174 HH12 ARG    18      61.390  11.990  15.180  1.00  0.00
ATOM    175  NH2 ARG    18      59.510  10.340  14.990  1.00  0.00
ATOM    176 HH21 ARG    18      58.790   9.640  15.000  1.00  0.00
ATOM    177 HH22 ARG    18      59.470  11.070  14.310  1.00  0.00
ATOM    178  C   ARG    18      60.380   8.550  22.140  1.00  0.00
ATOM    179  O   ARG    18      61.510   8.090  22.080  1.00  0.00
ATOM    180  N   GLN    19      60.030   9.450  23.060  1.00  0.00
ATOM    181  H   GLN    19      59.160   9.930  23.030  1.00  0.00
ATOM    182  CA  GLN    19      60.910   9.830  24.180  1.00  0.00
ATOM    183  CB  GLN    19      61.460  11.240  23.970  1.00  0.00
ATOM    184  CG  GLN    19      62.540  11.320  22.890  1.00  0.00
ATOM    185  CD  GLN    19      63.830  10.610  23.290  1.00  0.00
ATOM    186  OE1 GLN    19      64.450  10.930  24.310  1.00  0.00
ATOM    187  NE2 GLN    19      64.240   9.650  22.470  1.00  0.00
ATOM    188 HE21 GLN    19      63.700   9.420  21.660  1.00  0.00
ATOM    189 HE22 GLN    19      65.080   9.150  22.670  1.00  0.00
ATOM    190  C   GLN    19      60.220   9.730  25.540  1.00  0.00
ATOM    191  O   GLN    19      58.990   9.690  25.640  1.00  0.00
ATOM    192  N   LYS    20      61.050   9.540  26.560  1.00  0.00
ATOM    193  H   LYS    20      62.010   9.290  26.430  1.00  0.00
ATOM    194  CA  LYS    20      60.630   9.670  27.970  1.00  0.00
ATOM    195  CB  LYS    20      61.690   9.060  28.900  1.00  0.00
ATOM    196  CG  LYS    20      63.040   9.770  28.860  1.00  0.00
ATOM    197  CD  LYS    20      64.020   9.160  29.860  1.00  0.00
ATOM    198  CE  LYS    20      65.250  10.040  30.080  1.00  0.00
ATOM    199  NZ  LYS    20      64.900  11.320  30.730  1.00  0.00
ATOM    200  HZ1 LYS    20      65.720  11.860  30.880  1.00  0.00
ATOM    201  HZ2 LYS    20      64.270  11.820  30.140  1.00  0.00
ATOM    202  HZ3 LYS    20      64.450  11.130  31.600  1.00  0.00
ATOM    203  C   LYS    20      60.370  11.140  28.330  1.00  0.00
ATOM    204  O   LYS    20      60.940  12.040  27.720  1.00  0.00
ATOM    205  N   GLY    21      59.470  11.340  29.290  1.00  0.00
ATOM    206  H   GLY    21      58.950  10.600  29.710  1.00  0.00
ATOM    207  CA  GLY    21      59.190  12.680  29.830  1.00  0.00
ATOM    208  C   GLY    21      57.800  13.230  29.500  1.00  0.00
ATOM    209  O   GLY    21      57.330  14.120  30.210  1.00  0.00
ATOM    210  N   SER    22      57.200  12.760  28.410  1.00  0.00
ATOM    211  H   SER    22      57.610  12.040  27.850  1.00  0.00
ATOM    212  CA  SER    22      55.890  13.240  27.950  1.00  0.00
ATOM    213  CB  SER    22      55.550  12.670  26.570  1.00  0.00
ATOM    214  OG  SER    22      56.310  13.390  25.590  1.00  0.00
ATOM    215  HG  SER    22      56.090  13.050  24.670  1.00  0.00
ATOM    216  C   SER    22      54.740  12.950  28.920  1.00  0.00
ATOM    217  O   SER    22      54.620  11.860  29.480  1.00  0.00
ATOM    218  N   THR    23      53.890  13.970  29.020  1.00  0.00
ATOM    219  H   THR    23      54.030  14.810  28.480  1.00  0.00
ATOM    220  CA  THR    23      52.710  14.010  29.900  1.00  0.00
ATOM    221  CB  THR    23      52.520  15.430  30.440  1.00  0.00
ATOM    222  OG1 THR    23      51.450  15.460  31.390  1.00  0.00
ATOM    223  HG1 THR    23      51.330  16.390  31.740  1.00  0.00
ATOM    224  CG2 THR    23      52.300  16.500  29.380  1.00  0.00
ATOM    225  C   THR    23      51.440  13.460  29.250  1.00  0.00
ATOM    226  O   THR    23      50.620  12.860  29.940  1.00  0.00
ATOM    227  N   THR    24      51.340  13.580  27.930  1.00  0.00
ATOM    228  H   THR    24      52.110  13.870  27.360  1.00  0.00
ATOM    229  CA  THR    24      50.110  13.290  27.190  1.00  0.00
ATOM    230  CB  THR    24      49.810  14.420  26.200  1.00  0.00
ATOM    231  OG1 THR    24      49.840  15.680  26.870  1.00  0.00
ATOM    232  HG1 THR    24      49.520  16.400  26.250  1.00  0.00
ATOM    233  CG2 THR    24      48.450  14.270  25.530  1.00  0.00
ATOM    234  C   THR    24      50.210  11.940  26.470  1.00  0.00
ATOM    235  O   THR    24      51.110  11.720  25.650  1.00  0.00
ATOM    236  N   TYR    25      49.310  11.050  26.860  1.00  0.00
ATOM    237  H   TYR    25      48.730  11.200  27.660  1.00  0.00
ATOM    238  CA  TYR    25      49.040   9.800  26.130  1.00  0.00
ATOM    239  CB  TYR    25      48.220   8.840  26.990  1.00  0.00
ATOM    240  CG  TYR    25      47.970   7.450  26.400  1.00  0.00
ATOM    241  CD1 TYR    25      48.860   6.850  25.510  1.00  0.00
ATOM    242  HD1 TYR    25      49.810   7.330  25.300  1.00  0.00
ATOM    243  CD2 TYR    25      46.820   6.750  26.770  1.00  0.00
ATOM    244  HD2 TYR    25      46.140   7.190  27.490  1.00  0.00
ATOM    245  CE1 TYR    25      48.590   5.600  24.970  1.00  0.00
ATOM    246  HE1 TYR    25      49.300   5.150  24.270  1.00  0.00
ATOM    247  CE2 TYR    25      46.560   5.490  26.240  1.00  0.00
ATOM    248  HE2 TYR    25      45.680   4.930  26.570  1.00  0.00
ATOM    249  CZ  TYR    25      47.430   4.930  25.320  1.00  0.00
ATOM    250  OH  TYR    25      47.090   3.800  24.650  1.00  0.00
ATOM    251  HH  TYR    25      46.210   3.460  24.990  1.00  0.00
ATOM    252  C   TYR    25      48.260  10.150  24.850  1.00  0.00
ATOM    253  O   TYR    25      47.480  11.100  24.840  1.00  0.00
ATOM    254  N   ARG    26      48.650   9.480  23.770  1.00  0.00
ATOM    255  H   ARG    26      49.410   8.840  23.800  1.00  0.00
ATOM    256  CA  ARG    26      47.980   9.560  22.460  1.00  0.00
ATOM    257  CB  ARG    26      48.890  10.180  21.390  1.00  0.00
ATOM    258  CG  ARG    26      49.310  11.620  21.700  1.00  0.00
ATOM    259  CD  ARG    26      50.030  12.280  20.530  1.00  0.00
ATOM    260  NE  ARG    26      51.300  11.610  20.200  1.00  0.00
ATOM    261  HE  ARG    26      51.540  10.840  20.790  1.00  0.00
ATOM    262  CZ  ARG    26      52.140  11.950  19.210  1.00  0.00
ATOM    263  NH1 ARG    26      51.900  12.980  18.390  1.00  0.00
ATOM    264 HH11 ARG    26      51.080  13.530  18.500  1.00  0.00
ATOM    265 HH12 ARG    26      52.540  13.200  17.650  1.00  0.00
ATOM    266  NH2 ARG    26      53.240  11.210  19.010  1.00  0.00
ATOM    267 HH21 ARG    26      53.430  10.420  19.590  1.00  0.00
ATOM    268 HH22 ARG    26      53.870  11.440  18.260  1.00  0.00
ATOM    269  C   ARG    26      47.610   8.140  22.030  1.00  0.00
ATOM    270  O   ARG    26      48.360   7.190  22.270  1.00  0.00
ATOM    271  N   TYR    27      46.410   8.020  21.460  1.00  0.00
ATOM    272  H   TYR    27      45.770   8.790  21.440  1.00  0.00
ATOM    273  CA  TYR    27      45.860   6.780  20.910  1.00  0.00
ATOM    274  CB  TYR    27      45.550   5.760  22.010  1.00  0.00
ATOM    275  CG  TYR    27      44.490   6.220  23.020  1.00  0.00
ATOM    276  CD1 TYR    27      44.840   7.100  24.030  1.00  0.00
ATOM    277  HD1 TYR    27      45.890   7.340  24.210  1.00  0.00
ATOM    278  CD2 TYR    27      43.150   5.950  22.760  1.00  0.00
ATOM    279  HD2 TYR    27      42.880   5.180  22.050  1.00  0.00
ATOM    280  CE1 TYR    27      43.850   7.760  24.750  1.00  0.00
ATOM    281  HE1 TYR    27      44.120   8.460  25.540  1.00  0.00
ATOM    282  CE2 TYR    27      42.160   6.630  23.460  1.00  0.00
ATOM    283  HE2 TYR    27      41.110   6.460  23.220  1.00  0.00
ATOM    284  CZ  TYR    27      42.510   7.540  24.450  1.00  0.00
ATOM    285  OH  TYR    27      41.550   8.280  25.080  1.00  0.00
ATOM    286  HH  TYR    27      40.680   8.160  24.600  1.00  0.00
ATOM    287  C   TYR    27      44.590   7.090  20.110  1.00  0.00
ATOM    288  O   TYR    27      43.770   7.910  20.530  1.00  0.00
ATOM    289  N   ASP    28      44.400   6.370  19.010  1.00  0.00
ATOM    290  H   ASP    28      45.070   5.680  18.700  1.00  0.00
ATOM    291  CA  ASP    28      43.210   6.480  18.160  1.00  0.00
ATOM    292  CB  ASP    28      43.360   5.550  16.960  1.00  0.00
ATOM    293  CG  ASP    28      42.190   5.630  15.980  1.00  0.00
ATOM    294  OD1 ASP    28      41.280   4.780  16.120  1.00  0.00
ATOM    295  OD2 ASP    28      42.190   6.570  15.160  1.00  0.00
ATOM    296  C   ASP    28      41.950   6.150  18.980  1.00  0.00
ATOM    297  O   ASP    28      41.970   5.260  19.830  1.00  0.00
ATOM    298  N   ASP    29      40.870   6.840  18.620  1.00  0.00
ATOM    299  H   ASP    29      40.850   7.350  17.760  1.00  0.00
ATOM    300  CA  ASP    29      39.610   6.860  19.370  1.00  0.00
ATOM    301  CB  ASP    29      38.590   7.720  18.620  1.00  0.00
ATOM    302  CG  ASP    29      37.260   7.920  19.350  1.00  0.00
ATOM    303  OD1 ASP    29      37.270   7.970  20.600  1.00  0.00
ATOM    304  OD2 ASP    29      36.230   7.990  18.640  1.00  0.00
ATOM    305  C   ASP    29      39.020   5.490  19.710  1.00  0.00
ATOM    306  O   ASP    29      38.500   5.320  20.810  1.00  0.00
ATOM    307  N   SER    30      39.210   4.510  18.830  1.00  0.00
ATOM    308  H   SER    30      39.760   4.640  18.000  1.00  0.00
ATOM    309  CA  SER    30      38.680   3.150  18.990  1.00  0.00
ATOM    310  CB  SER    30      39.120   2.250  17.830  1.00  0.00
ATOM    311  OG  SER    30      40.530   2.030  17.830  1.00  0.00
ATOM    312  HG  SER    30      40.830   1.740  16.920  1.00  0.00
ATOM    313  C   SER    30      39.020   2.490  20.330  1.00  0.00
ATOM    314  O   SER    30      38.160   1.820  20.900  1.00  0.00
ATOM    315  N   ALA    31      40.240   2.720  20.810  1.00  0.00
ATOM    316  H   ALA    31      40.910   3.230  20.270  1.00  0.00
ATOM    317  CA  ALA    31      40.730   2.310  22.140  1.00  0.00
ATOM    318  CB  ALA    31      40.300   3.350  23.170  1.00  0.00
ATOM    319  C   ALA    31      40.400   0.870  22.550  1.00  0.00
ATOM    320  O   ALA    31      39.940   0.600  23.660  1.00  0.00
ATOM    321  N   GLY    32      40.600  -0.040  21.600  1.00  0.00
ATOM    322  H   GLY    32      40.910   0.220  20.680  1.00  0.00
ATOM    323  CA  GLY    32      40.390  -1.480  21.780  1.00  0.00
ATOM    324  C   GLY    32      38.940  -1.930  21.980  1.00  0.00
ATOM    325  O   GLY    32      38.710  -2.970  22.600  1.00  0.00
ATOM    326  N   ASN    33      37.990  -1.190  21.420  1.00  0.00
ATOM    327  H   ASN    33      38.190  -0.330  20.940  1.00  0.00
ATOM    328  CA  ASN    33      36.560  -1.540  21.480  1.00  0.00
ATOM    329  CB  ASN    33      35.700  -0.360  21.020  1.00  0.00
ATOM    330  CG  ASN    33      34.220  -0.510  21.380  1.00  0.00
ATOM    331  OD1 ASN    33      33.850  -1.180  22.340  1.00  0.00
ATOM    332  ND2 ASN    33      33.380   0.150  20.590  1.00  0.00
ATOM    333 HD21 ASN    33      33.720   0.700  19.830  1.00  0.00
ATOM    334 HD22 ASN    33      32.390   0.090  20.770  1.00  0.00
ATOM    335  C   ASN    33      36.290  -2.770  20.610  1.00  0.00
ATOM    336  O   ASN    33      36.740  -2.840  19.470  1.00  0.00
ATOM    337  N   GLY    34      35.580  -3.720  21.210  1.00  0.00
ATOM    338  H   GLY    34      35.180  -3.590  22.120  1.00  0.00
ATOM    339  CA  GLY    34      35.270  -5.020  20.600  1.00  0.00
ATOM    340  C   GLY    34      36.210  -6.130  21.080  1.00  0.00
ATOM    341  O   GLY    34      35.850  -7.310  21.040  1.00  0.00
ATOM    342  N   ALA    35      37.450  -5.750  21.390  1.00  0.00
ATOM    343  H   ALA    35      37.760  -4.810  21.260  1.00  0.00
ATOM    344  CA  ALA    35      38.460  -6.640  21.970  1.00  0.00
ATOM    345  CB  ALA    35      39.840  -6.000  21.830  1.00  0.00
ATOM    346  C   ALA    35      38.140  -6.920  23.440  1.00  0.00
ATOM    347  O   ALA    35      37.670  -6.050  24.170  1.00  0.00
ATOM    348  N   CYS    36      38.400  -8.170  23.840  1.00  0.00
ATOM    349  H   CYS    36      38.800  -8.850  23.230  1.00  0.00
ATOM    350  CA  CYS    36      38.110  -8.640  25.200  1.00  0.00
ATOM    351  CB  CYS    36      37.100  -9.790  25.160  1.00  0.00
ATOM    352  SG  CYS    36      35.480  -9.330  24.450  1.00  0.00
ATOM    353  C   CYS    36      39.390  -9.140  25.870  1.00  0.00
ATOM    354  O   CYS    36      40.080 -10.040  25.370  1.00  0.00
ATOM    355  N   VAL    37      39.590  -8.620  27.080  1.00  0.00
ATOM    356  H   VAL    37      38.940  -8.000  27.510  1.00  0.00
ATOM    357  CA  VAL    37      40.800  -8.880  27.870  1.00  0.00
ATOM    358  CB  VAL    37      41.540  -7.600  28.300  1.00  0.00
ATOM    359  CG1 VAL    37      42.970  -7.950  28.700  1.00  0.00
ATOM    360  CG2 VAL    37      41.520  -6.480  27.260  1.00  0.00
ATOM    361  C   VAL    37      40.390  -9.640  29.130  1.00  0.00
ATOM    362  O   VAL    37      39.610  -9.150  29.940  1.00  0.00
ATOM    363  N   TYR    38      41.060 -10.770  29.320  1.00  0.00
ATOM    364  H   TYR    38      41.690 -11.130  28.640  1.00  0.00
ATOM    365  CA  TYR    38      40.920 -11.610  30.520  1.00  0.00
ATOM    366  CB  TYR    38      40.900 -13.090  30.130  1.00  0.00
ATOM    367  CG  TYR    38      39.630 -13.500  29.380  1.00  0.00
ATOM    368  CD1 TYR    38      39.560 -13.360  28.000  1.00  0.00
ATOM    369  HD1 TYR    38      40.330 -12.800  27.460  1.00  0.00
ATOM    370  CD2 TYR    38      38.650 -14.210  30.060  1.00  0.00
ATOM    371  HD2 TYR    38      38.680 -14.280  31.140  1.00  0.00
ATOM    372  CE1 TYR    38      38.510 -13.940  27.290  1.00  0.00
ATOM    373  HE1 TYR    38      38.460 -13.840  26.210  1.00  0.00
ATOM    374  CE2 TYR    38      37.610 -14.800  29.350  1.00  0.00
ATOM    375  HE2 TYR    38      36.880 -15.420  29.880  1.00  0.00
ATOM    376  CZ  TYR    38      37.540 -14.660  27.970  1.00  0.00
ATOM    377  OH  TYR    38      36.460 -15.140  27.300  1.00  0.00
ATOM    378  HH  TYR    38      35.870 -15.650  27.940  1.00  0.00
ATOM    379  C   TYR    38      42.100 -11.330  31.450  1.00  0.00
ATOM    380  O   TYR    38      43.260 -11.510  31.070  1.00  0.00
ATOM    381  N   VAL    39      41.770 -10.840  32.640  1.00  0.00
ATOM    382  H   VAL    39      40.820 -10.710  32.910  1.00  0.00
ATOM    383  CA  VAL    39      42.760 -10.490  33.670  1.00  0.00
ATOM    384  CB  VAL    39      42.480  -9.100  34.260  1.00  0.00
ATOM    385  CG1 VAL    39      43.520  -8.700  35.310  1.00  0.00
ATOM    386  CG2 VAL    39      42.470  -8.020  33.170  1.00  0.00
ATOM    387  C   VAL    39      42.730 -11.610  34.710  1.00  0.00
ATOM    388  O   VAL    39      41.830 -11.690  35.540  1.00  0.00
ATOM    389  N   LEU    40      43.640 -12.550  34.480  1.00  0.00
ATOM    390  H   LEU    40      44.270 -12.500  33.710  1.00  0.00
ATOM    391  CA  LEU    40      43.860 -13.710  35.360  1.00  0.00
ATOM    392  CB  LEU    40      44.500 -14.890  34.630  1.00  0.00
ATOM    393  CG  LEU    40      43.660 -15.510  33.510  1.00  0.00
ATOM    394  CD1 LEU    40      43.820 -14.760  32.190  1.00  0.00
ATOM    395  CD2 LEU    40      44.050 -16.980  33.350  1.00  0.00
ATOM    396  C   LEU    40      44.790 -13.250  36.490  1.00  0.00
ATOM    397  O   LEU    40      45.980 -13.040  36.280  1.00  0.00
ATOM    398  N   ASP    41      44.140 -12.940  37.610  1.00  0.00
ATOM    399  H   ASP    41      43.160 -13.060  37.700  1.00  0.00
ATOM    400  CA  ASP    41      44.790 -12.400  38.820  1.00  0.00
ATOM    401  CB  ASP    41      45.150 -10.940  38.520  1.00  0.00
ATOM    402  CG  ASP    41      46.440 -10.500  39.230  1.00  0.00
ATOM    403  OD1 ASP    41      47.510 -10.640  38.610  1.00  0.00
ATOM    404  OD2 ASP    41      46.320 -10.050  40.390  1.00  0.00
ATOM    405  C   ASP    41      43.850 -12.560  40.010  1.00  0.00
ATOM    406  O   ASP    41      43.100 -13.540  40.080  1.00  0.00
ATOM    407  N   THR    42      43.940 -11.660  40.990  1.00  0.00
ATOM    408  H   THR    42      44.640 -10.950  40.960  1.00  0.00
ATOM    409  CA  THR    42      43.110 -11.610  42.200  1.00  0.00
ATOM    410  CB  THR    42      43.780 -10.730  43.250  1.00  0.00
ATOM    411  OG1 THR    42      43.980  -9.410  42.740  1.00  0.00
ATOM    412  HG1 THR    42      43.160  -8.860  42.930  1.00  0.00
ATOM    413  CG2 THR    42      45.120 -11.270  43.750  1.00  0.00
ATOM    414  C   THR    42      41.670 -11.150  41.970  1.00  0.00
ATOM    415  O   THR    42      40.910 -11.000  42.930  1.00  0.00
ATOM    416  N   GLY    43      41.290 -10.950  40.710  1.00  0.00
ATOM    417  H   GLY    43      41.930 -11.060  39.950  1.00  0.00
ATOM    418  CA  GLY    43      39.940 -10.520  40.310  1.00  0.00
ATOM    419  C   GLY    43      39.900  -9.010  40.050  1.00  0.00
ATOM    420  O   GLY    43      40.880  -8.300  40.280  1.00  0.00
ATOM    421  N   ILE    44      38.760  -8.550  39.540  1.00  0.00
ATOM    422  H   ILE    44      37.970  -9.150  39.370  1.00  0.00
ATOM    423  CA  ILE    44      38.530  -7.130  39.230  1.00  0.00
ATOM    424  CB  ILE    44      38.250  -6.910  37.740  1.00  0.00
ATOM    425  CG1 ILE    44      39.340  -7.520  36.850  1.00  0.00
ATOM    426  CG2 ILE    44      38.110  -5.420  37.440  1.00  0.00
ATOM    427  CD  ILE    44      38.950  -7.680  35.380  1.00  0.00
ATOM    428  C   ILE    44      37.340  -6.660  40.070  1.00  0.00
ATOM    429  O   ILE    44      36.320  -7.340  40.150  1.00  0.00
ATOM    430  N   GLU    45      37.520  -5.500  40.700  1.00  0.00
ATOM    431  H   GLU    45      38.430  -5.100  40.850  1.00  0.00
ATOM    432  CA  GLU    45      36.410  -4.730  41.290  1.00  0.00
ATOM    433  CB  GLU    45      36.930  -3.760  42.350  1.00  0.00
ATOM    434  CG  GLU    45      35.790  -2.990  43.010  1.00  0.00
ATOM    435  CD  GLU    45      36.290  -2.050  44.110  1.00  0.00
ATOM    436  OE1 GLU    45      36.790  -0.960  43.750  1.00  0.00
ATOM    437  OE2 GLU    45      36.170  -2.450  45.290  1.00  0.00
ATOM    438  C   GLU    45      35.690  -4.020  40.140  1.00  0.00
ATOM    439  O   GLU    45      36.060  -2.930  39.710  1.00  0.00
ATOM    440  N   THR    46      34.700  -4.740  39.620  1.00  0.00
ATOM    441  H   THR    46      34.450  -5.630  40.000  1.00  0.00
ATOM    442  CA  THR    46      33.900  -4.340  38.450  1.00  0.00
ATOM    443  CB  THR    46      32.980  -5.490  38.020  1.00  0.00
ATOM    444  OG1 THR    46      32.070  -5.840  39.060  1.00  0.00
ATOM    445  HG1 THR    46      31.330  -6.400  38.690  1.00  0.00
ATOM    446  CG2 THR    46      33.780  -6.720  37.580  1.00  0.00
ATOM    447  C   THR    46      33.100  -3.060  38.670  1.00  0.00
ATOM    448  O   THR    46      32.950  -2.260  37.750  1.00  0.00
ATOM    449  N   THR    47      32.690  -2.860  39.920  1.00  0.00
ATOM    450  H   THR    47      32.930  -3.500  40.650  1.00  0.00
ATOM    451  CA  THR    47      31.890  -1.720  40.390  1.00  0.00
ATOM    452  CB  THR    47      31.430  -1.930  41.840  1.00  0.00
ATOM    453  OG1 THR    47      32.560  -2.190  42.690  1.00  0.00
ATOM    454  HG1 THR    47      32.310  -2.060  43.650  1.00  0.00
ATOM    455  CG2 THR    47      30.380  -3.020  41.970  1.00  0.00
ATOM    456  C   THR    47      32.560  -0.350  40.260  1.00  0.00
ATOM    457  O   THR    47      31.850   0.650  40.150  1.00  0.00
ATOM    458  N   HIS    48      33.890  -0.320  40.290  1.00  0.00
ATOM    459  H   HIS    48      34.420  -1.160  40.380  1.00  0.00
ATOM    460  CA  HIS    48      34.700   0.900  40.220  1.00  0.00
ATOM    461  CB  HIS    48      36.170   0.500  40.220  1.00  0.00
ATOM    462  CG  HIS    48      37.180   1.610  40.520  1.00  0.00
ATOM    463  ND1 HIS    48      38.260   1.480  41.290  1.00  0.00
ATOM    464  CD2 HIS    48      37.210   2.850  40.030  1.00  0.00
ATOM    465  CE1 HIS    48      38.930   2.620  41.290  1.00  0.00
ATOM    466  NE2 HIS    48      38.280   3.480  40.500  1.00  0.00
ATOM    467  HE2 HIS    48      38.560   4.420  40.290  1.00  0.00
ATOM    468  C   HIS    48      34.320   1.730  38.980  1.00  0.00
ATOM    469  O   HIS    48      34.350   1.190  37.880  1.00  0.00
ATOM    470  N   PRO    49      33.920   2.980  39.170  1.00  0.00
ATOM    471  CA  PRO    49      33.450   3.880  38.100  1.00  0.00
ATOM    472  CB  PRO    49      33.300   5.250  38.770  1.00  0.00
ATOM    473  CG  PRO    49      32.880   4.870  40.190  1.00  0.00
ATOM    474  CD  PRO    49      33.730   3.630  40.470  1.00  0.00
ATOM    475  C   PRO    49      34.330   4.010  36.850  1.00  0.00
ATOM    476  O   PRO    49      33.800   4.220  35.760  1.00  0.00
ATOM    477  N   GLU    50      35.640   3.880  37.020  1.00  0.00
ATOM    478  H   GLU    50      36.040   3.750  37.930  1.00  0.00
ATOM    479  CA  GLU    50      36.630   3.930  35.930  1.00  0.00
ATOM    480  CB  GLU    50      38.030   3.740  36.530  1.00  0.00
ATOM    481  CG  GLU    50      38.550   5.010  37.230  1.00  0.00
ATOM    482  CD  GLU    50      39.130   6.010  36.230  1.00  0.00
ATOM    483  OE1 GLU    50      40.000   5.580  35.450  1.00  0.00
ATOM    484  OE2 GLU    50      38.740   7.190  36.310  1.00  0.00
ATOM    485  C   GLU    50      36.410   2.890  34.840  1.00  0.00
ATOM    486  O   GLU    50      36.620   3.170  33.660  1.00  0.00
ATOM    487  N   PHE    51      35.960   1.700  35.240  1.00  0.00
ATOM    488  H   PHE    51      35.830   1.490  36.210  1.00  0.00
ATOM    489  CA  PHE    51      35.630   0.590  34.330  1.00  0.00
ATOM    490  CB  PHE    51      35.410  -0.700  35.130  1.00  0.00
ATOM    491  CG  PHE    51      36.710  -1.200  35.770  1.00  0.00
ATOM    492  CD1 PHE    51      37.820  -1.470  34.980  1.00  0.00
ATOM    493  HD1 PHE    51      37.750  -1.400  33.900  1.00  0.00
ATOM    494  CD2 PHE    51      36.810  -1.280  37.150  1.00  0.00
ATOM    495  HD2 PHE    51      35.920  -1.130  37.770  1.00  0.00
ATOM    496  CE1 PHE    51      39.030  -1.810  35.570  1.00  0.00
ATOM    497  HE1 PHE    51      39.900  -2.030  34.950  1.00  0.00
ATOM    498  CE2 PHE    51      38.020  -1.620  37.740  1.00  0.00
ATOM    499  HE2 PHE    51      38.100  -1.660  38.830  1.00  0.00
ATOM    500  CZ  PHE    51      39.140  -1.880  36.960  1.00  0.00
ATOM    501  HZ  PHE    51      40.070  -2.190  37.420  1.00  0.00
ATOM    502  C   PHE    51      34.430   0.880  33.430  1.00  0.00
ATOM    503  O   PHE    51      34.390   0.380  32.300  1.00  0.00
ATOM    504  N   GLU    52      33.490   1.690  33.920  1.00  0.00
ATOM    505  H   GLU    52      33.580   2.070  34.830  1.00  0.00
ATOM    506  CA  GLU    52      32.280   2.140  33.200  1.00  0.00
ATOM    507  CB  GLU    52      32.630   3.120  32.080  1.00  0.00
ATOM    508  CG  GLU    52      33.390   4.360  32.570  1.00  0.00
ATOM    509  CD  GLU    52      33.620   5.460  31.530  1.00  0.00
ATOM    510  OE1 GLU    52      33.590   5.180  30.320  1.00  0.00
ATOM    511  OE2 GLU    52      33.830   6.610  31.990  1.00  0.00
ATOM    512  C   GLU    52      31.400   0.980  32.720  1.00  0.00
ATOM    513  O   GLU    52      30.810   1.020  31.650  1.00  0.00
ATOM    514  N   GLY    53      31.310  -0.040  33.570  1.00  0.00
ATOM    515  H   GLY    53      31.740  -0.020  34.470  1.00  0.00
ATOM    516  CA  GLY    53      30.550  -1.280  33.310  1.00  0.00
ATOM    517  C   GLY    53      31.150  -2.240  32.280  1.00  0.00
ATOM    518  O   GLY    53      30.550  -3.270  32.000  1.00  0.00
ATOM    519  N   ARG    54      32.310  -1.880  31.730  1.00  0.00
ATOM    520  H   ARG    54      32.740  -1.000  31.940  1.00  0.00
ATOM    521  CA  ARG    54      33.060  -2.710  30.770  1.00  0.00
ATOM    522  CB  ARG    54      34.160  -1.890  30.090  1.00  0.00
ATOM    523  CG  ARG    54      33.590  -0.840  29.130  1.00  0.00
ATOM    524  CD  ARG    54      34.680   0.010  28.480  1.00  0.00
ATOM    525  NE  ARG    54      35.270   0.950  29.440  1.00  0.00
ATOM    526  HE  ARG    54      35.520   0.550  30.320  1.00  0.00
ATOM    527  CZ  ARG    54      35.450   2.270  29.260  1.00  0.00
ATOM    528  NH1 ARG    54      35.100   2.880  28.120  1.00  0.00
ATOM    529 HH11 ARG    54      34.700   2.360  27.370  1.00  0.00
ATOM    530 HH12 ARG    54      35.210   3.870  28.030  1.00  0.00
ATOM    531  NH2 ARG    54      36.070   2.980  30.210  1.00  0.00
ATOM    532 HH21 ARG    54      36.400   2.530  31.040  1.00  0.00
ATOM    533 HH22 ARG    54      36.170   3.970  30.110  1.00  0.00
ATOM    534  C   ARG    54      33.650  -3.970  31.400  1.00  0.00
ATOM    535  O   ARG    54      33.790  -4.990  30.710  1.00  0.00
ATOM    536  N   ALA    55      33.970  -3.900  32.690  1.00  0.00
ATOM    537  H   ALA    55      33.800  -3.080  33.230  1.00  0.00
ATOM    538  CA  ALA    55      34.530  -5.030  33.450  1.00  0.00
ATOM    539  CB  ALA    55      35.500  -4.500  34.510  1.00  0.00
ATOM    540  C   ALA    55      33.420  -5.850  34.120  1.00  0.00
ATOM    541  O   ALA    55      32.530  -5.300  34.770  1.00  0.00
ATOM    542  N   THR    56      33.450  -7.140  33.800  1.00  0.00
ATOM    543  H   THR    56      34.080  -7.490  33.110  1.00  0.00
ATOM    544  CA  THR    56      32.590  -8.170  34.410  1.00  0.00
ATOM    545  CB  THR    56      31.470  -8.640  33.480  1.00  0.00
ATOM    546  OG1 THR    56      31.990  -9.090  32.220  1.00  0.00
ATOM    547  HG1 THR    56      31.390  -9.800  31.860  1.00  0.00
ATOM    548  CG2 THR    56      30.390  -7.570  33.280  1.00  0.00
ATOM    549  C   THR    56      33.440  -9.370  34.810  1.00  0.00
ATOM    550  O   THR    56      34.340  -9.790  34.080  1.00  0.00
ATOM    551  N   TRP    57      33.110  -9.930  35.970  1.00  0.00
ATOM    552  H   TRP    57      32.420  -9.540  36.590  1.00  0.00
ATOM    553  CA  TRP    57      33.720 -11.180  36.460  1.00  0.00
ATOM    554  CB  TRP    57      33.600 -11.270  37.980  1.00  0.00
ATOM    555  CG  TRP    57      32.170 -11.500  38.480  1.00  0.00
ATOM    556  CD1 TRP    57      31.260 -10.570  38.730  1.00  0.00
ATOM    557  HD1 TRP    57      31.410  -9.490  38.640  1.00  0.00
ATOM    558  CD2 TRP    57      31.600 -12.730  38.740  1.00  0.00
ATOM    559  NE1 TRP    57      30.130 -11.150  39.140  1.00  0.00
ATOM    560  HE1 TRP    57      29.290 -10.680  39.400  1.00  0.00
ATOM    561  CE2 TRP    57      30.300 -12.470  39.160  1.00  0.00
ATOM    562  CE3 TRP    57      32.080 -14.040  38.690  1.00  0.00
ATOM    563  HE3 TRP    57      33.100 -14.240  38.370  1.00  0.00
ATOM    564  CZ2 TRP    57      29.470 -13.530  39.520  1.00  0.00
ATOM    565  HZ2 TRP    57      28.450 -13.330  39.860  1.00  0.00
ATOM    566  CZ3 TRP    57      31.240 -15.090  39.050  1.00  0.00
ATOM    567  HZ3 TRP    57      31.610 -16.110  39.010  1.00  0.00
ATOM    568  CH2 TRP    57      29.940 -14.830  39.470  1.00  0.00
ATOM    569  HH2 TRP    57      29.290 -15.660  39.760  1.00  0.00
ATOM    570  C   TRP    57      33.060 -12.380  35.780  1.00  0.00
ATOM    571  O   TRP    57      31.860 -12.360  35.520  1.00  0.00
ATOM    572  N   LEU    58      33.870 -13.400  35.500  1.00  0.00
ATOM    573  H   LEU    58      34.850 -13.380  35.690  1.00  0.00
ATOM    574  CA  LEU    58      33.380 -14.610  34.840  1.00  0.00
ATOM    575  CB  LEU    58      34.030 -14.800  33.460  1.00  0.00
ATOM    576  CG  LEU    58      33.940 -13.610  32.510  1.00  0.00
ATOM    577  CD1 LEU    58      34.580 -14.010  31.180  1.00  0.00
ATOM    578  CD2 LEU    58      32.510 -13.110  32.250  1.00  0.00
ATOM    579  C   LEU    58      33.590 -15.870  35.680  1.00  0.00
ATOM    580  O   LEU    58      32.690 -16.710  35.740  1.00  0.00
ATOM    581  N   LYS    59      34.750 -15.980  36.310  1.00  0.00
ATOM    582  H   LYS    59      35.470 -15.280  36.240  1.00  0.00
ATOM    583  CA  LYS    59      35.090 -17.120  37.180  1.00  0.00
ATOM    584  CB  LYS    59      35.760 -18.220  36.350  1.00  0.00
ATOM    585  CG  LYS    59      35.920 -19.520  37.140  1.00  0.00
ATOM    586  CD  LYS    59      36.530 -20.650  36.310  1.00  0.00
ATOM    587  CE  LYS    59      36.730 -21.920  37.150  1.00  0.00
ATOM    588  NZ  LYS    59      35.470 -22.450  37.690  1.00  0.00
ATOM    589  HZ1 LYS    59      35.660 -23.270  38.240  1.00  0.00
ATOM    590  HZ2 LYS    59      35.040 -21.760  38.260  1.00  0.00
ATOM    591  HZ3 LYS    59      34.860 -22.700  36.940  1.00  0.00
ATOM    592  C   LYS    59      36.010 -16.690  38.330  1.00  0.00
ATOM    593  O   LYS    59      36.850 -15.800  38.190  1.00  0.00
ATOM    594  N   SER    60      35.750 -17.330  39.470  1.00  0.00
ATOM    595  H   SER    60      34.900 -17.820  39.610  1.00  0.00
ATOM    596  CA  SER    60      36.650 -17.350  40.630  1.00  0.00
ATOM    597  CB  SER    60      35.980 -16.650  41.820  1.00  0.00
ATOM    598  OG  SER    60      36.890 -16.510  42.910  1.00  0.00
ATOM    599  HG  SER    60      36.390 -16.150  43.700  1.00  0.00
ATOM    600  C   SER    60      36.970 -18.800  40.990  1.00  0.00
ATOM    601  O   SER    60      36.220 -19.720  40.690  1.00  0.00
ATOM    602  N   PHE    61      38.150 -18.970  41.600  1.00  0.00
ATOM    603  H   PHE    61      38.800 -18.210  41.690  1.00  0.00
ATOM    604  CA  PHE    61      38.630 -20.250  42.140  1.00  0.00
ATOM    605  CB  PHE    61      40.070 -20.470  41.690  1.00  0.00
ATOM    606  CG  PHE    61      40.160 -20.810  40.200  1.00  0.00
ATOM    607  CD1 PHE    61      40.200 -19.800  39.240  1.00  0.00
ATOM    608  HD1 PHE    61      40.230 -18.760  39.540  1.00  0.00
ATOM    609  CD2 PHE    61      40.120 -22.140  39.800  1.00  0.00
ATOM    610  HD2 PHE    61      40.140 -22.930  40.540  1.00  0.00
ATOM    611  CE1 PHE    61      40.190 -20.120  37.890  1.00  0.00
ATOM    612  HE1 PHE    61      40.220 -19.330  37.140  1.00  0.00
ATOM    613  CE2 PHE    61      40.100 -22.460  38.450  1.00  0.00
ATOM    614  HE2 PHE    61      40.000 -23.500  38.140  1.00  0.00
ATOM    615  CZ  PHE    61      40.130 -21.450  37.490  1.00  0.00
ATOM    616  HZ  PHE    61      40.060 -21.700  36.430  1.00  0.00
ATOM    617  C   PHE    61      38.530 -20.330  43.670  1.00  0.00
ATOM    618  O   PHE    61      38.710 -21.400  44.240  1.00  0.00
ATOM    619  N   ILE    62      38.120 -19.220  44.290  1.00  0.00
ATOM    620  H   ILE    62      37.790 -18.440  43.760  1.00  0.00
ATOM    621  CA  ILE    62      38.050 -19.030  45.740  1.00  0.00
ATOM    622  CB  ILE    62      38.950 -17.860  46.140  1.00  0.00
ATOM    623  CG1 ILE    62      40.430 -18.110  45.830  1.00  0.00
ATOM    624  CG2 ILE    62      38.870 -17.480  47.620  1.00  0.00
ATOM    625  CD  ILE    62      40.880 -17.590  44.460  1.00  0.00
ATOM    626  C   ILE    62      36.580 -18.830  46.120  1.00  0.00
ATOM    627  O   ILE    62      35.790 -18.340  45.320  1.00  0.00
ATOM    628  N   ASP    63      36.240 -19.210  47.350  1.00  0.00
ATOM    629  H   ASP    63      36.900 -19.690  47.940  1.00  0.00
ATOM    630  CA  ASP    63      34.910 -19.080  47.970  1.00  0.00
ATOM    631  CB  ASP    63      34.990 -19.350  49.480  1.00  0.00
ATOM    632  CG  ASP    63      35.470 -20.750  49.870  1.00  0.00
ATOM    633  OD1 ASP    63      35.080 -21.720  49.180  1.00  0.00
ATOM    634  OD2 ASP    63      36.230 -20.820  50.850  1.00  0.00
ATOM    635  C   ASP    63      34.260 -17.710  47.760  1.00  0.00
ATOM    636  O   ASP    63      33.040 -17.630  47.620  1.00  0.00
ATOM    637  N   GLY    64      35.090 -16.670  47.810  1.00  0.00
ATOM    638  H   GLY    64      36.020 -16.770  48.150  1.00  0.00
ATOM    639  CA  GLY    64      34.730 -15.310  47.390  1.00  0.00
ATOM    640  C   GLY    64      34.440 -15.330  45.890  1.00  0.00
ATOM    641  O   GLY    64      35.370 -15.440  45.090  1.00  0.00
ATOM    642  N   GLU    65      33.150 -15.290  45.570  1.00  0.00
ATOM    643  H   GLU    65      32.460 -15.170  46.290  1.00  0.00
ATOM    644  CA  GLU    65      32.560 -15.460  44.240  1.00  0.00
ATOM    645  CB  GLU    65      31.080 -15.060  44.270  1.00  0.00
ATOM    646  CG  GLU    65      30.200 -16.060  45.030  1.00  0.00
ATOM    647  CD  GLU    65      28.750 -15.570  45.100  1.00  0.00
ATOM    648  OE1 GLU    65      28.030 -15.780  44.100  1.00  0.00
ATOM    649  OE2 GLU    65      28.410 -14.970  46.140  1.00  0.00
ATOM    650  C   GLU    65      33.220 -14.700  43.080  1.00  0.00
ATOM    651  O   GLU    65      33.160 -15.150  41.940  1.00  0.00
ATOM    652  N   ASN    66      33.840 -13.570  43.410  1.00  0.00
ATOM    653  H   ASN    66      33.910 -13.270  44.360  1.00  0.00
ATOM    654  CA  ASN    66      34.460 -12.650  42.440  1.00  0.00
ATOM    655  CB  ASN    66      33.390 -11.920  41.620  1.00  0.00
ATOM    656  CG  ASN    66      32.450 -11.000  42.390  1.00  0.00
ATOM    657  OD1 ASN    66      31.960 -11.320  43.470  1.00  0.00
ATOM    658  ND2 ASN    66      32.170  -9.860  41.780  1.00  0.00
ATOM    659 HD21 ASN    66      32.570  -9.660  40.880  1.00  0.00
ATOM    660 HD22 ASN    66      31.550  -9.200  42.220  1.00  0.00
ATOM    661  C   ASN    66      35.380 -11.610  43.080  1.00  0.00
ATOM    662  O   ASN    66      36.380 -11.240  42.480  1.00  0.00
ATOM    663  N   ASN    67      35.030 -11.210  44.300  1.00  0.00
ATOM    664  H   ASN    67      34.330 -11.690  44.830  1.00  0.00
ATOM    665  CA  ASN    67      35.610 -10.050  44.990  1.00  0.00
ATOM    666  CB  ASN    67      35.050  -9.930  46.410  1.00  0.00
ATOM    667  CG  ASN    67      35.520 -11.000  47.400  1.00  0.00
ATOM    668  OD1 ASN    67      35.680 -12.180  47.080  1.00  0.00
ATOM    669  ND2 ASN    67      35.750 -10.550  48.640  1.00  0.00
ATOM    670 HD21 ASN    67      35.620  -9.580  48.850  1.00  0.00
ATOM    671 HD22 ASN    67      36.070 -11.190  49.340  1.00  0.00
ATOM    672  C   ASN    67      37.140 -10.080  45.030  1.00  0.00
ATOM    673  O   ASN    67      37.760 -11.100  45.340  1.00  0.00
ATOM    674  N   ASP    68      37.710  -8.920  44.710  1.00  0.00
ATOM    675  H   ASP    68      37.200  -8.140  44.340  1.00  0.00
ATOM    676  CA  ASP    68      39.160  -8.720  44.830  1.00  0.00
ATOM    677  CB  ASP    68      39.710  -7.890  43.660  1.00  0.00
ATOM    678  CG  ASP    68      41.230  -7.850  43.640  1.00  0.00
ATOM    679  OD1 ASP    68      41.850  -8.590  44.440  1.00  0.00
ATOM    680  OD2 ASP    68      41.780  -7.110  42.800  1.00  0.00
ATOM    681  C   ASP    68      39.450  -8.060  46.190  1.00  0.00
ATOM    682  O   ASP    68      39.060  -6.920  46.440  1.00  0.00
ATOM    683  N   GLY    69      39.870  -8.930  47.100  1.00  0.00
ATOM    684  H   GLY    69      39.910  -9.910  46.910  1.00  0.00
ATOM    685  CA  GLY    69      40.320  -8.550  48.450  1.00  0.00
ATOM    686  C   GLY    69      41.670  -7.830  48.460  1.00  0.00
ATOM    687  O   GLY    69      41.930  -7.050  49.380  1.00  0.00
ATOM    688  N   HIS    70      42.520  -8.150  47.490  1.00  0.00
ATOM    689  H   HIS    70      42.270  -8.780  46.750  1.00  0.00
ATOM    690  CA  HIS    70      43.860  -7.560  47.360  1.00  0.00
ATOM    691  CB  HIS    70      44.760  -8.470  46.530  1.00  0.00
ATOM    692  CG  HIS    70      46.230  -8.090  46.680  1.00  0.00
ATOM    693  ND1 HIS    70      46.850  -7.060  46.100  1.00  0.00
ATOM    694  CD2 HIS    70      47.130  -8.720  47.430  1.00  0.00
ATOM    695  CE1 HIS    70      48.120  -7.070  46.490  1.00  0.00
ATOM    696  NE2 HIS    70      48.290  -8.100  47.310  1.00  0.00
ATOM    697  HE2 HIS    70      49.150  -8.370  47.750  1.00  0.00
ATOM    698  C   HIS    70      43.790  -6.150  46.750  1.00  0.00
ATOM    699  O   HIS    70      44.050  -5.180  47.460  1.00  0.00
ATOM    700  N   GLY    71      43.420  -6.090  45.480  1.00  0.00
ATOM    701  H   GLY    71      43.060  -6.890  44.990  1.00  0.00
ATOM    702  CA  GLY    71      43.430  -4.860  44.670  1.00  0.00
ATOM    703  C   GLY    71      44.350  -4.930  43.450  1.00  0.00
ATOM    704  O   GLY    71      44.230  -4.080  42.570  1.00  0.00
ATOM    705  N   HIS    72      45.300  -5.860  43.460  1.00  0.00
ATOM    706  H   HIS    72      45.390  -6.500  44.230  1.00  0.00
ATOM    707  CA  HIS    72      46.300  -6.050  42.400  1.00  0.00
ATOM    708  CB  HIS    72      47.240  -7.180  42.810  1.00  0.00
ATOM    709  CG  HIS    72      48.450  -7.360  41.890  1.00  0.00
ATOM    710  ND1 HIS    72      48.510  -8.170  40.830  1.00  0.00
ATOM    711  HD1 HIS    72      47.750  -8.720  40.470  1.00  0.00
ATOM    712  CD2 HIS    72      49.670  -6.860  42.080  1.00  0.00
ATOM    713  CE1 HIS    72      49.750  -8.170  40.380  1.00  0.00
ATOM    714  NE2 HIS    72      50.470  -7.360  41.150  1.00  0.00
ATOM    715  C   HIS    72      45.690  -6.330  41.030  1.00  0.00
ATOM    716  O   HIS    72      46.170  -5.790  40.030  1.00  0.00
ATOM    717  N   GLY    73      44.660  -7.170  41.000  1.00  0.00
ATOM    718  H   GLY    73      44.360  -7.660  41.820  1.00  0.00
ATOM    719  CA  GLY    73      43.900  -7.540  39.790  1.00  0.00
ATOM    720  C   GLY    73      43.100  -6.360  39.240  1.00  0.00
ATOM    721  O   GLY    73      43.010  -6.210  38.020  1.00  0.00
ATOM    722  N   THR    74      42.520  -5.570  40.140  1.00  0.00
ATOM    723  H   THR    74      42.440  -5.850  41.090  1.00  0.00
ATOM    724  CA  THR    74      41.840  -4.310  39.810  1.00  0.00
ATOM    725  CB  THR    74      41.220  -3.700  41.070  1.00  0.00
ATOM    726  OG1 THR    74      40.320  -4.640  41.670  1.00  0.00
ATOM    727  HG1 THR    74      40.070  -4.330  42.580  1.00  0.00
ATOM    728  CG2 THR    74      40.420  -2.420  40.790  1.00  0.00
ATOM    729  C   THR    74      42.850  -3.350  39.170  1.00  0.00
ATOM    730  O   THR    74      42.570  -2.840  38.080  1.00  0.00
ATOM    731  N   HIS    75      44.050  -3.270  39.740  1.00  0.00
ATOM    732  H   HIS    75      44.260  -3.780  40.580  1.00  0.00
ATOM    733  CA  HIS    75      45.150  -2.420  39.280  1.00  0.00
ATOM    734  CB  HIS    75      46.310  -2.520  40.270  1.00  0.00
ATOM    735  CG  HIS    75      47.390  -1.460  40.010  1.00  0.00
ATOM    736  ND1 HIS    75      48.370  -1.540  39.120  1.00  0.00
ATOM    737  CD2 HIS    75      47.480  -0.280  40.630  1.00  0.00
ATOM    738  CE1 HIS    75      49.060  -0.410  39.170  1.00  0.00
ATOM    739  NE2 HIS    75      48.510   0.370  40.100  1.00  0.00
ATOM    740  HE2 HIS    75      48.810   1.290  40.340  1.00  0.00
ATOM    741  C   HIS    75      45.610  -2.790  37.870  1.00  0.00
ATOM    742  O   HIS    75      45.680  -1.930  36.990  1.00  0.00
ATOM    743  N   CYS    76      45.820  -4.090  37.650  1.00  0.00
ATOM    744  H   CYS    76      45.750  -4.770  38.380  1.00  0.00
ATOM    745  CA  CYS    76      46.220  -4.640  36.340  1.00  0.00
ATOM    746  CB  CYS    76      46.530  -6.130  36.480  1.00  0.00
ATOM    747  SG  CYS    76      47.960  -6.460  37.580  1.00  0.00
ATOM    748  HG  CYS    76      47.930  -7.780  37.470  1.00  0.00
ATOM    749  C   CYS    76      45.160  -4.380  35.270  1.00  0.00
ATOM    750  O   CYS    76      45.480  -3.770  34.250  1.00  0.00
ATOM    751  N   ALA    77      43.900  -4.640  35.610  1.00  0.00
ATOM    752  H   ALA    77      43.670  -5.040  36.500  1.00  0.00
ATOM    753  CA  ALA    77      42.740  -4.390  34.740  1.00  0.00
ATOM    754  CB  ALA    77      41.460  -4.870  35.430  1.00  0.00
ATOM    755  C   ALA    77      42.570  -2.910  34.370  1.00  0.00
ATOM    756  O   ALA    77      42.190  -2.600  33.240  1.00  0.00
ATOM    757  N   GLY    78      42.850  -2.040  35.340  1.00  0.00
ATOM    758  H   GLY    78      43.090  -2.350  36.260  1.00  0.00
ATOM    759  CA  GLY    78      42.830  -0.580  35.200  1.00  0.00
ATOM    760  C   GLY    78      43.840  -0.130  34.140  1.00  0.00
ATOM    761  O   GLY    78      43.440   0.520  33.170  1.00  0.00
ATOM    762  N   THR    79      45.050  -0.660  34.240  1.00  0.00
ATOM    763  H   THR    79      45.300  -1.270  35.000  1.00  0.00
ATOM    764  CA  THR    79      46.150  -0.400  33.300  1.00  0.00
ATOM    765  CB  THR    79      47.430  -1.050  33.810  1.00  0.00
ATOM    766  OG1 THR    79      47.680  -0.670  35.170  1.00  0.00
ATOM    767  HG1 THR    79      48.520  -1.120  35.500  1.00  0.00
ATOM    768  CG2 THR    79      48.650  -0.650  32.980  1.00  0.00
ATOM    769  C   THR    79      45.790  -0.870  31.890  1.00  0.00
ATOM    770  O   THR    79      46.170  -0.200  30.930  1.00  0.00
ATOM    771  N   VAL    80      45.030  -1.960  31.780  1.00  0.00
ATOM    772  H   VAL    80      44.760  -2.500  32.580  1.00  0.00
ATOM    773  CA  VAL    80      44.560  -2.490  30.490  1.00  0.00
ATOM    774  CB  VAL    80      43.960  -3.900  30.550  1.00  0.00
ATOM    775  CG1 VAL    80      43.890  -4.470  29.130  1.00  0.00
ATOM    776  CG2 VAL    80      44.700  -4.910  31.420  1.00  0.00
ATOM    777  C   VAL    80      43.540  -1.560  29.850  1.00  0.00
ATOM    778  O   VAL    80      43.800  -1.060  28.760  1.00  0.00
ATOM    779  N   GLY    81      42.400  -1.360  30.520  1.00  0.00
ATOM    780  H   GLY    81      42.280  -1.630  31.470  1.00  0.00
ATOM    781  CA  GLY    81      41.230  -0.720  29.900  1.00  0.00
ATOM    782  C   GLY    81      40.210  -0.020  30.800  1.00  0.00
ATOM    783  O   GLY    81      39.020  -0.070  30.510  1.00  0.00
ATOM    784  N   SER    82      40.670   0.620  31.880  1.00  0.00
ATOM    785  H   SER    82      41.580   0.460  32.270  1.00  0.00
ATOM    786  CA  SER    82      39.860   1.640  32.550  1.00  0.00
ATOM    787  CB  SER    82      40.300   1.850  34.010  1.00  0.00
ATOM    788  OG  SER    82      41.570   2.500  34.110  1.00  0.00
ATOM    789  HG  SER    82      41.860   2.530  35.060  1.00  0.00
ATOM    790  C   SER    82      39.940   2.940  31.750  1.00  0.00
ATOM    791  O   SER    82      40.630   3.010  30.730  1.00  0.00
ATOM    792  N   LYS    83      39.200   3.960  32.170  1.00  0.00
ATOM    793  H   LYS    83      38.580   3.890  32.960  1.00  0.00
ATOM    794  CA  LYS    83      39.210   5.280  31.510  1.00  0.00
ATOM    795  CB  LYS    83      38.040   6.110  32.050  1.00  0.00
ATOM    796  CG  LYS    83      37.830   7.390  31.240  1.00  0.00
ATOM    797  CD  LYS    83      36.670   8.240  31.760  1.00  0.00
ATOM    798  CE  LYS    83      36.930   8.840  33.140  1.00  0.00
ATOM    799  NZ  LYS    83      35.760   9.580  33.610  1.00  0.00
ATOM    800  HZ1 LYS    83      35.940   9.950  34.520  1.00  0.00
ATOM    801  HZ2 LYS    83      35.560  10.320  32.980  1.00  0.00
ATOM    802  HZ3 LYS    83      34.970   8.960  33.660  1.00  0.00
ATOM    803  C   LYS    83      40.580   5.940  31.640  1.00  0.00
ATOM    804  O   LYS    83      41.430   5.710  30.780  1.00  0.00
ATOM    805  N   THR    84      40.860   6.570  32.780  1.00  0.00
ATOM    806  H   THR    84      40.250   6.500  33.570  1.00  0.00
ATOM    807  CA  THR    84      42.080   7.350  33.030  1.00  0.00
ATOM    808  CB  THR    84      41.960   8.030  34.400  1.00  0.00
ATOM    809  OG1 THR    84      40.730   8.760  34.470  1.00  0.00
ATOM    810  HG1 THR    84      40.280   8.570  35.340  1.00  0.00
ATOM    811  CG2 THR    84      43.110   8.990  34.700  1.00  0.00
ATOM    812  C   THR    84      43.360   6.530  32.940  1.00  0.00
ATOM    813  O   THR    84      44.350   7.000  32.380  1.00  0.00
ATOM    814  N   TYR    85      43.310   5.260  33.360  1.00  0.00
ATOM    815  H   TYR    85      42.460   4.820  33.630  1.00  0.00
ATOM    816  CA  TYR    85      44.520   4.440  33.520  1.00  0.00
ATOM    817  CB  TYR    85      44.500   3.760  34.890  1.00  0.00
ATOM    818  CG  TYR    85      44.180   4.740  36.030  1.00  0.00
ATOM    819  CD1 TYR    85      45.120   5.680  36.430  1.00  0.00
ATOM    820  HD1 TYR    85      46.130   5.650  36.020  1.00  0.00
ATOM    821  CD2 TYR    85      42.890   4.790  36.550  1.00  0.00
ATOM    822  HD2 TYR    85      42.150   4.060  36.230  1.00  0.00
ATOM    823  CE1 TYR    85      44.760   6.690  37.310  1.00  0.00
ATOM    824  HE1 TYR    85      45.480   7.470  37.560  1.00  0.00
ATOM    825  CE2 TYR    85      42.540   5.790  37.440  1.00  0.00
ATOM    826  HE2 TYR    85      41.520   5.830  37.840  1.00  0.00
ATOM    827  CZ  TYR    85      43.470   6.750  37.820  1.00  0.00
ATOM    828  OH  TYR    85      43.120   7.750  38.670  1.00  0.00
ATOM    829  HH  TYR    85      42.150   7.660  38.900  1.00  0.00
ATOM    830  C   TYR    85      44.770   3.420  32.410  1.00  0.00
ATOM    831  O   TYR    85      45.890   2.930  32.280  1.00  0.00
ATOM    832  N   GLY    86      43.750   3.160  31.600  1.00  0.00
ATOM    833  H   GLY    86      42.880   3.640  31.690  1.00  0.00
ATOM    834  CA  GLY    86      43.780   2.150  30.530  1.00  0.00
ATOM    835  C   GLY    86      44.510   2.600  29.260  1.00  0.00
ATOM    836  O   GLY    86      44.450   3.760  28.860  1.00  0.00
ATOM    837  N   VAL    87      45.200   1.620  28.670  1.00  0.00
ATOM    838  H   VAL    87      45.360   0.750  29.140  1.00  0.00
ATOM    839  CA  VAL    87      45.830   1.720  27.350  1.00  0.00
ATOM    840  CB  VAL    87      46.800   0.570  27.080  1.00  0.00
ATOM    841  CG1 VAL    87      47.570   0.760  25.780  1.00  0.00
ATOM    842  CG2 VAL    87      47.810   0.350  28.210  1.00  0.00
ATOM    843  C   VAL    87      44.710   1.750  26.310  1.00  0.00
ATOM    844  O   VAL    87      44.500   2.760  25.640  1.00  0.00
ATOM    845  N   ALA    88      43.910   0.690  26.320  1.00  0.00
ATOM    846  H   ALA    88      44.050  -0.070  26.960  1.00  0.00
ATOM    847  CA  ALA    88      42.730   0.520  25.460  1.00  0.00
ATOM    848  CB  ALA    88      42.820  -0.830  24.750  1.00  0.00
ATOM    849  C   ALA    88      41.480   0.650  26.330  1.00  0.00
ATOM    850  O   ALA    88      40.910  -0.320  26.820  1.00  0.00
ATOM    851  N   LYS    89      41.060   1.910  26.470  1.00  0.00
ATOM    852  H   LYS    89      41.480   2.650  25.940  1.00  0.00
ATOM    853  CA  LYS    89      39.990   2.340  27.380  1.00  0.00
ATOM    854  CB  LYS    89      39.850   3.870  27.300  1.00  0.00
ATOM    855  CG  LYS    89      41.110   4.590  27.790  1.00  0.00
ATOM    856  CD  LYS    89      41.030   6.090  27.490  1.00  0.00
ATOM    857  CE  LYS    89      42.200   6.890  28.080  1.00  0.00
ATOM    858  NZ  LYS    89      43.510   6.430  27.600  1.00  0.00
ATOM    859  HZ1 LYS    89      44.230   6.970  28.030  1.00  0.00
ATOM    860  HZ2 LYS    89      43.630   5.470  27.850  1.00  0.00
ATOM    861  HZ3 LYS    89      43.560   6.530  26.610  1.00  0.00
ATOM    862  C   LYS    89      38.640   1.680  27.130  1.00  0.00
ATOM    863  O   LYS    89      38.030   1.150  28.060  1.00  0.00
ATOM    864  N   LYS    90      38.240   1.630  25.860  1.00  0.00
ATOM    865  H   LYS    90      38.830   1.940  25.120  1.00  0.00
ATOM    866  CA  LYS    90      36.960   1.070  25.400  1.00  0.00
ATOM    867  CB  LYS    90      36.640   1.550  23.990  1.00  0.00
ATOM    868  CG  LYS    90      36.280   3.040  23.900  1.00  0.00
ATOM    869  CD  LYS    90      35.940   3.420  22.460  1.00  0.00
ATOM    870  CE  LYS    90      35.580   4.890  22.300  1.00  0.00
ATOM    871  NZ  LYS    90      35.360   5.230  20.890  1.00  0.00
ATOM    872  HZ1 LYS    90      35.120   6.190  20.800  1.00  0.00
ATOM    873  HZ2 LYS    90      36.210   5.070  20.380  1.00  0.00
ATOM    874  HZ3 LYS    90      34.630   4.660  20.510  1.00  0.00
ATOM    875  C   LYS    90      36.830  -0.460  25.470  1.00  0.00
ATOM    876  O   LYS    90      35.720  -0.970  25.350  1.00  0.00
ATOM    877  N   ALA    91      37.950  -1.150  25.640  1.00  0.00
ATOM    878  H   ALA    91      38.830  -0.700  25.770  1.00  0.00
ATOM    879  CA  ALA    91      38.000  -2.620  25.710  1.00  0.00
ATOM    880  CB  ALA    91      39.460  -3.080  25.800  1.00  0.00
ATOM    881  C   ALA    91      37.210  -3.200  26.890  1.00  0.00
ATOM    882  O   ALA    91      37.120  -2.590  27.960  1.00  0.00
ATOM    883  N   LYS    92      36.630  -4.370  26.640  1.00  0.00
ATOM    884  H   LYS    92      36.690  -4.810  25.740  1.00  0.00
ATOM    885  CA  LYS    92      35.890  -5.140  27.650  1.00  0.00
ATOM    886  CB  LYS    92      34.960  -6.110  26.930  1.00  0.00
ATOM    887  CG  LYS    92      33.960  -6.780  27.880  1.00  0.00
ATOM    888  CD  LYS    92      33.040  -7.760  27.140  1.00  0.00
ATOM    889  CE  LYS    92      32.040  -8.380  28.120  1.00  0.00
ATOM    890  NZ  LYS    92      31.210  -9.380  27.450  1.00  0.00
ATOM    891  HZ1 LYS    92      30.600  -9.810  28.120  1.00  0.00
ATOM    892  HZ2 LYS    92      30.650  -8.930  26.750  1.00  0.00
ATOM    893  HZ3 LYS    92      31.790 -10.080  27.020  1.00  0.00
ATOM    894  C   LYS    92      36.900  -5.900  28.520  1.00  0.00
ATOM    895  O   LYS    92      37.860  -6.480  28.020  1.00  0.00
ATOM    896  N   LEU    93      36.620  -5.910  29.820  1.00  0.00
ATOM    897  H   LEU    93      35.810  -5.470  30.200  1.00  0.00
ATOM    898  CA  LEU    93      37.480  -6.580  30.820  1.00  0.00
ATOM    899  CB  LEU    93      38.000  -5.550  31.830  1.00  0.00
ATOM    900  CG  LEU    93      38.900  -4.490  31.190  1.00  0.00
ATOM    901  CD1 LEU    93      39.090  -3.320  32.170  1.00  0.00
ATOM    902  CD2 LEU    93      40.270  -5.060  30.830  1.00  0.00
ATOM    903  C   LEU    93      36.700  -7.700  31.510  1.00  0.00
ATOM    904  O   LEU    93      35.510  -7.590  31.770  1.00  0.00
ATOM    905  N   LEU    94      37.420  -8.810  31.710  1.00  0.00
ATOM    906  H   LEU    94      38.390  -8.840  31.490  1.00  0.00
ATOM    907  CA  LEU    94      36.860 -10.090  32.170  1.00  0.00
ATOM    908  CB  LEU    94      36.770 -11.030  30.970  1.00  0.00
ATOM    909  CG  LEU    94      35.960 -10.490  29.790  1.00  0.00
ATOM    910  CD1 LEU    94      36.140 -11.390  28.570  1.00  0.00
ATOM    911  CD2 LEU    94      34.470 -10.380  30.130  1.00  0.00
ATOM    912  C   LEU    94      37.740 -10.680  33.280  1.00  0.00
ATOM    913  O   LEU    94      38.910 -10.980  33.040  1.00  0.00
ATOM    914  N   ALA    95      37.150 -10.880  34.450  1.00  0.00
ATOM    915  H   ALA    95      36.170 -10.720  34.590  1.00  0.00
ATOM    916  CA  ALA    95      37.880 -11.330  35.650  1.00  0.00
ATOM    917  CB  ALA    95      37.280 -10.690  36.900  1.00  0.00
ATOM    918  C   ALA    95      37.900 -12.850  35.820  1.00  0.00
ATOM    919  O   ALA    95      36.870 -13.530  35.730  1.00  0.00
ATOM    920  N   VAL    96      39.110 -13.350  36.040  1.00  0.00
ATOM    921  H   VAL    96      39.930 -12.780  35.980  1.00  0.00
ATOM    922  CA  VAL    96      39.380 -14.760  36.370  1.00  0.00
ATOM    923  CB  VAL    96      40.030 -15.490  35.190  1.00  0.00
ATOM    924  CG1 VAL    96      40.260 -16.970  35.490  1.00  0.00
ATOM    925  CG2 VAL    96      39.200 -15.410  33.910  1.00  0.00
ATOM    926  C   VAL    96      40.270 -14.740  37.620  1.00  0.00
ATOM    927  O   VAL    96      41.470 -14.480  37.530  1.00  0.00
ATOM    928  N   LYS    97      39.630 -14.900  38.780  1.00  0.00
ATOM    929  H   LYS    97      38.640 -15.070  38.810  1.00  0.00
ATOM    930  CA  LYS    97      40.280 -14.870  40.090  1.00  0.00
ATOM    931  CB  LYS    97      39.280 -14.410  41.150  1.00  0.00
ATOM    932  CG  LYS    97      39.900 -14.250  42.540  1.00  0.00
ATOM    933  CD  LYS    97      38.900 -13.790  43.600  1.00  0.00
ATOM    934  CE  LYS    97      39.470 -13.850  45.020  1.00  0.00
ATOM    935  NZ  LYS    97      40.640 -12.980  45.210  1.00  0.00
ATOM    936  HZ1 LYS    97      40.930 -13.000  46.170  1.00  0.00
ATOM    937  HZ2 LYS    97      41.390 -13.290  44.630  1.00  0.00
ATOM    938  HZ3 LYS    97      40.400 -12.040  44.950  1.00  0.00
ATOM    939  C   LYS    97      40.960 -16.200  40.430  1.00  0.00
ATOM    940  O   LYS    97      40.440 -17.040  41.160  1.00  0.00
ATOM    941  N   VAL    98      42.150 -16.350  39.850  1.00  0.00
ATOM    942  H   VAL    98      42.480 -15.670  39.190  1.00  0.00
ATOM    943  CA  VAL    98      43.080 -17.460  40.080  1.00  0.00
ATOM    944  CB  VAL    98      44.040 -17.680  38.910  1.00  0.00
ATOM    945  CG1 VAL    98      43.310 -18.260  37.700  1.00  0.00
ATOM    946  CG2 VAL    98      44.800 -16.410  38.480  1.00  0.00
ATOM    947  C   VAL    98      43.870 -17.330  41.390  1.00  0.00
ATOM    948  O   VAL    98      44.220 -18.350  41.990  1.00  0.00
ATOM    949  N   LEU    99      44.110 -16.090  41.810  1.00  0.00
ATOM    950  H   LEU    99      43.780 -15.290  41.310  1.00  0.00
ATOM    951  CA  LEU    99      44.880 -15.770  43.020  1.00  0.00
ATOM    952  CB  LEU    99      45.900 -14.670  42.720  1.00  0.00
ATOM    953  CG  LEU    99      46.830 -14.880  41.520  1.00  0.00
ATOM    954  CD1 LEU    99      47.590 -13.580  41.240  1.00  0.00
ATOM    955  CD2 LEU    99      47.830 -16.010  41.740  1.00  0.00
ATOM    956  C   LEU    99      43.940 -15.270  44.110  1.00  0.00
ATOM    957  O   LEU    99      42.980 -14.540  43.840  1.00  0.00
ATOM    958  N   ASP   100      44.240 -15.670  45.350  1.00  0.00
ATOM    959  H   ASP   100      45.040 -16.250  45.520  1.00  0.00
ATOM    960  CA  ASP   100      43.520 -15.260  46.560  1.00  0.00
ATOM    961  CB  ASP   100      43.840 -16.230  47.700  1.00  0.00
ATOM    962  CG  ASP   100      45.310 -16.340  48.120  1.00  0.00
ATOM    963  OD1 ASP   100      46.020 -15.310  48.080  1.00  0.00
ATOM    964  OD2 ASP   100      45.710 -17.470  48.490  1.00  0.00
ATOM    965  C   ASP   100      43.770 -13.800  46.940  1.00  0.00
ATOM    966  O   ASP   100      44.470 -13.080  46.230  1.00  0.00
ATOM    967  N   ASN   101      43.180 -13.380  48.060  1.00  0.00
ATOM    968  H   ASN   101      42.670 -14.000  48.650  1.00  0.00
ATOM    969  CA  ASN   101      43.270 -12.000  48.570  1.00  0.00
ATOM    970  CB  ASN   101      42.280 -11.790  49.720  1.00  0.00
ATOM    971  CG  ASN   101      40.810 -11.990  49.320  1.00  0.00
ATOM    972  OD1 ASN   101      40.420 -11.870  48.160  1.00  0.00
ATOM    973  ND2 ASN   101      40.000 -12.310  50.320  1.00  0.00
ATOM    974 HD21 ASN   101      40.360 -12.400  51.250  1.00  0.00
ATOM    975 HD22 ASN   101      39.030 -12.450  50.140  1.00  0.00
ATOM    976  C   ASN   101      44.670 -11.550  48.990  1.00  0.00
ATOM    977  O   ASN   101      44.910 -10.350  49.120  1.00  0.00
ATOM    978  N   GLY   102      45.530 -12.500  49.320  1.00  0.00
ATOM    979  H   GLY   102      45.260 -13.470  49.330  1.00  0.00
ATOM    980  CA  GLY   102      46.950 -12.290  49.630  1.00  0.00
ATOM    981  C   GLY   102      47.810 -11.940  48.410  1.00  0.00
ATOM    982  O   GLY   102      48.830 -11.270  48.550  1.00  0.00
ATOM    983  N   GLY   103      47.400 -12.470  47.260  1.00  0.00
ATOM    984  H   GLY   103      46.560 -13.010  47.200  1.00  0.00
ATOM    985  CA  GLY   103      48.090 -12.310  45.970  1.00  0.00
ATOM    986  C   GLY   103      48.840 -13.570  45.530  1.00  0.00
ATOM    987  O   GLY   103      49.670 -13.510  44.620  1.00  0.00
ATOM    988  N   SER   104      48.460 -14.700  46.120  1.00  0.00
ATOM    989  H   SER   104      47.700 -14.720  46.770  1.00  0.00
ATOM    990  CA  SER   104      49.090 -16.010  45.910  1.00  0.00
ATOM    991  CB  SER   104      49.640 -16.530  47.240  1.00  0.00
ATOM    992  OG  SER   104      50.680 -15.680  47.730  1.00  0.00
ATOM    993  HG  SER   104      50.970 -15.990  48.640  1.00  0.00
ATOM    994  C   SER   104      48.060 -17.000  45.370  1.00  0.00
ATOM    995  O   SER   104      46.860 -16.870  45.640  1.00  0.00
ATOM    996  N   GLY   105      48.550 -17.990  44.630  1.00  0.00
ATOM    997  H   GLY   105      49.520 -18.060  44.420  1.00  0.00
ATOM    998  CA  GLY   105      47.700 -19.040  44.060  1.00  0.00
ATOM    999  C   GLY   105      48.540 -20.220  43.570  1.00  0.00
ATOM   1000  O   GLY   105      49.590 -20.060  42.950  1.00  0.00
ATOM   1001  N   SER   106      48.000 -21.410  43.850  1.00  0.00
ATOM   1002  H   SER   106      47.160 -21.480  44.390  1.00  0.00
ATOM   1003  CA  SER   106      48.570 -22.690  43.430  1.00  0.00
ATOM   1004  CB  SER   106      47.740 -23.850  44.000  1.00  0.00
ATOM   1005  OG  SER   106      47.840 -23.870  45.430  1.00  0.00
ATOM   1006  HG  SER   106      47.270 -24.610  45.800  1.00  0.00
ATOM   1007  C   SER   106      48.610 -22.800  41.910  1.00  0.00
ATOM   1008  O   SER   106      47.760 -22.240  41.210  1.00  0.00
ATOM   1009  N   TYR   107      49.620 -23.530  41.430  1.00  0.00
ATOM   1010  H   TYR   107      50.330 -23.900  42.020  1.00  0.00
ATOM   1011  CA  TYR   107      49.810 -23.780  39.990  1.00  0.00
ATOM   1012  CB  TYR   107      51.140 -24.490  39.740  1.00  0.00
ATOM   1013  CG  TYR   107      52.330 -23.530  39.840  1.00  0.00
ATOM   1014  CD1 TYR   107      52.290 -22.280  39.230  1.00  0.00
ATOM   1015  HD1 TYR   107      51.410 -21.980  38.660  1.00  0.00
ATOM   1016  CD2 TYR   107      53.480 -23.940  40.510  1.00  0.00
ATOM   1017  HD2 TYR   107      53.510 -24.900  41.010  1.00  0.00
ATOM   1018  CE1 TYR   107      53.390 -21.440  39.270  1.00  0.00
ATOM   1019  HE1 TYR   107      53.370 -20.480  38.760  1.00  0.00
ATOM   1020  CE2 TYR   107      54.590 -23.100  40.550  1.00  0.00
ATOM   1021  HE2 TYR   107      55.490 -23.410  41.080  1.00  0.00
ATOM   1022  CZ  TYR   107      54.540 -21.860  39.930  1.00  0.00
ATOM   1023  OH  TYR   107      55.610 -21.010  40.000  1.00  0.00
ATOM   1024  HH  TYR   107      56.370 -21.480  40.450  1.00  0.00
ATOM   1025  C   TYR   107      48.630 -24.490  39.320  1.00  0.00
ATOM   1026  O   TYR   107      48.220 -24.060  38.240  1.00  0.00
ATOM   1027  N   ALA   108      47.990 -25.410  40.040  1.00  0.00
ATOM   1028  H   ALA   108      48.320 -25.710  40.930  1.00  0.00
ATOM   1029  CA  ALA   108      46.770 -26.080  39.570  1.00  0.00
ATOM   1030  CB  ALA   108      46.330 -27.120  40.610  1.00  0.00
ATOM   1031  C   ALA   108      45.620 -25.100  39.280  1.00  0.00
ATOM   1032  O   ALA   108      44.990 -25.200  38.230  1.00  0.00
ATOM   1033  N   GLY   109      45.490 -24.100  40.140  1.00  0.00
ATOM   1034  H   GLY   109      46.090 -24.010  40.940  1.00  0.00
ATOM   1035  CA  GLY   109      44.490 -23.020  40.040  1.00  0.00
ATOM   1036  C   GLY   109      44.710 -22.110  38.830  1.00  0.00
ATOM   1037  O   GLY   109      43.750 -21.830  38.110  1.00  0.00
ATOM   1038  N   VAL   110      45.950 -21.690  38.610  1.00  0.00
ATOM   1039  H   VAL   110      46.700 -21.920  39.230  1.00  0.00
ATOM   1040  CA  VAL   110      46.320 -20.820  37.490  1.00  0.00
ATOM   1041  CB  VAL   110      47.650 -20.070  37.690  1.00  0.00
ATOM   1042  CG1 VAL   110      47.610 -19.170  38.920  1.00  0.00
ATOM   1043  CG2 VAL   110      48.880 -20.970  37.740  1.00  0.00
ATOM   1044  C   VAL   110      46.240 -21.500  36.120  1.00  0.00
ATOM   1045  O   VAL   110      45.790 -20.870  35.170  1.00  0.00
ATOM   1046  N   ILE   111      46.600 -22.780  36.070  1.00  0.00
ATOM   1047  H   ILE   111      47.000 -23.240  36.860  1.00  0.00
ATOM   1048  CA  ILE   111      46.500 -23.640  34.880  1.00  0.00
ATOM   1049  CB  ILE   111      47.190 -24.980  35.140  1.00  0.00
ATOM   1050  CG1 ILE   111      48.710 -24.790  35.250  1.00  0.00
ATOM   1051  CG2 ILE   111      46.880 -26.040  34.080  1.00  0.00
ATOM   1052  CD  ILE   111      49.450 -25.950  35.910  1.00  0.00
ATOM   1053  C   ILE   111      45.030 -23.780  34.460  1.00  0.00
ATOM   1054  O   ILE   111      44.710 -23.560  33.300  1.00  0.00
ATOM   1055  N   ALA   112      44.180 -24.090  35.440  1.00  0.00
ATOM   1056  H   ALA   112      44.490 -24.300  36.360  1.00  0.00
ATOM   1057  CA  ALA   112      42.720 -24.200  35.250  1.00  0.00
ATOM   1058  CB  ALA   112      42.090 -24.720  36.540  1.00  0.00
ATOM   1059  C   ALA   112      42.070 -22.890  34.800  1.00  0.00
ATOM   1060  O   ALA   112      41.040 -22.920  34.120  1.00  0.00
ATOM   1061  N   GLY   113      42.640 -21.770  35.230  1.00  0.00
ATOM   1062  H   GLY   113      43.360 -21.780  35.930  1.00  0.00
ATOM   1063  CA  GLY   113      42.260 -20.420  34.790  1.00  0.00
ATOM   1064  C   GLY   113      42.560 -20.190  33.310  1.00  0.00
ATOM   1065  O   GLY   113      41.730 -19.630  32.590  1.00  0.00
ATOM   1066  N   MET   114      43.740 -20.630  32.880  1.00  0.00
ATOM   1067  H   MET   114      44.410 -21.020  33.520  1.00  0.00
ATOM   1068  CA  MET   114      44.200 -20.570  31.490  1.00  0.00
ATOM   1069  CB  MET   114      45.650 -21.030  31.360  1.00  0.00
ATOM   1070  CG  MET   114      46.630 -20.140  32.130  1.00  0.00
ATOM   1071  SD  MET   114      48.380 -20.630  31.930  1.00  0.00
ATOM   1072  CE  MET   114      48.910 -20.610  33.630  1.00  0.00
ATOM   1073  C   MET   114      43.310 -21.390  30.560  1.00  0.00
ATOM   1074  O   MET   114      42.880 -20.900  29.510  1.00  0.00
ATOM   1075  N   GLU   115      42.970 -22.600  31.020  1.00  0.00
ATOM   1076  H   GLU   115      43.390 -22.970  31.850  1.00  0.00
ATOM   1077  CA  GLU   115      42.040 -23.530  30.360  1.00  0.00
ATOM   1078  CB  GLU   115      41.970 -24.830  31.150  1.00  0.00
ATOM   1079  CG  GLU   115      43.270 -25.650  31.070  1.00  0.00
ATOM   1080  CD  GLU   115      43.250 -26.900  31.960  1.00  0.00
ATOM   1081  OE1 GLU   115      42.170 -27.510  32.120  1.00  0.00
ATOM   1082  OE2 GLU   115      44.350 -27.250  32.440  1.00  0.00
ATOM   1083  C   GLU   115      40.640 -22.940  30.230  1.00  0.00
ATOM   1084  O   GLU   115      40.010 -23.070  29.180  1.00  0.00
ATOM   1085  N   PHE   116      40.200 -22.240  31.280  1.00  0.00
ATOM   1086  H   PHE   116      40.730 -22.180  32.120  1.00  0.00
ATOM   1087  CA  PHE   116      38.890 -21.570  31.320  1.00  0.00
ATOM   1088  CB  PHE   116      38.620 -20.980  32.710  1.00  0.00
ATOM   1089  CG  PHE   116      37.280 -20.250  32.780  1.00  0.00
ATOM   1090  CD1 PHE   116      36.100 -20.980  32.880  1.00  0.00
ATOM   1091  HD1 PHE   116      36.130 -22.060  32.990  1.00  0.00
ATOM   1092  CD2 PHE   116      37.230 -18.870  32.640  1.00  0.00
ATOM   1093  HD2 PHE   116      38.160 -18.300  32.550  1.00  0.00
ATOM   1094  CE1 PHE   116      34.870 -20.320  32.820  1.00  0.00
ATOM   1095  HE1 PHE   116      33.950 -20.890  32.860  1.00  0.00
ATOM   1096  CE2 PHE   116      36.010 -18.210  32.580  1.00  0.00
ATOM   1097  HE2 PHE   116      35.970 -17.140  32.410  1.00  0.00
ATOM   1098  CZ  PHE   116      34.830 -18.940  32.670  1.00  0.00
ATOM   1099  HZ  PHE   116      33.870 -18.430  32.590  1.00  0.00
ATOM   1100  C   PHE   116      38.780 -20.500  30.230  1.00  0.00
ATOM   1101  O   PHE   116      37.840 -20.580  29.440  1.00  0.00
ATOM   1102  N   VAL   117      39.770 -19.620  30.120  1.00  0.00
ATOM   1103  H   VAL   117      40.560 -19.660  30.740  1.00  0.00
ATOM   1104  CA  VAL   117      39.820 -18.530  29.140  1.00  0.00
ATOM   1105  CB  VAL   117      41.070 -17.680  29.380  1.00  0.00
ATOM   1106  CG1 VAL   117      41.300 -16.590  28.340  1.00  0.00
ATOM   1107  CG2 VAL   117      41.000 -17.000  30.750  1.00  0.00
ATOM   1108  C   VAL   117      39.740 -19.060  27.710  1.00  0.00
ATOM   1109  O   VAL   117      38.960 -18.540  26.910  1.00  0.00
ATOM   1110  N   SER   118      40.450 -20.150  27.450  1.00  0.00
ATOM   1111  H   SER   118      41.030 -20.560  28.160  1.00  0.00
ATOM   1112  CA  SER   118      40.500 -20.840  26.160  1.00  0.00
ATOM   1113  CB  SER   118      41.450 -22.030  26.310  1.00  0.00
ATOM   1114  OG  SER   118      41.600 -22.760  25.080  1.00  0.00
ATOM   1115  HG  SER   118      42.280 -23.480  25.200  1.00  0.00
ATOM   1116  C   SER   118      39.120 -21.280  25.660  1.00  0.00
ATOM   1117  O   SER   118      38.770 -21.030  24.510  1.00  0.00
ATOM   1118  N   GLN   119      38.330 -21.860  26.570  1.00  0.00
ATOM   1119  H   GLN   119      38.630 -22.000  27.510  1.00  0.00
ATOM   1120  CA  GLN   119      36.980 -22.360  26.280  1.00  0.00
ATOM   1121  CB  GLN   119      36.640 -23.430  27.330  1.00  0.00
ATOM   1122  CG  GLN   119      35.410 -24.260  26.950  1.00  0.00
ATOM   1123  CD  GLN   119      34.990 -25.180  28.100  1.00  0.00
ATOM   1124  OE1 GLN   119      34.110 -24.850  28.890  1.00  0.00
ATOM   1125  NE2 GLN   119      35.620 -26.350  28.160  1.00  0.00
ATOM   1126 HE21 GLN   119      36.330 -26.580  27.500  1.00  0.00
ATOM   1127 HE22 GLN   119      35.390 -26.990  28.890  1.00  0.00
ATOM   1128  C   GLN   119      35.920 -21.250  26.280  1.00  0.00
ATOM   1129  O   GLN   119      35.110 -21.170  25.360  1.00  0.00
ATOM   1130  N   ASP   120      35.990 -20.390  27.300  1.00  0.00
ATOM   1131  H   ASP   120      36.730 -20.450  27.970  1.00  0.00
ATOM   1132  CA  ASP   120      35.020 -19.320  27.590  1.00  0.00
ATOM   1133  CB  ASP   120      35.370 -18.730  28.960  1.00  0.00
ATOM   1134  CG  ASP   120      34.340 -17.710  29.450  1.00  0.00
ATOM   1135  OD1 ASP   120      33.320 -18.160  30.010  1.00  0.00
ATOM   1136  OD2 ASP   120      34.620 -16.510  29.280  1.00  0.00
ATOM   1137  C   ASP   120      34.950 -18.230  26.520  1.00  0.00
ATOM   1138  O   ASP   120      33.910 -17.590  26.380  1.00  0.00
ATOM   1139  N   TYR   121      36.050 -18.020  25.800  1.00  0.00
ATOM   1140  H   TYR   121      36.920 -18.450  26.040  1.00  0.00
ATOM   1141  CA  TYR   121      36.110 -17.080  24.680  1.00  0.00
ATOM   1142  CB  TYR   121      37.540 -17.050  24.110  1.00  0.00
ATOM   1143  CG  TYR   121      37.650 -16.150  22.880  1.00  0.00
ATOM   1144  CD1 TYR   121      37.600 -14.770  23.030  1.00  0.00
ATOM   1145  HD1 TYR   121      37.680 -14.330  24.020  1.00  0.00
ATOM   1146  CD2 TYR   121      37.560 -16.710  21.610  1.00  0.00
ATOM   1147  HD2 TYR   121      37.590 -17.790  21.490  1.00  0.00
ATOM   1148  CE1 TYR   121      37.460 -13.950  21.920  1.00  0.00
ATOM   1149  HE1 TYR   121      37.560 -12.870  22.020  1.00  0.00
ATOM   1150  CE2 TYR   121      37.390 -15.900  20.500  1.00  0.00
ATOM   1151  HE2 TYR   121      37.280 -16.340  19.510  1.00  0.00
ATOM   1152  CZ  TYR   121      37.340 -14.520  20.650  1.00  0.00
ATOM   1153  OH  TYR   121      37.190 -13.720  19.560  1.00  0.00
ATOM   1154  HH  TYR   121      37.070 -14.280  18.750  1.00  0.00
ATOM   1155  C   TYR   121      35.080 -17.380  23.580  1.00  0.00
ATOM   1156  O   TYR   121      34.550 -16.450  22.980  1.00  0.00
ATOM   1157  N   LYS   122      34.810 -18.660  23.370  1.00  0.00
ATOM   1158  H   LYS   122      35.290 -19.390  23.870  1.00  0.00
ATOM   1159  CA  LYS   122      33.810 -19.150  22.410  1.00  0.00
ATOM   1160  CB  LYS   122      33.780 -20.680  22.400  1.00  0.00
ATOM   1161  CG  LYS   122      35.110 -21.310  21.980  1.00  0.00
ATOM   1162  CD  LYS   122      35.050 -22.830  22.110  1.00  0.00
ATOM   1163  CE  LYS   122      36.370 -23.480  21.710  1.00  0.00
ATOM   1164  NZ  LYS   122      36.290 -24.940  21.810  1.00  0.00
ATOM   1165  HZ1 LYS   122      37.150 -25.350  21.510  1.00  0.00
ATOM   1166  HZ2 LYS   122      36.110 -25.200  22.760  1.00  0.00
ATOM   1167  HZ3 LYS   122      35.540 -25.270  21.230  1.00  0.00
ATOM   1168  C   LYS   122      32.410 -18.620  22.720  1.00  0.00
ATOM   1169  O   LYS   122      31.660 -18.270  21.800  1.00  0.00
ATOM   1170  N   THR   123      32.100 -18.540  24.010  1.00  0.00
ATOM   1171  H   THR   123      32.730 -18.880  24.710  1.00  0.00
ATOM   1172  CA  THR   123      30.850 -17.980  24.550  1.00  0.00
ATOM   1173  CB  THR   123      30.790 -18.270  26.060  1.00  0.00
ATOM   1174  OG1 THR   123      31.020 -19.660  26.310  1.00  0.00
ATOM   1175  HG1 THR   123      31.050 -19.820  27.290  1.00  0.00
ATOM   1176  CG2 THR   123      29.460 -17.870  26.690  1.00  0.00
ATOM   1177  C   THR   123      30.760 -16.480  24.290  1.00  0.00
ATOM   1178  O   THR   123      29.700 -15.980  23.910  1.00  0.00
ATOM   1179  N   ARG   124      31.890 -15.790  24.470  1.00  0.00
ATOM   1180  H   ARG   124      32.760 -16.240  24.620  1.00  0.00
ATOM   1181  CA  ARG   124      31.960 -14.320  24.410  1.00  0.00
ATOM   1182  CB  ARG   124      33.140 -13.820  25.240  1.00  0.00
ATOM   1183  CG  ARG   124      33.190 -14.330  26.680  1.00  0.00
ATOM   1184  CD  ARG   124      31.930 -14.020  27.500  1.00  0.00
ATOM   1185  NE  ARG   124      31.990 -14.760  28.770  1.00  0.00
ATOM   1186  HE  ARG   124      32.900 -15.070  29.030  1.00  0.00
ATOM   1187  CZ  ARG   124      30.950 -15.110  29.550  1.00  0.00
ATOM   1188  NH1 ARG   124      29.680 -14.840  29.220  1.00  0.00
ATOM   1189 HH11 ARG   124      29.480 -14.360  28.360  1.00  0.00
ATOM   1190 HH12 ARG   124      28.940 -15.120  29.820  1.00  0.00
ATOM   1191  NH2 ARG   124      31.190 -15.780  30.680  1.00  0.00
ATOM   1192 HH21 ARG   124      32.130 -16.020  30.930  1.00  0.00
ATOM   1193 HH22 ARG   124      30.440 -16.050  31.290  1.00  0.00
ATOM   1194  C   ARG   124      32.060 -13.810  22.970  1.00  0.00
ATOM   1195  O   ARG   124      32.790 -14.380  22.150  1.00  0.00
ATOM   1196  N   GLY   125      31.370 -12.700  22.730  1.00  0.00
ATOM   1197  H   GLY   125      30.850 -12.240  23.450  1.00  0.00
ATOM   1198  CA  GLY   125      31.300 -12.040  21.420  1.00  0.00
ATOM   1199  C   GLY   125      32.320 -10.910  21.370  1.00  0.00
ATOM   1200  O   GLY   125      32.080  -9.820  21.900  1.00  0.00
ATOM   1201  N   CYS   126      33.500 -11.260  20.860  1.00  0.00
ATOM   1202  H   CYS   126      33.680 -12.180  20.510  1.00  0.00
ATOM   1203  CA  CYS   126      34.650 -10.340  20.790  1.00  0.00
ATOM   1204  CB  CYS   126      35.680 -10.820  21.810  1.00  0.00
ATOM   1205  SG  CYS   126      35.010 -11.070  23.490  1.00  0.00
ATOM   1206  C   CYS   126      35.190 -10.310  19.360  1.00  0.00
ATOM   1207  O   CYS   126      36.150 -11.020  19.050  1.00  0.00
ATOM   1208  N   PRO   127      34.630  -9.480  18.490  1.00  0.00
ATOM   1209  CA  PRO   127      34.970  -9.450  17.060  1.00  0.00
ATOM   1210  CB  PRO   127      33.970  -8.480  16.430  1.00  0.00
ATOM   1211  CG  PRO   127      33.630  -7.530  17.570  1.00  0.00
ATOM   1212  CD  PRO   127      33.640  -8.430  18.800  1.00  0.00
ATOM   1213  C   PRO   127      36.420  -9.070  16.730  1.00  0.00
ATOM   1214  O   PRO   127      37.000  -9.610  15.790  1.00  0.00
ATOM   1215  N   ASN   128      36.990  -8.190  17.550  1.00  0.00
ATOM   1216  H   ASN   128      36.490  -7.820  18.340  1.00  0.00
ATOM   1217  CA  ASN   128      38.350  -7.660  17.390  1.00  0.00
ATOM   1218  CB  ASN   128      38.460  -6.310  18.120  1.00  0.00
ATOM   1219  CG  ASN   128      37.530  -5.260  17.510  1.00  0.00
ATOM   1220  OD1 ASN   128      36.310  -5.290  17.680  1.00  0.00
ATOM   1221  ND2 ASN   128      38.120  -4.320  16.780  1.00  0.00
ATOM   1222 HD21 ASN   128      39.110  -4.330  16.640  1.00  0.00
ATOM   1223 HD22 ASN   128      37.560  -3.590  16.380  1.00  0.00
ATOM   1224  C   ASN   128      39.460  -8.620  17.820  1.00  0.00
ATOM   1225  O   ASN   128      40.580  -8.500  17.330  1.00  0.00
ATOM   1226  N   GLY   129      39.130  -9.560  18.710  1.00  0.00
ATOM   1227  H   GLY   129      38.210  -9.630  19.090  1.00  0.00
ATOM   1228  CA  GLY   129      40.070 -10.590  19.180  1.00  0.00
ATOM   1229  C   GLY   129      40.150 -10.700  20.700  1.00  0.00
ATOM   1230  O   GLY   129      39.600  -9.880  21.440  1.00  0.00
ATOM   1231  N   ALA   130      40.870 -11.740  21.120  1.00  0.00
ATOM   1232  H   ALA   130      41.290 -12.380  20.480  1.00  0.00
ATOM   1233  CA  ALA   130      41.090 -12.060  22.540  1.00  0.00
ATOM   1234  CB  ALA   130      40.720 -13.530  22.790  1.00  0.00
ATOM   1235  C   ALA   130      42.550 -11.850  22.940  1.00  0.00
ATOM   1236  O   ALA   130      43.480 -12.190  22.220  1.00  0.00
ATOM   1237  N   ILE   131      42.670 -11.270  24.140  1.00  0.00
ATOM   1238  H   ILE   131      41.860 -10.980  24.650  1.00  0.00
ATOM   1239  CA  ILE   131      43.940 -10.980  24.820  1.00  0.00
ATOM   1240  CB  ILE   131      44.450  -9.560  24.580  1.00  0.00
ATOM   1241  CG1 ILE   131      43.480  -8.420  24.860  1.00  0.00
ATOM   1242  CG2 ILE   131      45.130  -9.430  23.210  1.00  0.00
ATOM   1243  CD  ILE   131      42.280  -8.230  23.920  1.00  0.00
ATOM   1244  C   ILE   131      43.760 -11.250  26.310  1.00  0.00
ATOM   1245  O   ILE   131      42.680 -11.050  26.870  1.00  0.00
ATOM   1246  N   ALA   132      44.800 -11.830  26.910  1.00  0.00
ATOM   1247  H   ALA   132      45.600 -12.140  26.390  1.00  0.00
ATOM   1248  CA  ALA   132      44.860 -12.120  28.350  1.00  0.00
ATOM   1249  CB  ALA   132      44.750 -13.630  28.570  1.00  0.00
ATOM   1250  C   ALA   132      46.150 -11.580  28.970  1.00  0.00
ATOM   1251  O   ALA   132      47.230 -11.650  28.380  1.00  0.00
ATOM   1252  N   SER   133      45.980 -11.100  30.200  1.00  0.00
ATOM   1253  H   SER   133      45.090 -11.140  30.650  1.00  0.00
ATOM   1254  CA  SER   133      47.050 -10.520  31.020  1.00  0.00
ATOM   1255  CB  SER   133      46.680  -9.070  31.370  1.00  0.00
ATOM   1256  OG  SER   133      47.780  -8.410  32.010  1.00  0.00
ATOM   1257  HG  SER   133      47.480  -7.520  32.340  1.00  0.00
ATOM   1258  C   SER   133      47.190 -11.360  32.290  1.00  0.00
ATOM   1259  O   SER   133      46.240 -11.510  33.060  1.00  0.00
ATOM   1260  N   MET   134      48.350 -12.010  32.380  1.00  0.00
ATOM   1261  H   MET   134      49.030 -12.000  31.650  1.00  0.00
ATOM   1262  CA  MET   134      48.730 -12.780  33.570  1.00  0.00
ATOM   1263  CB  MET   134      49.060 -14.240  33.260  1.00  0.00
ATOM   1264  CG  MET   134      47.820 -15.030  32.850  1.00  0.00
ATOM   1265  SD  MET   134      48.020 -16.840  32.960  1.00  0.00
ATOM   1266  CE  MET   134      49.270 -17.120  31.720  1.00  0.00
ATOM   1267  C   MET   134      49.920 -12.100  34.260  1.00  0.00
ATOM   1268  O   MET   134      51.070 -12.180  33.820  1.00  0.00
ATOM   1269  N   SER   135      49.540 -11.340  35.280  1.00  0.00
ATOM   1270  H   SER   135      48.580 -11.220  35.520  1.00  0.00
ATOM   1271  CA  SER   135      50.480 -10.590  36.130  1.00  0.00
ATOM   1272  CB  SER   135      49.850  -9.230  36.430  1.00  0.00
ATOM   1273  OG  SER   135      49.720  -8.460  35.230  1.00  0.00
ATOM   1274  HG  SER   135      49.520  -7.510  35.480  1.00  0.00
ATOM   1275  C   SER   135      50.770 -11.420  37.380  1.00  0.00
ATOM   1276  O   SER   135      50.560 -11.010  38.520  1.00  0.00
ATOM   1277  N   LEU   136      51.380 -12.570  37.100  1.00  0.00
ATOM   1278  H   LEU   136      51.730 -12.760  36.180  1.00  0.00
ATOM   1279  CA  LEU   136      51.630 -13.660  38.060  1.00  0.00
ATOM   1280  CB  LEU   136      50.350 -14.470  38.290  1.00  0.00
ATOM   1281  CG  LEU   136      49.660 -15.040  37.050  1.00  0.00
ATOM   1282  CD1 LEU   136      50.230 -16.400  36.620  1.00  0.00
ATOM   1283  CD2 LEU   136      48.150 -15.170  37.310  1.00  0.00
ATOM   1284  C   LEU   136      52.770 -14.560  37.590  1.00  0.00
ATOM   1285  O   LEU   136      53.100 -14.600  36.400  1.00  0.00
ATOM   1286  N   GLY   137      53.370 -15.250  38.560  1.00  0.00
ATOM   1287  H   GLY   137      53.110 -15.140  39.520  1.00  0.00
ATOM   1288  CA  GLY   137      54.440 -16.230  38.330  1.00  0.00
ATOM   1289  C   GLY   137      55.160 -16.650  39.610  1.00  0.00
ATOM   1290  O   GLY   137      54.830 -16.210  40.710  1.00  0.00
ATOM   1291  N   GLY   138      56.130 -17.530  39.390  1.00  0.00
ATOM   1292  H   GLY   138      56.250 -17.940  38.480  1.00  0.00
ATOM   1293  CA  GLY   138      57.070 -18.050  40.390  1.00  0.00
ATOM   1294  C   GLY   138      58.080 -18.990  39.740  1.00  0.00
ATOM   1295  O   GLY   138      58.320 -18.830  38.540  1.00  0.00
ATOM   1296  N   PRO   139      58.630 -19.980  40.430  1.00  0.00
ATOM   1297  CA  PRO   139      59.620 -20.910  39.870  1.00  0.00
ATOM   1298  CB  PRO   139      60.010 -21.830  41.030  1.00  0.00
ATOM   1299  CG  PRO   139      58.770 -21.820  41.920  1.00  0.00
ATOM   1300  CD  PRO   139      58.280 -20.370  41.810  1.00  0.00
ATOM   1301  C   PRO   139      59.120 -21.700  38.660  1.00  0.00
ATOM   1302  O   PRO   139      57.920 -21.840  38.440  1.00  0.00
ATOM   1303  N   PHE   140      60.080 -22.180  37.870  1.00  0.00
ATOM   1304  H   PHE   140      61.050 -22.020  38.060  1.00  0.00
ATOM   1305  CA  PHE   140      59.830 -22.920  36.630  1.00  0.00
ATOM   1306  CB  PHE   140      61.160 -23.320  35.980  1.00  0.00
ATOM   1307  CG  PHE   140      61.000 -24.070  34.660  1.00  0.00
ATOM   1308  CD1 PHE   140      60.940 -23.360  33.460  1.00  0.00
ATOM   1309  HD1 PHE   140      61.150 -22.290  33.460  1.00  0.00
ATOM   1310  CD2 PHE   140      60.770 -25.440  34.660  1.00  0.00
ATOM   1311  HD2 PHE   140      60.840 -26.010  35.590  1.00  0.00
ATOM   1312  CE1 PHE   140      60.640 -24.020  32.280  1.00  0.00
ATOM   1313  HE1 PHE   140      60.620 -23.470  31.340  1.00  0.00
ATOM   1314  CE2 PHE   140      60.450 -26.100  33.470  1.00  0.00
ATOM   1315  HE2 PHE   140      60.250 -27.170  33.480  1.00  0.00
ATOM   1316  CZ  PHE   140      60.380 -25.390  32.280  1.00  0.00
ATOM   1317  HZ  PHE   140      60.110 -25.900  31.360  1.00  0.00
ATOM   1318  C   PHE   140      58.960 -24.160  36.880  1.00  0.00
ATOM   1319  O   PHE   140      59.190 -24.940  37.800  1.00  0.00
ATOM   1320  N   SER   141      57.980 -24.290  35.990  1.00  0.00
ATOM   1321  H   SER   141      57.810 -23.580  35.300  1.00  0.00
ATOM   1322  CA  SER   141      57.040 -25.420  35.930  1.00  0.00
ATOM   1323  CB  SER   141      55.840 -25.140  36.840  1.00  0.00
ATOM   1324  OG  SER   141      54.920 -26.230  36.800  1.00  0.00
ATOM   1325  HG  SER   141      54.110 -26.010  37.350  1.00  0.00
ATOM   1326  C   SER   141      56.600 -25.590  34.470  1.00  0.00
ATOM   1327  O   SER   141      56.050 -24.680  33.850  1.00  0.00
ATOM   1328  N   ALA   142      56.880 -26.790  33.970  1.00  0.00
ATOM   1329  H   ALA   142      57.350 -27.490  34.510  1.00  0.00
ATOM   1330  CA  ALA   142      56.550 -27.200  32.600  1.00  0.00
ATOM   1331  CB  ALA   142      57.160 -28.580  32.320  1.00  0.00
ATOM   1332  C   ALA   142      55.050 -27.220  32.300  1.00  0.00
ATOM   1333  O   ALA   142      54.650 -26.860  31.190  1.00  0.00
ATOM   1334  N   SER   143      54.240 -27.590  33.300  1.00  0.00
ATOM   1335  H   SER   143      54.600 -27.860  34.190  1.00  0.00
ATOM   1336  CA  SER   143      52.780 -27.630  33.190  1.00  0.00
ATOM   1337  CB  SER   143      52.180 -28.380  34.380  1.00  0.00
ATOM   1338  OG  SER   143      52.520 -27.760  35.630  1.00  0.00
ATOM   1339  HG  SER   143      51.990 -28.180  36.370  1.00  0.00
ATOM   1340  C   SER   143      52.140 -26.250  33.050  1.00  0.00
ATOM   1341  O   SER   143      51.160 -26.090  32.310  1.00  0.00
ATOM   1342  N   VAL   144      52.710 -25.260  33.740  1.00  0.00
ATOM   1343  H   VAL   144      53.490 -25.440  34.340  1.00  0.00
ATOM   1344  CA  VAL   144      52.270 -23.860  33.720  1.00  0.00
ATOM   1345  CB  VAL   144      52.890 -23.090  34.890  1.00  0.00
ATOM   1346  CG1 VAL   144      52.420 -21.640  34.970  1.00  0.00
ATOM   1347  CG2 VAL   144      52.530 -23.740  36.220  1.00  0.00
ATOM   1348  C   VAL   144      52.580 -23.230  32.360  1.00  0.00
ATOM   1349  O   VAL   144      51.740 -22.530  31.810  1.00  0.00
ATOM   1350  N   ASN   145      53.770 -23.520  31.840  1.00  0.00
ATOM   1351  H   ASN   145      54.470 -24.020  32.360  1.00  0.00
ATOM   1352  CA  ASN   145      54.190 -23.130  30.490  1.00  0.00
ATOM   1353  CB  ASN   145      55.660 -23.500  30.250  1.00  0.00
ATOM   1354  CG  ASN   145      56.660 -22.620  31.010  1.00  0.00
ATOM   1355  OD1 ASN   145      56.370 -21.510  31.460  1.00  0.00
ATOM   1356  ND2 ASN   145      57.870 -23.160  31.120  1.00  0.00
ATOM   1357 HD21 ASN   145      58.050 -24.070  30.730  1.00  0.00
ATOM   1358 HD22 ASN   145      58.610 -22.630  31.520  1.00  0.00
ATOM   1359  C   ASN   145      53.340 -23.750  29.390  1.00  0.00
ATOM   1360  O   ASN   145      52.960 -23.060  28.450  1.00  0.00
ATOM   1361  N   GLN   146      52.980 -25.020  29.570  1.00  0.00
ATOM   1362  H   GLN   146      53.320 -25.560  30.340  1.00  0.00
ATOM   1363  CA  GLN   146      52.120 -25.770  28.640  1.00  0.00
ATOM   1364  CB  GLN   146      52.030 -27.230  29.090  1.00  0.00
ATOM   1365  CG  GLN   146      51.480 -28.150  27.990  1.00  0.00
ATOM   1366  CD  GLN   146      51.230 -29.570  28.490  1.00  0.00
ATOM   1367  OE1 GLN   146      50.090 -30.020  28.590  1.00  0.00
ATOM   1368  NE2 GLN   146      52.320 -30.290  28.740  1.00  0.00
ATOM   1369 HE21 GLN   146      53.230 -29.880  28.620  1.00  0.00
ATOM   1370 HE22 GLN   146      52.230 -31.230  29.060  1.00  0.00
ATOM   1371  C   GLN   146      50.720 -25.160  28.550  1.00  0.00
ATOM   1372  O   GLN   146      50.180 -25.020  27.450  1.00  0.00
ATOM   1373  N   ALA   147      50.170 -24.800  29.710  1.00  0.00
ATOM   1374  H   ALA   147      50.600 -24.990  30.590  1.00  0.00
ATOM   1375  CA  ALA   147      48.860 -24.130  29.810  1.00  0.00
ATOM   1376  CB  ALA   147      48.460 -24.080  31.290  1.00  0.00
ATOM   1377  C   ALA   147      48.870 -22.720  29.200  1.00  0.00
ATOM   1378  O   ALA   147      47.880 -22.300  28.610  1.00  0.00
ATOM   1379  N   ALA   148      50.010 -22.040  29.330  1.00  0.00
ATOM   1380  H   ALA   148      50.760 -22.360  29.900  1.00  0.00
ATOM   1381  CA  ALA   148      50.250 -20.740  28.680  1.00  0.00
ATOM   1382  CB  ALA   148      51.560 -20.140  29.210  1.00  0.00
ATOM   1383  C   ALA   148      50.280 -20.870  27.160  1.00  0.00
ATOM   1384  O   ALA   148      49.500 -20.200  26.480  1.00  0.00
ATOM   1385  N   ALA   149      51.020 -21.860  26.670  1.00  0.00
ATOM   1386  H   ALA   149      51.630 -22.400  27.260  1.00  0.00
ATOM   1387  CA  ALA   149      51.120 -22.200  25.240  1.00  0.00
ATOM   1388  CB  ALA   149      52.140 -23.340  25.070  1.00  0.00
ATOM   1389  C   ALA   149      49.780 -22.600  24.630  1.00  0.00
ATOM   1390  O   ALA   149      49.490 -22.220  23.490  1.00  0.00
ATOM   1391  N   ALA   150      48.960 -23.300  25.410  1.00  0.00
ATOM   1392  H   ALA   150      49.250 -23.630  26.310  1.00  0.00
ATOM   1393  CA  ALA   150      47.610 -23.730  25.020  1.00  0.00
ATOM   1394  CB  ALA   150      47.050 -24.670  26.090  1.00  0.00
ATOM   1395  C   ALA   150      46.650 -22.560  24.800  1.00  0.00
ATOM   1396  O   ALA   150      45.870 -22.580  23.860  1.00  0.00
ATOM   1397  N   MET   151      46.750 -21.540  25.660  1.00  0.00
ATOM   1398  H   MET   151      47.350 -21.580  26.460  1.00  0.00
ATOM   1399  CA  MET   151      45.970 -20.300  25.540  1.00  0.00
ATOM   1400  CB  MET   151      46.110 -19.480  26.820  1.00  0.00
ATOM   1401  CG  MET   151      45.110 -18.320  26.860  1.00  0.00
ATOM   1402  SD  MET   151      45.540 -16.980  28.020  1.00  0.00
ATOM   1403  CE  MET   151      45.000 -17.660  29.570  1.00  0.00
ATOM   1404  C   MET   151      46.390 -19.480  24.320  1.00  0.00
ATOM   1405  O   MET   151      45.530 -18.910  23.650  1.00  0.00
ATOM   1406  N   VAL   152      47.690 -19.450  24.020  1.00  0.00
ATOM   1407  H   VAL   152      48.380 -19.850  24.630  1.00  0.00
ATOM   1408  CA  VAL   152      48.240 -18.790  22.830  1.00  0.00
ATOM   1409  CB  VAL   152      49.770 -18.810  22.800  1.00  0.00
ATOM   1410  CG1 VAL   152      50.340 -18.010  21.630  1.00  0.00
ATOM   1411  CG2 VAL   152      50.400 -18.270  24.090  1.00  0.00
ATOM   1412  C   VAL   152      47.660 -19.460  21.570  1.00  0.00
ATOM   1413  O   VAL   152      47.060 -18.790  20.740  1.00  0.00
ATOM   1414  N   SER   153      47.730 -20.790  21.570  1.00  0.00
ATOM   1415  H   SER   153      48.120 -21.280  22.350  1.00  0.00
ATOM   1416  CA  SER   153      47.310 -21.670  20.460  1.00  0.00
ATOM   1417  CB  SER   153      47.720 -23.100  20.810  1.00  0.00
ATOM   1418  OG  SER   153      47.510 -23.990  19.720  1.00  0.00
ATOM   1419  HG  SER   153      47.820 -24.910  19.960  1.00  0.00
ATOM   1420  C   SER   153      45.820 -21.590  20.120  1.00  0.00
ATOM   1421  O   SER   153      45.480 -21.630  18.940  1.00  0.00
ATOM   1422  N   SER   154      44.980 -21.450  21.140  1.00  0.00
ATOM   1423  H   SER   154      45.290 -21.380  22.090  1.00  0.00
ATOM   1424  CA  SER   154      43.520 -21.370  20.980  1.00  0.00
ATOM   1425  CB  SER   154      42.800 -21.470  22.330  1.00  0.00
ATOM   1426  OG  SER   154      43.120 -20.380  23.200  1.00  0.00
ATOM   1427  HG  SER   154      42.580 -20.450  24.040  1.00  0.00
ATOM   1428  C   SER   154      43.010 -20.160  20.190  1.00  0.00
ATOM   1429  O   SER   154      41.920 -20.200  19.630  1.00  0.00
ATOM   1430  N   GLY   155      43.820 -19.100  20.190  1.00  0.00
ATOM   1431  H   GLY   155      44.720 -19.130  20.630  1.00  0.00
ATOM   1432  CA  GLY   155      43.520 -17.820  19.520  1.00  0.00
ATOM   1433  C   GLY   155      43.380 -16.660  20.510  1.00  0.00
ATOM   1434  O   GLY   155      42.690 -15.680  20.220  1.00  0.00
ATOM   1435  N   VAL   156      44.060 -16.790  21.650  1.00  0.00
ATOM   1436  H   VAL   156      44.590 -17.610  21.860  1.00  0.00
ATOM   1437  CA  VAL   156      44.090 -15.770  22.710  1.00  0.00
ATOM   1438  CB  VAL   156      43.530 -16.290  24.040  1.00  0.00
ATOM   1439  CG1 VAL   156      43.450 -15.170  25.080  1.00  0.00
ATOM   1440  CG2 VAL   156      42.150 -16.950  23.910  1.00  0.00
ATOM   1441  C   VAL   156      45.560 -15.390  22.880  1.00  0.00
ATOM   1442  O   VAL   156      46.400 -16.220  23.220  1.00  0.00
ATOM   1443  N   PHE   157      45.840 -14.120  22.580  1.00  0.00
ATOM   1444  H   PHE   157      45.160 -13.480  22.230  1.00  0.00
ATOM   1445  CA  PHE   157      47.170 -13.550  22.820  1.00  0.00
ATOM   1446  CB  PHE   157      47.260 -12.130  22.260  1.00  0.00
ATOM   1447  CG  PHE   157      48.580 -11.440  22.600  1.00  0.00
ATOM   1448  CD1 PHE   157      49.730 -11.790  21.900  1.00  0.00
ATOM   1449  HD1 PHE   157      49.690 -12.540  21.110  1.00  0.00
ATOM   1450  CD2 PHE   157      48.640 -10.480  23.600  1.00  0.00
ATOM   1451  HD2 PHE   157      47.770 -10.280  24.220  1.00  0.00
ATOM   1452  CE1 PHE   157      50.930 -11.170  22.200  1.00  0.00
ATOM   1453  HE1 PHE   157      51.850 -11.570  21.770  1.00  0.00
ATOM   1454  CE2 PHE   157      49.850  -9.840  23.880  1.00  0.00
ATOM   1455  HE2 PHE   157      49.900  -9.100  24.680  1.00  0.00
ATOM   1456  CZ  PHE   157      50.990 -10.180  23.170  1.00  0.00
ATOM   1457  HZ  PHE   157      51.910  -9.620  23.320  1.00  0.00
ATOM   1458  C   PHE   157      47.420 -13.510  24.330  1.00  0.00
ATOM   1459  O   PHE   157      46.610 -12.990  25.100  1.00  0.00
ATOM   1460  N   LEU   158      48.620 -13.960  24.690  1.00  0.00
ATOM   1461  H   LEU   158      49.310 -14.270  24.040  1.00  0.00
ATOM   1462  CA  LEU   158      49.010 -14.060  26.110  1.00  0.00
ATOM   1463  CB  LEU   158      49.300 -15.530  26.380  1.00  0.00
ATOM   1464  CG  LEU   158      49.330 -15.900  27.860  1.00  0.00
ATOM   1465  CD1 LEU   158      49.080 -17.400  27.990  1.00  0.00
ATOM   1466  CD2 LEU   158      50.690 -15.600  28.480  1.00  0.00
ATOM   1467  C   LEU   158      50.200 -13.140  26.360  1.00  0.00
ATOM   1468  O   LEU   158      51.180 -13.130  25.620  1.00  0.00
ATOM   1469  N   SER   159      50.030 -12.350  27.420  1.00  0.00
ATOM   1470  H   SER   159      49.150 -12.310  27.890  1.00  0.00
ATOM   1471  CA  SER   159      51.060 -11.460  27.970  1.00  0.00
ATOM   1472  CB  SER   159      50.530 -10.020  27.890  1.00  0.00
ATOM   1473  OG  SER   159      51.530  -9.090  28.300  1.00  0.00
ATOM   1474  HG  SER   159      51.150  -8.160  28.280  1.00  0.00
ATOM   1475  C   SER   159      51.320 -11.880  29.410  1.00  0.00
ATOM   1476  O   SER   159      50.390 -12.080  30.190  1.00  0.00
ATOM   1477  N   VAL   160      52.600 -12.090  29.710  1.00  0.00
ATOM   1478  H   VAL   160      53.330 -11.980  29.040  1.00  0.00
ATOM   1479  CA  VAL   160      53.070 -12.500  31.040  1.00  0.00
ATOM   1480  CB  VAL   160      53.670 -13.910  31.130  1.00  0.00
ATOM   1481  CG1 VAL   160      52.560 -14.930  31.370  1.00  0.00
ATOM   1482  CG2 VAL   160      54.540 -14.320  29.940  1.00  0.00
ATOM   1483  C   VAL   160      54.080 -11.540  31.680  1.00  0.00
ATOM   1484  O   VAL   160      54.820 -10.840  30.990  1.00  0.00
ATOM   1485  N   ALA   161      54.060 -11.550  33.010  1.00  0.00
ATOM   1486  H   ALA   161      53.350 -12.040  33.520  1.00  0.00
ATOM   1487  CA  ALA   161      55.070 -10.880  33.840  1.00  0.00
ATOM   1488  CB  ALA   161      54.530 -10.760  35.270  1.00  0.00
ATOM   1489  C   ALA   161      56.370 -11.680  33.810  1.00  0.00
ATOM   1490  O   ALA   161      56.360 -12.890  34.010  1.00  0.00
ATOM   1491  N   ALA   162      57.450 -10.990  33.480  1.00  0.00
ATOM   1492  H   ALA   162      57.400 -10.030  33.170  1.00  0.00
ATOM   1493  CA  ALA   162      58.800 -11.570  33.440  1.00  0.00
ATOM   1494  CB  ALA   162      59.790 -10.540  32.880  1.00  0.00
ATOM   1495  C   ALA   162      59.280 -12.090  34.790  1.00  0.00
ATOM   1496  O   ALA   162      59.930 -13.130  34.850  1.00  0.00
ATOM   1497  N   GLY   163      58.870 -11.390  35.850  1.00  0.00
ATOM   1498  H   GLY   163      58.290 -10.580  35.740  1.00  0.00
ATOM   1499  CA  GLY   163      59.230 -11.680  37.250  1.00  0.00
ATOM   1500  C   GLY   163      59.940 -10.490  37.890  1.00  0.00
ATOM   1501  O   GLY   163      60.540  -9.670  37.200  1.00  0.00
ATOM   1502  N   ASN   164      59.870 -10.430  39.220  1.00  0.00
ATOM   1503  H   ASN   164      59.430 -11.140  39.760  1.00  0.00
ATOM   1504  CA  ASN   164      60.480  -9.340  39.990  1.00  0.00
ATOM   1505  CB  ASN   164      59.430  -8.670  40.880  1.00  0.00
ATOM   1506  CG  ASN   164      58.350  -7.910  40.100  1.00  0.00
ATOM   1507  OD1 ASN   164      58.520  -7.530  38.940  1.00  0.00
ATOM   1508  ND2 ASN   164      57.220  -7.690  40.760  1.00  0.00
ATOM   1509 HD21 ASN   164      57.130  -8.000  41.710  1.00  0.00
ATOM   1510 HD22 ASN   164      56.470  -7.200  40.320  1.00  0.00
ATOM   1511  C   ASN   164      61.690  -9.790  40.810  1.00  0.00
ATOM   1512  O   ASN   164      62.110  -9.120  41.760  1.00  0.00
ATOM   1513  N   ASP   165      62.390 -10.780  40.260  1.00  0.00
ATOM   1514  H   ASP   165      62.110 -11.190  39.400  1.00  0.00
ATOM   1515  CA  ASP   165      63.540 -11.450  40.890  1.00  0.00
ATOM   1516  CB  ASP   165      63.610 -12.900  40.400  1.00  0.00
ATOM   1517  CG  ASP   165      62.300 -13.680  40.580  1.00  0.00
ATOM   1518  OD1 ASP   165      62.120 -14.240  41.680  1.00  0.00
ATOM   1519  OD2 ASP   165      61.530 -13.720  39.600  1.00  0.00
ATOM   1520  C   ASP   165      64.880 -10.770  40.630  1.00  0.00
ATOM   1521  O   ASP   165      65.830 -10.980  41.380  1.00  0.00
ATOM   1522  N   GLY   166      64.950  -9.990  39.550  1.00  0.00
ATOM   1523  H   GLY   166      64.120  -9.690  39.080  1.00  0.00
ATOM   1524  CA  GLY   166      66.190  -9.390  39.020  1.00  0.00
ATOM   1525  C   GLY   166      67.150 -10.440  38.450  1.00  0.00
ATOM   1526  O   GLY   166      68.360 -10.270  38.530  1.00  0.00
ATOM   1527  N   ALA   167      66.570 -11.500  37.900  1.00  0.00
ATOM   1528  H   ALA   167      65.570 -11.590  37.860  1.00  0.00
ATOM   1529  CA  ALA   167      67.280 -12.650  37.310  1.00  0.00
ATOM   1530  CB  ALA   167      67.040 -13.840  38.230  1.00  0.00
ATOM   1531  C   ALA   167      66.780 -12.910  35.890  1.00  0.00
ATOM   1532  O   ALA   167      66.100 -12.070  35.300  1.00  0.00
ATOM   1533  N   ASP   168      67.240 -14.010  35.300  1.00  0.00
ATOM   1534  H   ASP   168      67.980 -14.560  35.690  1.00  0.00
ATOM   1535  CA  ASP   168      66.760 -14.490  34.000  1.00  0.00
ATOM   1536  CB  ASP   168      67.750 -15.520  33.460  1.00  0.00
ATOM   1537  CG  ASP   168      67.720 -15.740  31.940  1.00  0.00
ATOM   1538  OD1 ASP   168      66.620 -15.710  31.350  1.00  0.00
ATOM   1539  OD2 ASP   168      68.830 -15.920  31.390  1.00  0.00
ATOM   1540  C   ASP   168      65.370 -15.110  34.180  1.00  0.00
ATOM   1541  O   ASP   168      65.150 -15.920  35.080  1.00  0.00
ATOM   1542  N   ALA   169      64.460 -14.680  33.310  1.00  0.00
ATOM   1543  H   ALA   169      64.700 -14.000  32.620  1.00  0.00
ATOM   1544  CA  ALA   169      63.060 -15.150  33.230  1.00  0.00
ATOM   1545  CB  ALA   169      62.330 -14.330  32.160  1.00  0.00
ATOM   1546  C   ALA   169      62.900 -16.640  32.950  1.00  0.00
ATOM   1547  O   ALA   169      61.830 -17.190  33.160  1.00  0.00
ATOM   1548  N   ALA   170      63.970 -17.270  32.460  1.00  0.00
ATOM   1549  H   ALA   170      64.800 -16.760  32.200  1.00  0.00
ATOM   1550  CA  ALA   170      64.070 -18.710  32.210  1.00  0.00
ATOM   1551  CB  ALA   170      65.480 -19.040  31.710  1.00  0.00
ATOM   1552  C   ALA   170      63.740 -19.580  33.430  1.00  0.00
ATOM   1553  O   ALA   170      63.130 -20.640  33.280  1.00  0.00
ATOM   1554  N   ARG   171      64.100 -19.090  34.610  1.00  0.00
ATOM   1555  H   ARG   171      64.550 -18.200  34.700  1.00  0.00
ATOM   1556  CA  ARG   171      63.850 -19.780  35.890  1.00  0.00
ATOM   1557  CB  ARG   171      64.900 -19.380  36.920  1.00  0.00
ATOM   1558  CG  ARG   171      66.320 -19.820  36.550  1.00  0.00
ATOM   1559  CD  ARG   171      67.280 -19.770  37.740  1.00  0.00
ATOM   1560  NE  ARG   171      67.470 -18.400  38.250  1.00  0.00
ATOM   1561  HE  ARG   171      67.000 -17.690  37.740  1.00  0.00
ATOM   1562  CZ  ARG   171      68.180 -18.060  39.330  1.00  0.00
ATOM   1563  NH1 ARG   171      68.800 -18.980  40.100  1.00  0.00
ATOM   1564 HH11 ARG   171      68.730 -19.950  39.860  1.00  0.00
ATOM   1565 HH12 ARG   171      69.330 -18.700  40.900  1.00  0.00
ATOM   1566  NH2 ARG   171      68.320 -16.770  39.660  1.00  0.00
ATOM   1567 HH21 ARG   171      67.890 -16.070  39.090  1.00  0.00
ATOM   1568 HH22 ARG   171      68.850 -16.510  40.460  1.00  0.00
ATOM   1569  C   ARG   171      62.450 -19.560  36.470  1.00  0.00
ATOM   1570  O   ARG   171      62.150 -20.060  37.550  1.00  0.00
ATOM   1571  N   TYR   172      61.610 -18.820  35.750  1.00  0.00
ATOM   1572  H   TYR   172      61.850 -18.460  34.840  1.00  0.00
ATOM   1573  CA  TYR   172      60.260 -18.450  36.210  1.00  0.00
ATOM   1574  CB  TYR   172      60.220 -16.960  36.570  1.00  0.00
ATOM   1575  CG  TYR   172      61.280 -16.590  37.610  1.00  0.00
ATOM   1576  CD1 TYR   172      61.120 -16.990  38.930  1.00  0.00
ATOM   1577  HD1 TYR   172      60.130 -17.260  39.300  1.00  0.00
ATOM   1578  CD2 TYR   172      62.500 -16.090  37.180  1.00  0.00
ATOM   1579  HD2 TYR   172      62.620 -15.730  36.160  1.00  0.00
ATOM   1580  CE1 TYR   172      62.200 -16.950  39.810  1.00  0.00
ATOM   1581  HE1 TYR   172      62.060 -17.230  40.850  1.00  0.00
ATOM   1582  CE2 TYR   172      63.580 -16.030  38.060  1.00  0.00
ATOM   1583  HE2 TYR   172      64.520 -15.610  37.730  1.00  0.00
ATOM   1584  CZ  TYR   172      63.430 -16.470  39.370  1.00  0.00
ATOM   1585  OH  TYR   172      64.500 -16.500  40.200  1.00  0.00
ATOM   1586  HH  TYR   172      65.190 -15.860  39.860  1.00  0.00
ATOM   1587  C   TYR   172      59.210 -18.770  35.150  1.00  0.00
ATOM   1588  O   TYR   172      59.390 -18.440  33.980  1.00  0.00
ATOM   1589  N   SER   173      58.100 -19.340  35.610  1.00  0.00
ATOM   1590  H   SER   173      57.980 -19.540  36.590  1.00  0.00
ATOM   1591  CA  SER   173      56.940 -19.690  34.780  1.00  0.00
ATOM   1592  CB  SER   173      56.640 -21.180  34.900  1.00  0.00
ATOM   1593  OG  SER   173      57.660 -21.940  34.230  1.00  0.00
ATOM   1594  HG  SER   173      57.250 -22.430  33.460  1.00  0.00
ATOM   1595  C   SER   173      55.710 -18.880  35.200  1.00  0.00
ATOM   1596  O   SER   173      55.560 -18.610  36.390  1.00  0.00
ATOM   1597  N   PRO   174      54.830 -18.540  34.260  1.00  0.00
ATOM   1598  CA  PRO   174      54.910 -18.870  32.830  1.00  0.00
ATOM   1599  CB  PRO   174      53.440 -19.020  32.410  1.00  0.00
ATOM   1600  CG  PRO   174      52.720 -17.980  33.270  1.00  0.00
ATOM   1601  CD  PRO   174      53.500 -17.990  34.590  1.00  0.00
ATOM   1602  C   PRO   174      55.670 -17.880  31.940  1.00  0.00
ATOM   1603  O   PRO   174      55.460 -17.830  30.730  1.00  0.00
ATOM   1604  N   ALA   175      56.610 -17.150  32.540  1.00  0.00
ATOM   1605  H   ALA   175      56.750 -17.190  33.530  1.00  0.00
ATOM   1606  CA  ALA   175      57.500 -16.210  31.850  1.00  0.00
ATOM   1607  CB  ALA   175      58.280 -15.410  32.900  1.00  0.00
ATOM   1608  C   ALA   175      58.480 -16.880  30.880  1.00  0.00
ATOM   1609  O   ALA   175      58.900 -16.280  29.900  1.00  0.00
ATOM   1610  N   SER   176      58.860 -18.110  31.210  1.00  0.00
ATOM   1611  H   SER   176      58.570 -18.540  32.060  1.00  0.00
ATOM   1612  CA  SER   176      59.790 -18.940  30.420  1.00  0.00
ATOM   1613  CB  SER   176      60.430 -20.010  31.310  1.00  0.00
ATOM   1614  OG  SER   176      59.450 -20.770  32.010  1.00  0.00
ATOM   1615  HG  SER   176      59.880 -21.220  32.790  1.00  0.00
ATOM   1616  C   SER   176      59.230 -19.530  29.130  1.00  0.00
ATOM   1617  O   SER   176      60.020 -19.940  28.270  1.00  0.00
ATOM   1618  N   GLU   177      57.910 -19.580  29.000  1.00  0.00
ATOM   1619  H   GLU   177      57.290 -19.280  29.730  1.00  0.00
ATOM   1620  CA  GLU   177      57.210 -20.060  27.790  1.00  0.00
ATOM   1621  CB  GLU   177      55.720 -20.230  28.090  1.00  0.00
ATOM   1622  CG  GLU   177      54.890 -20.760  26.920  1.00  0.00
ATOM   1623  CD  GLU   177      55.390 -22.090  26.340  1.00  0.00
ATOM   1624  OE1 GLU   177      55.500 -23.060  27.120  1.00  0.00
ATOM   1625  OE2 GLU   177      55.630 -22.120  25.120  1.00  0.00
ATOM   1626  C   GLU   177      57.480 -19.150  26.590  1.00  0.00
ATOM   1627  O   GLU   177      57.080 -17.980  26.640  1.00  0.00
ATOM   1628  N   PRO   178      58.150 -19.650  25.560  1.00  0.00
ATOM   1629  CA  PRO   178      58.500 -18.890  24.360  1.00  0.00
ATOM   1630  CB  PRO   178      59.330 -19.830  23.490  1.00  0.00
ATOM   1631  CG  PRO   178      59.940 -20.800  24.510  1.00  0.00
ATOM   1632  CD  PRO   178      58.800 -20.970  25.520  1.00  0.00
ATOM   1633  C   PRO   178      57.310 -18.350  23.550  1.00  0.00
ATOM   1634  O   PRO   178      57.400 -17.250  23.010  1.00  0.00
ATOM   1635  N   SER   179      56.240 -19.130  23.460  1.00  0.00
ATOM   1636  H   SER   179      56.180 -20.020  23.920  1.00  0.00
ATOM   1637  CA  SER   179      55.030 -18.760  22.700  1.00  0.00
ATOM   1638  CB  SER   179      54.070 -19.940  22.590  1.00  0.00
ATOM   1639  OG  SER   179      53.490 -20.280  23.860  1.00  0.00
ATOM   1640  HG  SER   179      53.250 -21.250  23.880  1.00  0.00
ATOM   1641  C   SER   179      54.320 -17.520  23.250  1.00  0.00
ATOM   1642  O   SER   179      53.700 -16.780  22.510  1.00  0.00
ATOM   1643  N   ALA   180      54.400 -17.380  24.570  1.00  0.00
ATOM   1644  H   ALA   180      54.860 -18.060  25.140  1.00  0.00
ATOM   1645  CA  ALA   180      53.890 -16.230  25.330  1.00  0.00
ATOM   1646  CB  ALA   180      53.890 -16.610  26.820  1.00  0.00
ATOM   1647  C   ALA   180      54.750 -14.980  25.110  1.00  0.00
ATOM   1648  O   ALA   180      55.910 -15.070  24.700  1.00  0.00
ATOM   1649  N   CYS   181      54.140 -13.820  25.370  1.00  0.00
ATOM   1650  H   CYS   181      53.180 -13.770  25.640  1.00  0.00
ATOM   1651  CA  CYS   181      54.810 -12.520  25.240  1.00  0.00
ATOM   1652  CB  CYS   181      53.850 -11.520  24.600  1.00  0.00
ATOM   1653  SG  CYS   181      54.700 -10.140  23.750  1.00  0.00
ATOM   1654  C   CYS   181      55.260 -12.050  26.620  1.00  0.00
ATOM   1655  O   CYS   181      54.470 -11.570  27.430  1.00  0.00
ATOM   1656  N   THR   182      56.530 -12.340  26.890  1.00  0.00
ATOM   1657  H   THR   182      57.110 -12.780  26.210  1.00  0.00
ATOM   1658  CA  THR   182      57.200 -12.060  28.170  1.00  0.00
ATOM   1659  CB  THR   182      58.410 -12.980  28.310  1.00  0.00
ATOM   1660  OG1 THR   182      58.000 -14.320  28.080  1.00  0.00
ATOM   1661  HG1 THR   182      58.780 -14.940  28.170  1.00  0.00
ATOM   1662  CG2 THR   182      59.060 -12.890  29.700  1.00  0.00
ATOM   1663  C   THR   182      57.550 -10.570  28.250  1.00  0.00
ATOM   1664  O   THR   182      58.250 -10.030  27.400  1.00  0.00
ATOM   1665  N   VAL   183      57.060  -9.960  29.330  1.00  0.00
ATOM   1666  H   VAL   183      56.600 -10.460  30.060  1.00  0.00
ATOM   1667  CA  VAL   183      57.080  -8.500  29.500  1.00  0.00
ATOM   1668  CB  VAL   183      55.660  -7.920  29.550  1.00  0.00
ATOM   1669  CG1 VAL   183      55.700  -6.390  29.490  1.00  0.00
ATOM   1670  CG2 VAL   183      54.760  -8.410  28.420  1.00  0.00
ATOM   1671  C   VAL   183      57.870  -8.100  30.750  1.00  0.00
ATOM   1672  O   VAL   183      57.420  -8.270  31.880  1.00  0.00
ATOM   1673  N   GLY   184      59.060  -7.580  30.470  1.00  0.00
ATOM   1674  H   GLY   184      59.450  -7.630  29.550  1.00  0.00
ATOM   1675  CA  GLY   184      59.920  -6.880  31.450  1.00  0.00
ATOM   1676  C   GLY   184      59.370  -5.480  31.740  1.00  0.00
ATOM   1677  O   GLY   184      58.570  -4.940  30.980  1.00  0.00
ATOM   1678  N   ALA   185      59.850  -4.900  32.840  1.00  0.00
ATOM   1679  H   ALA   185      60.520  -5.370  33.430  1.00  0.00
ATOM   1680  CA  ALA   185      59.430  -3.580  33.310  1.00  0.00
ATOM   1681  CB  ALA   185      58.970  -3.710  34.770  1.00  0.00
ATOM   1682  C   ALA   185      60.530  -2.520  33.210  1.00  0.00
ATOM   1683  O   ALA   185      61.720  -2.840  33.290  1.00  0.00
ATOM   1684  N   THR   186      60.090  -1.290  32.960  1.00  0.00
ATOM   1685  H   THR   186      59.130  -1.110  32.770  1.00  0.00
ATOM   1686  CA  THR   186      60.940  -0.090  32.890  1.00  0.00
ATOM   1687  CB  THR   186      61.110   0.360  31.440  1.00  0.00
ATOM   1688  OG1 THR   186      62.170   1.310  31.330  1.00  0.00
ATOM   1689  HG1 THR   186      62.190   1.690  30.400  1.00  0.00
ATOM   1690  CG2 THR   186      59.830   0.940  30.820  1.00  0.00
ATOM   1691  C   THR   186      60.450   1.030  33.810  1.00  0.00
ATOM   1692  O   THR   186      59.320   1.020  34.290  1.00  0.00
ATOM   1693  N   THR   187      61.340   1.990  34.050  1.00  0.00
ATOM   1694  H   THR   187      62.270   1.930  33.680  1.00  0.00
ATOM   1695  CA  THR   187      61.090   3.210  34.830  1.00  0.00
ATOM   1696  CB  THR   187      62.280   3.550  35.730  1.00  0.00
ATOM   1697  OG1 THR   187      63.440   3.840  34.950  1.00  0.00
ATOM   1698  HG1 THR   187      64.240   3.940  35.550  1.00  0.00
ATOM   1699  CG2 THR   187      62.590   2.450  36.760  1.00  0.00
ATOM   1700  C   THR   187      60.800   4.380  33.900  1.00  0.00
ATOM   1701  O   THR   187      60.980   4.280  32.680  1.00  0.00
ATOM   1702  N   SER   188      60.360   5.490  34.480  1.00  0.00
ATOM   1703  H   SER   188      60.130   5.510  35.460  1.00  0.00
ATOM   1704  CA  SER   188      60.100   6.750  33.780  1.00  0.00
ATOM   1705  CB  SER   188      59.530   7.770  34.770  1.00  0.00
ATOM   1706  OG  SER   188      59.060   8.950  34.090  1.00  0.00
ATOM   1707  HG  SER   188      58.650   9.580  34.750  1.00  0.00
ATOM   1708  C   SER   188      61.320   7.320  33.060  1.00  0.00
ATOM   1709  O   SER   188      61.180   7.950  32.020  1.00  0.00
ATOM   1710  N   THR   189      62.510   7.010  33.570  1.00  0.00
ATOM   1711  H   THR   189      62.600   6.390  34.360  1.00  0.00
ATOM   1712  CA  THR   189      63.790   7.490  33.030  1.00  0.00
ATOM   1713  CB  THR   189      64.670   7.990  34.180  1.00  0.00
ATOM   1714  OG1 THR   189      65.760   8.760  33.670  1.00  0.00
ATOM   1715  HG1 THR   189      66.520   8.740  34.320  1.00  0.00
ATOM   1716  CG2 THR   189      65.160   6.900  35.130  1.00  0.00
ATOM   1717  C   THR   189      64.470   6.480  32.100  1.00  0.00
ATOM   1718  O   THR   189      65.690   6.510  31.920  1.00  0.00
ATOM   1719  N   ASP   190      63.670   5.650  31.440  1.00  0.00
ATOM   1720  H   ASP   190      62.680   5.700  31.550  1.00  0.00
ATOM   1721  CA  ASP   190      64.100   4.630  30.480  1.00  0.00
ATOM   1722  CB  ASP   190      64.480   5.250  29.130  1.00  0.00
ATOM   1723  CG  ASP   190      63.250   5.540  28.260  1.00  0.00
ATOM   1724  OD1 ASP   190      62.330   4.700  28.270  1.00  0.00
ATOM   1725  OD2 ASP   190      63.280   6.590  27.580  1.00  0.00
ATOM   1726  C   ASP   190      65.190   3.660  30.970  1.00  0.00
ATOM   1727  O   ASP   190      66.080   3.260  30.220  1.00  0.00
ATOM   1728  N   ALA   191      65.070   3.270  32.230  1.00  0.00
ATOM   1729  H   ALA   191      64.370   3.630  32.850  1.00  0.00
ATOM   1730  CA  ALA   191      65.970   2.280  32.840  1.00  0.00
ATOM   1731  CB  ALA   191      66.600   2.860  34.110  1.00  0.00
ATOM   1732  C   ALA   191      65.160   1.030  33.180  1.00  0.00
ATOM   1733  O   ALA   191      64.070   1.130  33.740  1.00  0.00
ATOM   1734  N   ARG   192      65.730  -0.130  32.850  1.00  0.00
ATOM   1735  H   ARG   192      66.590  -0.180  32.350  1.00  0.00
ATOM   1736  CA  ARG   192      65.150  -1.430  33.230  1.00  0.00
ATOM   1737  CB  ARG   192      66.030  -2.580  32.750  1.00  0.00
ATOM   1738  CG  ARG   192      65.460  -3.950  33.110  1.00  0.00
ATOM   1739  CD  ARG   192      66.390  -5.120  32.790  1.00  0.00
ATOM   1740  NE  ARG   192      67.660  -5.030  33.520  1.00  0.00
ATOM   1741  HE  ARG   192      68.400  -4.610  33.000  1.00  0.00
ATOM   1742  CZ  ARG   192      67.910  -5.410  34.780  1.00  0.00
ATOM   1743  NH1 ARG   192      66.990  -5.950  35.580  1.00  0.00
ATOM   1744 HH11 ARG   192      66.060  -6.100  35.240  1.00  0.00
ATOM   1745 HH12 ARG   192      67.220  -6.220  36.520  1.00  0.00
ATOM   1746  NH2 ARG   192      69.150  -5.210  35.270  1.00  0.00
ATOM   1747 HH21 ARG   192      69.850  -4.800  34.700  1.00  0.00
ATOM   1748 HH22 ARG   192      69.360  -5.490  36.210  1.00  0.00
ATOM   1749  C   ARG   192      65.030  -1.450  34.760  1.00  0.00
ATOM   1750  O   ARG   192      66.010  -1.230  35.470  1.00  0.00
ATOM   1751  N   SER   193      63.790  -1.620  35.210  1.00  0.00
ATOM   1752  H   SER   193      63.020  -1.730  34.590  1.00  0.00
ATOM   1753  CA  SER   193      63.450  -1.640  36.640  1.00  0.00
ATOM   1754  CB  SER   193      61.990  -2.070  36.810  1.00  0.00
ATOM   1755  OG  SER   193      61.100  -1.150  36.170  1.00  0.00
ATOM   1756  HG  SER   193      60.150  -1.400  36.370  1.00  0.00
ATOM   1757  C   SER   193      64.360  -2.600  37.410  1.00  0.00
ATOM   1758  O   SER   193      64.740  -3.650  36.890  1.00  0.00
ATOM   1759  N   SER   194      64.730  -2.180  38.610  1.00  0.00
ATOM   1760  H   SER   194      64.390  -1.320  39.000  1.00  0.00
ATOM   1761  CA  SER   194      65.660  -2.920  39.480  1.00  0.00
ATOM   1762  CB  SER   194      65.850  -2.170  40.800  1.00  0.00
ATOM   1763  OG  SER   194      64.610  -1.920  41.470  1.00  0.00
ATOM   1764  HG  SER   194      64.780  -1.510  42.360  1.00  0.00
ATOM   1765  C   SER   194      65.240  -4.370  39.730  1.00  0.00
ATOM   1766  O   SER   194      66.040  -5.280  39.550  1.00  0.00
ATOM   1767  N   PHE   195      63.940  -4.540  39.970  1.00  0.00
ATOM   1768  H   PHE   195      63.330  -3.750  40.040  1.00  0.00
ATOM   1769  CA  PHE   195      63.280  -5.830  40.180  1.00  0.00
ATOM   1770  CB  PHE   195      61.940  -5.600  40.880  1.00  0.00
ATOM   1771  CG  PHE   195      61.010  -4.630  40.140  1.00  0.00
ATOM   1772  CD1 PHE   195      60.290  -5.070  39.040  1.00  0.00
ATOM   1773  HD1 PHE   195      60.420  -6.090  38.680  1.00  0.00
ATOM   1774  CD2 PHE   195      60.890  -3.310  40.570  1.00  0.00
ATOM   1775  HD2 PHE   195      61.470  -2.960  41.420  1.00  0.00
ATOM   1776  CE1 PHE   195      59.440  -4.200  38.370  1.00  0.00
ATOM   1777  HE1 PHE   195      58.900  -4.550  37.490  1.00  0.00
ATOM   1778  CE2 PHE   195      60.040  -2.440  39.900  1.00  0.00
ATOM   1779  HE2 PHE   195      59.940  -1.410  40.230  1.00  0.00
ATOM   1780  CZ  PHE   195      59.310  -2.880  38.800  1.00  0.00
ATOM   1781  HZ  PHE   195      58.620  -2.210  38.290  1.00  0.00
ATOM   1782  C   PHE   195      63.080  -6.670  38.910  1.00  0.00
ATOM   1783  O   PHE   195      63.020  -7.900  39.000  1.00  0.00
ATOM   1784  N   SER   196      62.980  -6.030  37.750  1.00  0.00
ATOM   1785  H   SER   196      63.200  -5.050  37.680  1.00  0.00
ATOM   1786  CA  SER   196      62.620  -6.670  36.480  1.00  0.00
ATOM   1787  CB  SER   196      62.630  -5.610  35.380  1.00  0.00
ATOM   1788  OG  SER   196      62.240  -6.160  34.110  1.00  0.00
ATOM   1789  HG  SER   196      62.460  -5.510  33.380  1.00  0.00
ATOM   1790  C   SER   196      63.540  -7.830  36.100  1.00  0.00
ATOM   1791  O   SER   196      64.750  -7.780  36.320  1.00  0.00
ATOM   1792  N   ASN   197      62.910  -8.900  35.610  1.00  0.00
ATOM   1793  H   ASN   197      61.920  -9.020  35.690  1.00  0.00
ATOM   1794  CA  ASN   197      63.620 -10.020  34.980  1.00  0.00
ATOM   1795  CB  ASN   197      62.830 -11.330  35.050  1.00  0.00
ATOM   1796  CG  ASN   197      62.800 -12.030  36.410  1.00  0.00
ATOM   1797  OD1 ASN   197      62.140 -13.060  36.560  1.00  0.00
ATOM   1798  ND2 ASN   197      63.550 -11.530  37.380  1.00  0.00
ATOM   1799 HD21 ASN   197      64.110 -10.710  37.210  1.00  0.00
ATOM   1800 HD22 ASN   197      63.550 -11.970  38.270  1.00  0.00
ATOM   1801  C   ASN   197      63.960  -9.690  33.520  1.00  0.00
ATOM   1802  O   ASN   197      63.230  -9.000  32.820  1.00  0.00
ATOM   1803  N   PHE   198      65.120 -10.210  33.140  1.00  0.00
ATOM   1804  H   PHE   198      65.660 -10.790  33.760  1.00  0.00
ATOM   1805  CA  PHE   198      65.710 -10.070  31.800  1.00  0.00
ATOM   1806  CB  PHE   198      67.020  -9.290  31.930  1.00  0.00
ATOM   1807  CG  PHE   198      68.020  -9.920  32.900  1.00  0.00
ATOM   1808  CD1 PHE   198      68.890 -10.920  32.460  1.00  0.00
ATOM   1809  HD1 PHE   198      68.920 -11.190  31.410  1.00  0.00
ATOM   1810  CD2 PHE   198      68.030  -9.530  34.230  1.00  0.00
ATOM   1811  HD2 PHE   198      67.340  -8.760  34.580  1.00  0.00
ATOM   1812  CE1 PHE   198      69.740 -11.540  33.370  1.00  0.00
ATOM   1813  HE1 PHE   198      70.380 -12.350  33.030  1.00  0.00
ATOM   1814  CE2 PHE   198      68.890 -10.140  35.130  1.00  0.00
ATOM   1815  HE2 PHE   198      68.930  -9.810  36.170  1.00  0.00
ATOM   1816  CZ  PHE   198      69.740 -11.160  34.700  1.00  0.00
ATOM   1817  HZ  PHE   198      70.390 -11.660  35.410  1.00  0.00
ATOM   1818  C   PHE   198      65.880 -11.460  31.170  1.00  0.00
ATOM   1819  O   PHE   198      65.300 -12.430  31.650  1.00  0.00
ATOM   1820  N   GLY   199      66.620 -11.510  30.060  1.00  0.00
ATOM   1821  H   GLY   199      67.000 -10.690  29.640  1.00  0.00
ATOM   1822  CA  GLY   199      66.910 -12.750  29.330  1.00  0.00
ATOM   1823  C   GLY   199      66.380 -12.680  27.900  1.00  0.00
ATOM   1824  O   GLY   199      65.650 -11.760  27.520  1.00  0.00
ATOM   1825  N   LYS   200      66.760 -13.700  27.140  1.00  0.00
ATOM   1826  H   LYS   200      67.360 -14.420  27.500  1.00  0.00
ATOM   1827  CA  LYS   200      66.360 -13.880  25.740  1.00  0.00
ATOM   1828  CB  LYS   200      67.160 -15.050  25.160  1.00  0.00
ATOM   1829  CG  LYS   200      67.080 -15.130  23.630  1.00  0.00
ATOM   1830  CD  LYS   200      67.940 -16.270  23.090  1.00  0.00
ATOM   1831  CE  LYS   200      67.840 -16.350  21.570  1.00  0.00
ATOM   1832  NZ  LYS   200      68.710 -17.410  21.030  1.00  0.00
ATOM   1833  HZ1 LYS   200      68.600 -17.460  20.040  1.00  0.00
ATOM   1834  HZ2 LYS   200      69.660 -17.190  21.250  1.00  0.00
ATOM   1835  HZ3 LYS   200      68.460 -18.290  21.440  1.00  0.00
ATOM   1836  C   LYS   200      64.850 -14.090  25.580  1.00  0.00
ATOM   1837  O   LYS   200      64.270 -13.620  24.600  1.00  0.00
ATOM   1838  N   LEU   201      64.240 -14.740  26.560  1.00  0.00
ATOM   1839  H   LEU   201      64.740 -15.060  27.370  1.00  0.00
ATOM   1840  CA  LEU   201      62.800 -15.030  26.600  1.00  0.00
ATOM   1841  CB  LEU   201      62.490 -16.000  27.740  1.00  0.00
ATOM   1842  CG  LEU   201      63.080 -17.390  27.510  1.00  0.00
ATOM   1843  CD1 LEU   201      63.000 -18.200  28.810  1.00  0.00
ATOM   1844  CD2 LEU   201      62.330 -18.150  26.410  1.00  0.00
ATOM   1845  C   LEU   201      61.890 -13.800  26.670  1.00  0.00
ATOM   1846  O   LEU   201      60.750 -13.870  26.220  1.00  0.00
ATOM   1847  N   VAL   202      62.400 -12.720  27.250  1.00  0.00
ATOM   1848  H   VAL   202      63.300 -12.730  27.690  1.00  0.00
ATOM   1849  CA  VAL   202      61.730 -11.410  27.260  1.00  0.00
ATOM   1850  CB  VAL   202      62.430 -10.410  28.180  1.00  0.00
ATOM   1851  CG1 VAL   202      61.670  -9.080  28.260  1.00  0.00
ATOM   1852  CG2 VAL   202      62.610 -10.940  29.600  1.00  0.00
ATOM   1853  C   VAL   202      61.690 -10.920  25.820  1.00  0.00
ATOM   1854  O   VAL   202      62.710 -10.860  25.140  1.00  0.00
ATOM   1855  N   ASP   203      60.460 -10.720  25.350  1.00  0.00
ATOM   1856  H   ASP   203      59.650 -10.980  25.870  1.00  0.00
ATOM   1857  CA  ASP   203      60.170 -10.210  23.990  1.00  0.00
ATOM   1858  CB  ASP   203      58.840 -10.790  23.500  1.00  0.00
ATOM   1859  CG  ASP   203      58.800 -12.320  23.400  1.00  0.00
ATOM   1860  OD1 ASP   203      59.200 -12.830  22.330  1.00  0.00
ATOM   1861  OD2 ASP   203      58.310 -12.940  24.370  1.00  0.00
ATOM   1862  C   ASP   203      60.050  -8.690  23.960  1.00  0.00
ATOM   1863  O   ASP   203      60.480  -8.060  22.990  1.00  0.00
ATOM   1864  N   ILE   204      59.510  -8.130  25.030  1.00  0.00
ATOM   1865  H   ILE   204      59.310  -8.660  25.860  1.00  0.00
ATOM   1866  CA  ILE   204      59.140  -6.710  25.120  1.00  0.00
ATOM   1867  CB  ILE   204      57.770  -6.500  24.460  1.00  0.00
ATOM   1868  CG1 ILE   204      57.390  -5.030  24.290  1.00  0.00
ATOM   1869  CG2 ILE   204      56.630  -7.270  25.130  1.00  0.00
ATOM   1870  CD  ILE   204      58.230  -4.320  23.220  1.00  0.00
ATOM   1871  C   ILE   204      59.180  -6.210  26.570  1.00  0.00
ATOM   1872  O   ILE   204      58.980  -6.970  27.520  1.00  0.00
ATOM   1873  N   PHE   205      59.510  -4.930  26.700  1.00  0.00
ATOM   1874  H   PHE   205      59.850  -4.400  25.930  1.00  0.00
ATOM   1875  CA  PHE   205      59.420  -4.170  27.960  1.00  0.00
ATOM   1876  CB  PHE   205      60.720  -3.420  28.230  1.00  0.00
ATOM   1877  CG  PHE   205      61.850  -4.340  28.720  1.00  0.00
ATOM   1878  CD1 PHE   205      62.600  -5.070  27.810  1.00  0.00
ATOM   1879  HD1 PHE   205      62.420  -4.970  26.740  1.00  0.00
ATOM   1880  CD2 PHE   205      62.110  -4.430  30.080  1.00  0.00
ATOM   1881  HD2 PHE   205      61.540  -3.830  30.780  1.00  0.00
ATOM   1882  CE1 PHE   205      63.600  -5.920  28.270  1.00  0.00
ATOM   1883  HE1 PHE   205      64.130  -6.560  27.570  1.00  0.00
ATOM   1884  CE2 PHE   205      63.110  -5.280  30.540  1.00  0.00
ATOM   1885  HE2 PHE   205      63.270  -5.400  31.610  1.00  0.00
ATOM   1886  CZ  PHE   205      63.850  -6.030  29.630  1.00  0.00
ATOM   1887  HZ  PHE   205      64.630  -6.700  29.990  1.00  0.00
ATOM   1888  C   PHE   205      58.290  -3.150  27.860  1.00  0.00
ATOM   1889  O   PHE   205      57.970  -2.640  26.780  1.00  0.00
ATOM   1890  N   ALA   206      57.630  -2.960  29.000  1.00  0.00
ATOM   1891  H   ALA   206      57.820  -3.520  29.810  1.00  0.00
ATOM   1892  CA  ALA   206      56.580  -1.960  29.200  1.00  0.00
ATOM   1893  CB  ALA   206      55.210  -2.650  29.100  1.00  0.00
ATOM   1894  C   ALA   206      56.760  -1.270  30.560  1.00  0.00
ATOM   1895  O   ALA   206      57.440  -1.820  31.410  1.00  0.00
ATOM   1896  N   PRO   207      56.220  -0.060  30.750  1.00  0.00
ATOM   1897  CA  PRO   207      56.300   0.660  32.030  1.00  0.00
ATOM   1898  CB  PRO   207      55.430   1.900  31.810  1.00  0.00
ATOM   1899  CG  PRO   207      55.650   2.210  30.330  1.00  0.00
ATOM   1900  CD  PRO   207      55.660   0.810  29.710  1.00  0.00
ATOM   1901  C   PRO   207      55.800  -0.170  33.210  1.00  0.00
ATOM   1902  O   PRO   207      54.710  -0.740  33.160  1.00  0.00
ATOM   1903  N   GLY   208      56.660  -0.270  34.220  1.00  0.00
ATOM   1904  H   GLY   208      57.530   0.220  34.220  1.00  0.00
ATOM   1905  CA  GLY   208      56.430  -1.130  35.390  1.00  0.00
ATOM   1906  C   GLY   208      56.500  -0.420  36.740  1.00  0.00
ATOM   1907  O   GLY   208      55.760  -0.780  37.650  1.00  0.00
ATOM   1908  N   SER   209      57.370   0.580  36.840  1.00  0.00
ATOM   1909  H   SER   209      57.900   0.930  36.060  1.00  0.00
ATOM   1910  CA  SER   209      57.620   1.290  38.110  1.00  0.00
ATOM   1911  CB  SER   209      59.090   1.700  38.210  1.00  0.00
ATOM   1912  OG  SER   209      59.910   0.540  38.300  1.00  0.00
ATOM   1913  HG  SER   209      60.870   0.800  38.200  1.00  0.00
ATOM   1914  C   SER   209      56.730   2.530  38.260  1.00  0.00
ATOM   1915  O   SER   209      56.610   3.330  37.330  1.00  0.00
ATOM   1916  N   ALA   210      56.160   2.660  39.450  1.00  0.00
ATOM   1917  H   ALA   210      56.320   1.980  40.170  1.00  0.00
ATOM   1918  CA  ALA   210      55.270   3.750  39.870  1.00  0.00
ATOM   1919  CB  ALA   210      56.090   4.990  40.230  1.00  0.00
ATOM   1920  C   ALA   210      54.160   4.030  38.860  1.00  0.00
ATOM   1921  O   ALA   210      54.080   5.070  38.210  1.00  0.00
ATOM   1922  N   ILE   211      53.290   3.020  38.740  1.00  0.00
ATOM   1923  H   ILE   211      53.370   2.190  39.280  1.00  0.00
ATOM   1924  CA  ILE   211      52.190   3.020  37.770  1.00  0.00
ATOM   1925  CB  ILE   211      52.170   1.710  36.970  1.00  0.00
ATOM   1926  CG1 ILE   211      53.470   1.480  36.200  1.00  0.00
ATOM   1927  CG2 ILE   211      50.950   1.560  36.060  1.00  0.00
ATOM   1928  CD  ILE   211      53.910   2.570  35.220  1.00  0.00
ATOM   1929  C   ILE   211      50.880   3.260  38.540  1.00  0.00
ATOM   1930  O   ILE   211      50.490   2.450  39.370  1.00  0.00
ATOM   1931  N   LEU   212      50.360   4.470  38.350  1.00  0.00
ATOM   1932  H   LEU   212      50.820   5.170  37.790  1.00  0.00
ATOM   1933  CA  LEU   212      49.060   4.870  38.890  1.00  0.00
ATOM   1934  CB  LEU   212      48.930   6.400  38.850  1.00  0.00
ATOM   1935  CG  LEU   212      47.660   6.950  39.500  1.00  0.00
ATOM   1936  CD1 LEU   212      47.560   6.640  40.990  1.00  0.00
ATOM   1937  CD2 LEU   212      47.600   8.470  39.290  1.00  0.00
ATOM   1938  C   LEU   212      47.950   4.200  38.070  1.00  0.00
ATOM   1939  O   LEU   212      47.960   4.240  36.840  1.00  0.00
ATOM   1940  N   SER   213      47.050   3.570  38.820  1.00  0.00
ATOM   1941  H   SER   213      47.110   3.570  39.820  1.00  0.00
ATOM   1942  CA  SER   213      45.910   2.800  38.300  1.00  0.00
ATOM   1943  CB  SER   213      46.420   1.530  37.600  1.00  0.00
ATOM   1944  OG  SER   213      45.370   0.900  36.860  1.00  0.00
ATOM   1945  HG  SER   213      45.660  -0.020  36.610  1.00  0.00
ATOM   1946  C   SER   213      44.950   2.450  39.440  1.00  0.00
ATOM   1947  O   SER   213      45.260   2.620  40.620  1.00  0.00
ATOM   1948  N   THR   214      43.770   1.970  39.040  1.00  0.00
ATOM   1949  H   THR   214      43.600   1.780  38.080  1.00  0.00
ATOM   1950  CA  THR   214      42.660   1.600  39.930  1.00  0.00
ATOM   1951  CB  THR   214      41.480   1.040  39.130  1.00  0.00
ATOM   1952  OG1 THR   214      41.870  -0.110  38.380  1.00  0.00
ATOM   1953  HG1 THR   214      41.050  -0.570  38.020  1.00  0.00
ATOM   1954  CG2 THR   214      40.870   2.090  38.190  1.00  0.00
ATOM   1955  C   THR   214      43.060   0.590  41.010  1.00  0.00
ATOM   1956  O   THR   214      44.060  -0.110  40.900  1.00  0.00
ATOM   1957  N   TRP   215      42.300   0.660  42.100  1.00  0.00
ATOM   1958  H   TRP   215      41.570   1.340  42.180  1.00  0.00
ATOM   1959  CA  TRP   215      42.440  -0.200  43.290  1.00  0.00
ATOM   1960  CB  TRP   215      43.450   0.440  44.250  1.00  0.00
ATOM   1961  CG  TRP   215      43.970  -0.590  45.260  1.00  0.00
ATOM   1962  CD1 TRP   215      43.530  -0.800  46.500  1.00  0.00
ATOM   1963  HD1 TRP   215      42.710  -0.270  46.980  1.00  0.00
ATOM   1964  CD2 TRP   215      45.010  -1.480  45.030  1.00  0.00
ATOM   1965  NE1 TRP   215      44.240  -1.790  47.060  1.00  0.00
ATOM   1966  HE1 TRP   215      44.060  -2.190  47.960  1.00  0.00
ATOM   1967  CE2 TRP   215      45.160  -2.210  46.200  1.00  0.00
ATOM   1968  CE3 TRP   215      45.820  -1.720  43.930  1.00  0.00
ATOM   1969  HE3 TRP   215      45.670  -1.160  43.010  1.00  0.00
ATOM   1970  CZ2 TRP   215      46.160  -3.180  46.290  1.00  0.00
ATOM   1971  HZ2 TRP   215      46.270  -3.770  47.200  1.00  0.00
ATOM   1972  CZ3 TRP   215      46.810  -2.690  44.020  1.00  0.00
ATOM   1973  HZ3 TRP   215      47.410  -2.930  43.140  1.00  0.00
ATOM   1974  CH2 TRP   215      46.980  -3.410  45.190  1.00  0.00
ATOM   1975  HH2 TRP   215      47.750  -4.180  45.250  1.00  0.00
ATOM   1976  C   TRP   215      41.070  -0.310  43.960  1.00  0.00
ATOM   1977  O   TRP   215      40.210   0.560  43.800  1.00  0.00
ATOM   1978  N   ILE   216      40.920  -1.370  44.750  1.00  0.00
ATOM   1979  H   ILE   216      41.650  -2.050  44.870  1.00  0.00
ATOM   1980  CA  ILE   216      39.690  -1.650  45.500  1.00  0.00
ATOM   1981  CB  ILE   216      39.750  -2.980  46.260  1.00  0.00
ATOM   1982  CG1 ILE   216      40.940  -3.070  47.230  1.00  0.00
ATOM   1983  CG2 ILE   216      39.730  -4.130  45.240  1.00  0.00
ATOM   1984  CD  ILE   216      40.770  -4.120  48.330  1.00  0.00
ATOM   1985  C   ILE   216      39.280  -0.510  46.430  1.00  0.00
ATOM   1986  O   ILE   216      40.090   0.350  46.780  1.00  0.00
ATOM   1987  N   ASN   217      37.990  -0.520  46.750  1.00  0.00
ATOM   1988  H   ASN   217      37.400  -1.260  46.420  1.00  0.00
ATOM   1989  CA  ASN   217      37.250   0.500  47.520  1.00  0.00
ATOM   1990  CB  ASN   217      37.850   0.700  48.920  1.00  0.00
ATOM   1991  CG  ASN   217      37.950  -0.600  49.720  1.00  0.00
ATOM   1992  OD1 ASN   217      39.020  -1.210  49.810  1.00  0.00
ATOM   1993  ND2 ASN   217      36.830  -1.000  50.310  1.00  0.00
ATOM   1994 HD21 ASN   217      36.000  -0.460  50.210  1.00  0.00
ATOM   1995 HD22 ASN   217      36.820  -1.850  50.840  1.00  0.00
ATOM   1996  C   ASN   217      37.100   1.820  46.770  1.00  0.00
ATOM   1997  O   ASN   217      36.950   2.880  47.370  1.00  0.00
ATOM   1998  N   GLY   218      37.040   1.720  45.440  1.00  0.00
ATOM   1999  H   GLY   218      37.050   0.820  44.990  1.00  0.00
ATOM   2000  CA  GLY   218      36.940   2.840  44.500  1.00  0.00
ATOM   2001  C   GLY   218      38.100   3.840  44.600  1.00  0.00
ATOM   2002  O   GLY   218      37.910   5.010  44.290  1.00  0.00
ATOM   2003  N   GLY   219      39.280   3.320  44.920  1.00  0.00
ATOM   2004  H   GLY   219      39.410   2.340  45.000  1.00  0.00
ATOM   2005  CA  GLY   219      40.500   4.120  45.130  1.00  0.00
ATOM   2006  C   GLY   219      41.550   3.850  44.050  1.00  0.00
ATOM   2007  O   GLY   219      41.300   3.090  43.120  1.00  0.00
ATOM   2008  N   THR   220      42.620   4.630  44.090  1.00  0.00
ATOM   2009  H   THR   220      42.700   5.380  44.750  1.00  0.00
ATOM   2010  CA  THR   220      43.760   4.500  43.170  1.00  0.00
ATOM   2011  CB  THR   220      43.750   5.560  42.070  1.00  0.00
ATOM   2012  OG1 THR   220      43.660   6.880  42.630  1.00  0.00
ATOM   2013  HG1 THR   220      43.690   7.560  41.900  1.00  0.00
ATOM   2014  CG2 THR   220      42.640   5.310  41.040  1.00  0.00
ATOM   2015  C   THR   220      45.100   4.550  43.910  1.00  0.00
ATOM   2016  O   THR   220      45.200   5.130  44.990  1.00  0.00
ATOM   2017  N   ARG   221      46.110   3.910  43.310  1.00  0.00
ATOM   2018  H   ARG   221      45.980   3.410  42.450  1.00  0.00
ATOM   2019  CA  ARG   221      47.490   3.890  43.820  1.00  0.00
ATOM   2020  CB  ARG   221      47.650   2.960  45.020  1.00  0.00
ATOM   2021  CG  ARG   221      47.430   1.470  44.740  1.00  0.00
ATOM   2022  CD  ARG   221      47.650   0.630  46.000  1.00  0.00
ATOM   2023  NE  ARG   221      46.570   0.870  46.970  1.00  0.00
ATOM   2024  HE  ARG   221      45.840   1.470  46.640  1.00  0.00
ATOM   2025  CZ  ARG   221      46.470   0.350  48.200  1.00  0.00
ATOM   2026  NH1 ARG   221      47.380  -0.500  48.700  1.00  0.00
ATOM   2027 HH11 ARG   221      48.170  -0.770  48.140  1.00  0.00
ATOM   2028 HH12 ARG   221      47.280  -0.870  49.620  1.00  0.00
ATOM   2029  NH2 ARG   221      45.410   0.680  48.960  1.00  0.00
ATOM   2030 HH21 ARG   221      44.710   1.300  48.610  1.00  0.00
ATOM   2031 HH22 ARG   221      45.320   0.300  49.880  1.00  0.00
ATOM   2032  C   ARG   221      48.530   3.570  42.750  1.00  0.00
ATOM   2033  O   ARG   221      48.220   3.000  41.700  1.00  0.00
ATOM   2034  N   SER   222      49.770   3.970  43.050  1.00  0.00
ATOM   2035  H   SER   222      49.970   4.480  43.880  1.00  0.00
ATOM   2036  CA  SER   222      50.950   3.720  42.200  1.00  0.00
ATOM   2037  CB  SER   222      51.790   4.980  42.040  1.00  0.00
ATOM   2038  OG  SER   222      51.040   6.020  41.400  1.00  0.00
ATOM   2039  HG  SER   222      51.620   6.830  41.280  1.00  0.00
ATOM   2040  C   SER   222      51.820   2.630  42.830  1.00  0.00
ATOM   2041  O   SER   222      52.330   2.790  43.930  1.00  0.00
ATOM   2042  N   ILE   223      51.840   1.470  42.160  1.00  0.00
ATOM   2043  H   ILE   223      51.280   1.320  41.340  1.00  0.00
ATOM   2044  CA  ILE   223      52.690   0.340  42.540  1.00  0.00
ATOM   2045  CB  ILE   223      51.930  -0.840  43.150  1.00  0.00
ATOM   2046  CG1 ILE   223      50.790  -1.350  42.260  1.00  0.00
ATOM   2047  CG2 ILE   223      51.480  -0.490  44.560  1.00  0.00
ATOM   2048  CD  ILE   223      50.270  -2.740  42.650  1.00  0.00
ATOM   2049  C   ILE   223      53.610  -0.100  41.390  1.00  0.00
ATOM   2050  O   ILE   223      53.370   0.230  40.230  1.00  0.00
ATOM   2051  N   SER   224      54.680  -0.790  41.770  1.00  0.00
ATOM   2052  H   SER   224      54.820  -1.070  42.720  1.00  0.00
ATOM   2053  CA  SER   224      55.740  -1.230  40.850  1.00  0.00
ATOM   2054  CB  SER   224      57.110  -0.780  41.370  1.00  0.00
ATOM   2055  OG  SER   224      57.190   0.650  41.440  1.00  0.00
ATOM   2056  HG  SER   224      58.090   0.920  41.780  1.00  0.00
ATOM   2057  C   SER   224      55.750  -2.760  40.710  1.00  0.00
ATOM   2058  O   SER   224      55.510  -3.480  41.670  1.00  0.00
ATOM   2059  N   GLY   225      56.030  -3.190  39.480  1.00  0.00
ATOM   2060  H   GLY   225      56.150  -2.560  38.720  1.00  0.00
ATOM   2061  CA  GLY   225      56.150  -4.610  39.130  1.00  0.00
ATOM   2062  C   GLY   225      56.150  -4.830  37.610  1.00  0.00
ATOM   2063  O   GLY   225      55.760  -3.960  36.840  1.00  0.00
ATOM   2064  N   THR   226      56.690  -5.990  37.220  1.00  0.00
ATOM   2065  H   THR   226      57.270  -6.530  37.820  1.00  0.00
ATOM   2066  CA  THR   226      56.490  -6.560  35.880  1.00  0.00
ATOM   2067  CB  THR   226      57.270  -7.850  35.660  1.00  0.00
ATOM   2068  OG1 THR   226      57.010  -8.780  36.720  1.00  0.00
ATOM   2069  HG1 THR   226      57.420  -9.670  36.520  1.00  0.00
ATOM   2070  CG2 THR   226      58.760  -7.590  35.470  1.00  0.00
ATOM   2071  C   THR   226      55.000  -6.820  35.630  1.00  0.00
ATOM   2072  O   THR   226      54.540  -6.800  34.490  1.00  0.00
ATOM   2073  N   SER   227      54.300  -7.100  36.730  1.00  0.00
ATOM   2074  H   SER   227      54.760  -7.340  37.580  1.00  0.00
ATOM   2075  CA  SER   227      52.830  -7.170  36.830  1.00  0.00
ATOM   2076  CB  SER   227      52.480  -7.480  38.290  1.00  0.00
ATOM   2077  OG  SER   227      52.960  -8.770  38.670  1.00  0.00
ATOM   2078  HG  SER   227      52.520  -9.050  39.520  1.00  0.00
ATOM   2079  C   SER   227      52.100  -5.900  36.390  1.00  0.00
ATOM   2080  O   SER   227      50.900  -5.940  36.160  1.00  0.00
ATOM   2081  N   MET   228      52.790  -4.760  36.480  1.00  0.00
ATOM   2082  H   MET   228      53.680  -4.720  36.940  1.00  0.00
ATOM   2083  CA  MET   228      52.310  -3.470  35.970  1.00  0.00
ATOM   2084  CB  MET   228      52.920  -2.320  36.770  1.00  0.00
ATOM   2085  CG  MET   228      52.280  -2.080  38.140  1.00  0.00
ATOM   2086  SD  MET   228      52.420  -3.440  39.350  1.00  0.00
ATOM   2087  CE  MET   228      50.780  -4.130  39.230  1.00  0.00
ATOM   2088  C   MET   228      52.610  -3.290  34.480  1.00  0.00
ATOM   2089  O   MET   228      51.800  -2.720  33.750  1.00  0.00
ATOM   2090  N   ALA   229      53.750  -3.830  34.050  1.00  0.00
ATOM   2091  H   ALA   229      54.390  -4.260  34.680  1.00  0.00
ATOM   2092  CA  ALA   229      54.200  -3.820  32.650  1.00  0.00
ATOM   2093  CB  ALA   229      55.660  -4.280  32.620  1.00  0.00
ATOM   2094  C   ALA   229      53.340  -4.670  31.710  1.00  0.00
ATOM   2095  O   ALA   229      52.960  -4.220  30.630  1.00  0.00
ATOM   2096  N   THR   230      52.950  -5.850  32.190  1.00  0.00
ATOM   2097  H   THR   230      53.250  -6.170  33.090  1.00  0.00
ATOM   2098  CA  THR   230      52.130  -6.840  31.460  1.00  0.00
ATOM   2099  CB  THR   230      51.990  -8.090  32.330  1.00  0.00
ATOM   2100  OG1 THR   230      53.300  -8.600  32.600  1.00  0.00
ATOM   2101  HG1 THR   230      53.230  -9.430  33.160  1.00  0.00
ATOM   2102  CG2 THR   230      51.130  -9.200  31.740  1.00  0.00
ATOM   2103  C   THR   230      50.800  -6.280  30.950  1.00  0.00
ATOM   2104  O   THR   230      50.540  -6.450  29.760  1.00  0.00
ATOM   2105  N   PRO   231      49.990  -5.600  31.760  1.00  0.00
ATOM   2106  CA  PRO   231      48.760  -4.940  31.300  1.00  0.00
ATOM   2107  CB  PRO   231      48.010  -4.520  32.560  1.00  0.00
ATOM   2108  CG  PRO   231      49.090  -4.420  33.630  1.00  0.00
ATOM   2109  CD  PRO   231      50.050  -5.540  33.230  1.00  0.00
ATOM   2110  C   PRO   231      48.910  -3.780  30.300  1.00  0.00
ATOM   2111  O   PRO   231      47.950  -3.480  29.600  1.00  0.00
ATOM   2112  N   HIS   232      50.070  -3.130  30.280  1.00  0.00
ATOM   2113  H   HIS   232      50.770  -3.250  30.990  1.00  0.00
ATOM   2114  CA  HIS   232      50.400  -2.150  29.240  1.00  0.00
ATOM   2115  CB  HIS   232      51.700  -1.390  29.510  1.00  0.00
ATOM   2116  CG  HIS   232      51.620  -0.350  30.630  1.00  0.00
ATOM   2117  ND1 HIS   232      52.030  -0.510  31.880  1.00  0.00
ATOM   2118  HD1 HIS   232      52.350  -1.360  32.290  1.00  0.00
ATOM   2119  CD2 HIS   232      51.270   0.930  30.480  1.00  0.00
ATOM   2120  CE1 HIS   232      51.950   0.670  32.500  1.00  0.00
ATOM   2121  NE2 HIS   232      51.480   1.560  31.630  1.00  0.00
ATOM   2122  C   HIS   232      50.490  -2.800  27.850  1.00  0.00
ATOM   2123  O   HIS   232      49.890  -2.270  26.910  1.00  0.00
ATOM   2124  N   VAL   233      51.160  -3.940  27.770  1.00  0.00
ATOM   2125  H   VAL   233      51.660  -4.310  28.550  1.00  0.00
ATOM   2126  CA  VAL   233      51.290  -4.730  26.540  1.00  0.00
ATOM   2127  CB  VAL   233      52.460  -5.720  26.640  1.00  0.00
ATOM   2128  CG1 VAL   233      52.530  -6.760  25.530  1.00  0.00
ATOM   2129  CG2 VAL   233      53.770  -4.940  26.590  1.00  0.00
ATOM   2130  C   VAL   233      49.960  -5.390  26.150  1.00  0.00
ATOM   2131  O   VAL   233      49.640  -5.410  24.960  1.00  0.00
ATOM   2132  N   ALA   234      49.220  -5.910  27.120  1.00  0.00
ATOM   2133  H   ALA   234      49.540  -5.930  28.070  1.00  0.00
ATOM   2134  CA  ALA   234      47.900  -6.520  26.900  1.00  0.00
ATOM   2135  CB  ALA   234      47.410  -7.160  28.200  1.00  0.00
ATOM   2136  C   ALA   234      46.870  -5.520  26.370  1.00  0.00
ATOM   2137  O   ALA   234      46.090  -5.850  25.480  1.00  0.00
ATOM   2138  N   GLY   235      46.930  -4.300  26.910  1.00  0.00
ATOM   2139  H   GLY   235      47.530  -4.100  27.690  1.00  0.00
ATOM   2140  CA  GLY   235      46.120  -3.150  26.480  1.00  0.00
ATOM   2141  C   GLY   235      46.490  -2.670  25.080  1.00  0.00
ATOM   2142  O   GLY   235      45.600  -2.400  24.270  1.00  0.00
ATOM   2143  N   LEU   236      47.790  -2.590  24.810  1.00  0.00
ATOM   2144  H   LEU   236      48.490  -2.750  25.510  1.00  0.00
ATOM   2145  CA  LEU   236      48.330  -2.220  23.490  1.00  0.00
ATOM   2146  CB  LEU   236      49.850  -2.040  23.560  1.00  0.00
ATOM   2147  CG  LEU   236      50.480  -1.560  22.250  1.00  0.00
ATOM   2148  CD1 LEU   236      50.010  -0.150  21.870  1.00  0.00
ATOM   2149  CD2 LEU   236      52.010  -1.590  22.360  1.00  0.00
ATOM   2150  C   LEU   236      47.940  -3.240  22.410  1.00  0.00
ATOM   2151  O   LEU   236      47.570  -2.850  21.310  1.00  0.00
ATOM   2152  N   ALA   237      47.990  -4.510  22.780  1.00  0.00
ATOM   2153  H   ALA   237      48.360  -4.790  23.670  1.00  0.00
ATOM   2154  CA  ALA   237      47.580  -5.640  21.930  1.00  0.00
ATOM   2155  CB  ALA   237      47.900  -6.940  22.670  1.00  0.00
ATOM   2156  C   ALA   237      46.100  -5.560  21.560  1.00  0.00
ATOM   2157  O   ALA   237      45.780  -5.610  20.370  1.00  0.00
ATOM   2158  N   ALA   238      45.260  -5.250  22.540  1.00  0.00
ATOM   2159  H   ALA   238      45.570  -5.180  23.490  1.00  0.00
ATOM   2160  CA  ALA   238      43.810  -5.030  22.370  1.00  0.00
ATOM   2161  CB  ALA   238      43.190  -4.700  23.730  1.00  0.00
ATOM   2162  C   ALA   238      43.510  -3.890  21.390  1.00  0.00
ATOM   2163  O   ALA   238      42.710  -4.050  20.470  1.00  0.00
ATOM   2164  N   TYR   239      44.260  -2.800  21.560  1.00  0.00
ATOM   2165  H   TYR   239      44.910  -2.750  22.320  1.00  0.00
ATOM   2166  CA  TYR   239      44.200  -1.590  20.730  1.00  0.00
ATOM   2167  CB  TYR   239      45.080  -0.560  21.450  1.00  0.00
ATOM   2168  CG  TYR   239      45.370   0.720  20.650  1.00  0.00
ATOM   2169  CD1 TYR   239      44.460   1.760  20.620  1.00  0.00
ATOM   2170  HD1 TYR   239      43.510   1.690  21.150  1.00  0.00
ATOM   2171  CD2 TYR   239      46.590   0.820  19.990  1.00  0.00
ATOM   2172  HD2 TYR   239      47.290  -0.010  20.020  1.00  0.00
ATOM   2173  CE1 TYR   239      44.760   2.920  19.900  1.00  0.00
ATOM   2174  HE1 TYR   239      44.040   3.730  19.850  1.00  0.00
ATOM   2175  CE2 TYR   239      46.900   1.970  19.280  1.00  0.00
ATOM   2176  HE2 TYR   239      47.840   2.050  18.750  1.00  0.00
ATOM   2177  CZ  TYR   239      45.980   3.010  19.230  1.00  0.00
ATOM   2178  OH  TYR   239      46.250   4.100  18.470  1.00  0.00
ATOM   2179  HH  TYR   239      47.110   3.950  17.960  1.00  0.00
ATOM   2180  C   TYR   239      44.600  -1.840  19.280  1.00  0.00
ATOM   2181  O   TYR   239      43.880  -1.420  18.380  1.00  0.00
ATOM   2182  N   LEU   240      45.690  -2.580  19.070  1.00  0.00
ATOM   2183  H   LEU   240      46.240  -2.920  19.830  1.00  0.00
ATOM   2184  CA  LEU   240      46.220  -2.930  17.740  1.00  0.00
ATOM   2185  CB  LEU   240      47.630  -3.500  17.850  1.00  0.00
ATOM   2186  CG  LEU   240      48.680  -2.530  18.400  1.00  0.00
ATOM   2187  CD1 LEU   240      49.980  -3.270  18.670  1.00  0.00
ATOM   2188  CD2 LEU   240      48.950  -1.370  17.430  1.00  0.00
ATOM   2189  C   LEU   240      45.310  -3.870  16.960  1.00  0.00
ATOM   2190  O   LEU   240      45.150  -3.700  15.750  1.00  0.00
ATOM   2191  N   ASN   241      44.710  -4.830  17.660  1.00  0.00
ATOM   2192  H   ASN   241      44.970  -5.030  18.600  1.00  0.00
ATOM   2193  CA  ASN   241      43.660  -5.710  17.120  1.00  0.00
ATOM   2194  CB  ASN   241      43.140  -6.660  18.200  1.00  0.00
ATOM   2195  CG  ASN   241      44.070  -7.810  18.600  1.00  0.00
ATOM   2196  OD1 ASN   241      44.720  -8.450  17.780  1.00  0.00
ATOM   2197  ND2 ASN   241      44.040  -8.130  19.890  1.00  0.00
ATOM   2198 HD21 ASN   241      43.440  -7.630  20.520  1.00  0.00
ATOM   2199 HD22 ASN   241      44.630  -8.860  20.230  1.00  0.00
ATOM   2200  C   ASN   241      42.470  -4.920  16.580  1.00  0.00
ATOM   2201  O   ASN   241      41.990  -5.190  15.480  1.00  0.00
ATOM   2202  N   ALA   242      42.100  -3.880  17.320  1.00  0.00
ATOM   2203  H   ALA   242      42.580  -3.640  18.160  1.00  0.00
ATOM   2204  CA  ALA   242      40.940  -3.020  17.020  1.00  0.00
ATOM   2205  CB  ALA   242      40.570  -2.220  18.280  1.00  0.00
ATOM   2206  C   ALA   242      41.080  -2.060  15.840  1.00  0.00
ATOM   2207  O   ALA   242      40.110  -1.910  15.090  1.00  0.00
ATOM   2208  N   LEU   243      42.270  -1.500  15.640  1.00  0.00
ATOM   2209  H   LEU   243      43.070  -1.780  16.170  1.00  0.00
ATOM   2210  CA  LEU   243      42.510  -0.420  14.680  1.00  0.00
ATOM   2211  CB  LEU   243      43.950   0.100  14.790  1.00  0.00
ATOM   2212  CG  LEU   243      44.370   0.660  16.150  1.00  0.00
ATOM   2213  CD1 LEU   243      45.860   0.990  16.120  1.00  0.00
ATOM   2214  CD2 LEU   243      43.570   1.910  16.520  1.00  0.00
ATOM   2215  C   LEU   243      42.160  -0.770  13.230  1.00  0.00
ATOM   2216  O   LEU   243      41.060  -0.470  12.780  1.00  0.00
ATOM   2217  N   GLN   244      43.090  -1.420  12.530  1.00  0.00
ATOM   2218  H   GLN   244      43.980  -1.640  12.930  1.00  0.00
ATOM   2219  CA  GLN   244      42.940  -1.830  11.130  1.00  0.00
ATOM   2220  CB  GLN   244      44.210  -1.490  10.360  1.00  0.00
ATOM   2221  CG  GLN   244      44.640  -0.020  10.380  1.00  0.00
ATOM   2222  CD  GLN   244      46.050   0.180   9.820  1.00  0.00
ATOM   2223  OE1 GLN   244      46.960  -0.640  10.010  1.00  0.00
ATOM   2224  NE2 GLN   244      46.250   1.320   9.170  1.00  0.00
ATOM   2225 HE21 GLN   244      45.500   1.970   9.070  1.00  0.00
ATOM   2226 HE22 GLN   244      47.170   1.550   8.840  1.00  0.00
ATOM   2227  C   GLN   244      42.770  -3.350  11.010  1.00  0.00
ATOM   2228  O   GLN   244      42.550  -3.860   9.910  1.00  0.00
ATOM   2229  N   GLY   245      42.770  -4.040  12.150  1.00  0.00
ATOM   2230  H   GLY   245      42.400  -3.660  13.000  1.00  0.00
ATOM   2231  CA  GLY   245      43.220  -5.430  12.240  1.00  0.00
ATOM   2232  C   GLY   245      44.710  -5.460  11.890  1.00  0.00
ATOM   2233  O   GLY   245      45.130  -6.250  11.040  1.00  0.00
ATOM   2234  N   VAL   246      45.460  -4.550  12.520  1.00  0.00
ATOM   2235  H   VAL   246      45.050  -3.950  13.210  1.00  0.00
ATOM   2236  CA  VAL   246      46.900  -4.320  12.310  1.00  0.00
ATOM   2237  CB  VAL   246      47.440  -3.280  13.290  1.00  0.00
ATOM   2238  CG1 VAL   246      48.910  -2.940  13.050  1.00  0.00
ATOM   2239  CG2 VAL   246      46.660  -1.960  13.270  1.00  0.00
ATOM   2240  C   VAL   246      47.670  -5.640  12.470  1.00  0.00
ATOM   2241  O   VAL   246      48.610  -5.900  11.730  1.00  0.00
ATOM   2242  N   VAL   247      47.190  -6.450  13.410  1.00  0.00
ATOM   2243  H   VAL   247      46.350  -6.220  13.910  1.00  0.00
ATOM   2244  CA  VAL   247      47.790  -7.720  13.830  1.00  0.00
ATOM   2245  CB  VAL   247      49.170  -7.440  14.440  1.00  0.00
ATOM   2246  CG1 VAL   247      49.140  -6.500  15.650  1.00  0.00
ATOM   2247  CG2 VAL   247      49.940  -8.730  14.730  1.00  0.00
ATOM   2248  C   VAL   247      46.820  -8.490  14.730  1.00  0.00
ATOM   2249  O   VAL   247      46.060  -7.900  15.500  1.00  0.00
ATOM   2250  N   SER   248      46.880  -9.810  14.580  1.00  0.00
ATOM   2251  H   SER   248      47.590 -10.220  14.010  1.00  0.00
ATOM   2252  CA  SER   248      46.000 -10.800  15.220  1.00  0.00
ATOM   2253  CB  SER   248      45.820 -11.960  14.230  1.00  0.00
ATOM   2254  OG  SER   248      47.060 -12.620  13.950  1.00  0.00
ATOM   2255  HG  SER   248      46.930 -13.290  13.220  1.00  0.00
ATOM   2256  C   SER   248      46.560 -11.310  16.550  1.00  0.00
ATOM   2257  O   SER   248      47.760 -11.160  16.770  1.00  0.00
ATOM   2258  N   PRO   249      45.750 -11.920  17.410  1.00  0.00
ATOM   2259  CA  PRO   249      46.200 -12.570  18.650  1.00  0.00
ATOM   2260  CB  PRO   249      44.970 -13.310  19.180  1.00  0.00
ATOM   2261  CG  PRO   249      43.840 -12.360  18.780  1.00  0.00
ATOM   2262  CD  PRO   249      44.280 -11.870  17.400  1.00  0.00
ATOM   2263  C   PRO   249      47.410 -13.510  18.540  1.00  0.00
ATOM   2264  O   PRO   249      48.220 -13.560  19.470  1.00  0.00
ATOM   2265  N   ALA   250      47.540 -14.180  17.400  1.00  0.00
ATOM   2266  H   ALA   250      46.860 -14.140  16.670  1.00  0.00
ATOM   2267  CA  ALA   250      48.680 -15.080  17.120  1.00  0.00
ATOM   2268  CB  ALA   250      48.380 -15.890  15.870  1.00  0.00
ATOM   2269  C   ALA   250      50.020 -14.360  16.980  1.00  0.00
ATOM   2270  O   ALA   250      51.020 -14.840  17.520  1.00  0.00
ATOM   2271  N   ALA   251      50.020 -13.190  16.350  1.00  0.00
ATOM   2272  H   ALA   251      49.170 -12.730  16.070  1.00  0.00
ATOM   2273  CA  ALA   251      51.250 -12.470  16.000  1.00  0.00
ATOM   2274  CB  ALA   251      51.300 -12.350  14.480  1.00  0.00
ATOM   2275  C   ALA   251      51.430 -11.090  16.660  1.00  0.00
ATOM   2276  O   ALA   251      52.380 -10.390  16.330  1.00  0.00
ATOM   2277  N   LEU   252      50.620 -10.790  17.670  1.00  0.00
ATOM   2278  H   LEU   252      49.920 -11.430  18.000  1.00  0.00
ATOM   2279  CA  LEU   252      50.650  -9.500  18.380  1.00  0.00
ATOM   2280  CB  LEU   252      49.560  -9.420  19.450  1.00  0.00
ATOM   2281  CG  LEU   252      48.180  -9.000  18.920  1.00  0.00
ATOM   2282  CD1 LEU   252      47.110  -9.430  19.910  1.00  0.00
ATOM   2283  CD2 LEU   252      48.090  -7.480  18.790  1.00  0.00
ATOM   2284  C   LEU   252      52.000  -9.160  19.000  1.00  0.00
ATOM   2285  O   LEU   252      52.520  -8.080  18.710  1.00  0.00
ATOM   2286  N   CYS   253      52.630 -10.140  19.640  1.00  0.00
ATOM   2287  H   CYS   253      52.240 -11.060  19.710  1.00  0.00
ATOM   2288  CA  CYS   253      53.920  -9.980  20.330  1.00  0.00
ATOM   2289  CB  CYS   253      54.340 -11.310  20.960  1.00  0.00
ATOM   2290  SG  CYS   253      55.650 -11.120  22.230  1.00  0.00
ATOM   2291  C   CYS   253      55.030  -9.530  19.380  1.00  0.00
ATOM   2292  O   CYS   253      55.710  -8.540  19.650  1.00  0.00
ATOM   2293  N   LYS   254      55.120 -10.220  18.240  1.00  0.00
ATOM   2294  H   LYS   254      54.500 -10.980  18.040  1.00  0.00
ATOM   2295  CA  LYS   254      56.110  -9.950  17.190  1.00  0.00
ATOM   2296  CB  LYS   254      55.990 -11.000  16.090  1.00  0.00
ATOM   2297  CG  LYS   254      57.150 -10.920  15.100  1.00  0.00
ATOM   2298  CD  LYS   254      57.070 -12.020  14.040  1.00  0.00
ATOM   2299  CE  LYS   254      58.250 -11.900  13.070  1.00  0.00
ATOM   2300  NZ  LYS   254      58.240 -13.000  12.100  1.00  0.00
ATOM   2301  HZ1 LYS   254      59.010 -12.890  11.460  1.00  0.00
ATOM   2302  HZ2 LYS   254      58.340 -13.870  12.580  1.00  0.00
ATOM   2303  HZ3 LYS   254      57.380 -12.990  11.590  1.00  0.00
ATOM   2304  C   LYS   254      55.950  -8.530  16.630  1.00  0.00
ATOM   2305  O   LYS   254      56.940  -7.800  16.560  1.00  0.00
ATOM   2306  N   LYS   255      54.710  -8.130  16.370  1.00  0.00
ATOM   2307  H   LYS   255      53.920  -8.730  16.520  1.00  0.00
ATOM   2308  CA  LYS   255      54.380  -6.790  15.860  1.00  0.00
ATOM   2309  CB  LYS   255      52.890  -6.730  15.490  1.00  0.00
ATOM   2310  CG  LYS   255      52.540  -5.560  14.570  1.00  0.00
ATOM   2311  CD  LYS   255      53.000  -5.810  13.130  1.00  0.00
ATOM   2312  CE  LYS   255      52.640  -4.650  12.200  1.00  0.00
ATOM   2313  NZ  LYS   255      53.410  -3.440  12.510  1.00  0.00
ATOM   2314  HZ1 LYS   255      53.140  -2.700  11.900  1.00  0.00
ATOM   2315  HZ2 LYS   255      53.240  -3.170  13.460  1.00  0.00
ATOM   2316  HZ3 LYS   255      54.390  -3.630  12.400  1.00  0.00
ATOM   2317  C   LYS   255      54.710  -5.690  16.860  1.00  0.00
ATOM   2318  O   LYS   255      55.170  -4.630  16.430  1.00  0.00
ATOM   2319  N   ILE   256      54.460  -5.930  18.140  1.00  0.00
ATOM   2320  H   ILE   256      54.010  -6.780  18.430  1.00  0.00
ATOM   2321  CA  ILE   256      54.780  -5.010  19.240  1.00  0.00
ATOM   2322  CB  ILE   256      54.170  -5.480  20.560  1.00  0.00
ATOM   2323  CG1 ILE   256      52.640  -5.510  20.470  1.00  0.00
ATOM   2324  CG2 ILE   256      54.570  -4.570  21.730  1.00  0.00
ATOM   2325  CD  ILE   256      51.940  -6.340  21.540  1.00  0.00
ATOM   2326  C   ILE   256      56.300  -4.790  19.300  1.00  0.00
ATOM   2327  O   ILE   256      56.720  -3.640  19.450  1.00  0.00
ATOM   2328  N   GLN   257      57.080  -5.850  19.110  1.00  0.00
ATOM   2329  H   GLN   257      56.710  -6.770  19.040  1.00  0.00
ATOM   2330  CA  GLN   257      58.550  -5.780  19.030  1.00  0.00
ATOM   2331  CB  GLN   257      59.090  -7.210  19.070  1.00  0.00
ATOM   2332  CG  GLN   257      60.600  -7.290  19.340  1.00  0.00
ATOM   2333  CD  GLN   257      61.100  -8.740  19.340  1.00  0.00
ATOM   2334  OE1 GLN   257      61.060  -9.430  20.350  1.00  0.00
ATOM   2335  NE2 GLN   257      61.580  -9.170  18.180  1.00  0.00
ATOM   2336 HE21 GLN   257      61.600  -8.560  17.380  1.00  0.00
ATOM   2337 HE22 GLN   257      61.920 -10.110  18.100  1.00  0.00
ATOM   2338  C   GLN   257      59.020  -5.030  17.790  1.00  0.00
ATOM   2339  O   GLN   257      59.900  -4.180  17.880  1.00  0.00
ATOM   2340  N   ASP   258      58.370  -5.290  16.660  1.00  0.00
ATOM   2341  H   ASP   258      57.690  -6.030  16.620  1.00  0.00
ATOM   2342  CA  ASP   258      58.620  -4.660  15.360  1.00  0.00
ATOM   2343  CB  ASP   258      57.780  -5.310  14.260  1.00  0.00
ATOM   2344  CG  ASP   258      58.060  -6.790  13.990  1.00  0.00
ATOM   2345  OD1 ASP   258      59.240  -7.210  14.100  1.00  0.00
ATOM   2346  OD2 ASP   258      57.080  -7.490  13.660  1.00  0.00
ATOM   2347  C   ASP   258      58.360  -3.150  15.340  1.00  0.00
ATOM   2348  O   ASP   258      59.080  -2.410  14.660  1.00  0.00
ATOM   2349  N   THR   259      57.350  -2.710  16.090  1.00  0.00
ATOM   2350  H   THR   259      56.780  -3.350  16.600  1.00  0.00
ATOM   2351  CA  THR   259      56.940  -1.300  16.200  1.00  0.00
ATOM   2352  CB  THR   259      55.430  -1.150  16.390  1.00  0.00
ATOM   2353  OG1 THR   259      54.960  -1.890  17.520  1.00  0.00
ATOM   2354  HG1 THR   259      54.020  -1.620  17.740  1.00  0.00
ATOM   2355  CG2 THR   259      54.650  -1.530  15.120  1.00  0.00
ATOM   2356  C   THR   259      57.640  -0.550  17.330  1.00  0.00
ATOM   2357  O   THR   259      57.810   0.670  17.250  1.00  0.00
ATOM   2358  N   ALA   260      58.060  -1.290  18.350  1.00  0.00
ATOM   2359  H   ALA   260      57.950  -2.290  18.340  1.00  0.00
ATOM   2360  CA  ALA   260      58.650  -0.780  19.600  1.00  0.00
ATOM   2361  CB  ALA   260      59.100  -1.970  20.460  1.00  0.00
ATOM   2362  C   ALA   260      59.870   0.110  19.360  1.00  0.00
ATOM   2363  O   ALA   260      60.620  -0.080  18.400  1.00  0.00
ATOM   2364  N   ILE   261      60.030   1.080  20.260  1.00  0.00
ATOM   2365  H   ILE   261      59.330   1.290  20.950  1.00  0.00
ATOM   2366  CA  ILE   261      61.260   1.880  20.330  1.00  0.00
ATOM   2367  CB  ILE   261      61.100   3.130  21.200  1.00  0.00
ATOM   2368  CG1 ILE   261      62.410   3.920  21.170  1.00  0.00
ATOM   2369  CG2 ILE   261      60.580   2.840  22.610  1.00  0.00
ATOM   2370  CD  ILE   261      62.390   5.300  21.850  1.00  0.00
ATOM   2371  C   ILE   261      62.420   0.970  20.740  1.00  0.00
ATOM   2372  O   ILE   261      62.330   0.200  21.700  1.00  0.00
ATOM   2373  N   LYS   262      63.500   1.120  19.990  1.00  0.00
ATOM   2374  H   LYS   262      63.580   1.870  19.320  1.00  0.00
ATOM   2375  CA  LYS   262      64.680   0.250  20.080  1.00  0.00
ATOM   2376  CB  LYS   262      65.030  -0.260  18.680  1.00  0.00
ATOM   2377  CG  LYS   262      63.890  -1.080  18.050  1.00  0.00
ATOM   2378  CD  LYS   262      64.150  -1.370  16.570  1.00  0.00
ATOM   2379  CE  LYS   262      62.990  -2.120  15.910  1.00  0.00
ATOM   2380  NZ  LYS   262      61.750  -1.340  15.830  1.00  0.00
ATOM   2381  HZ1 LYS   262      61.030  -1.890  15.420  1.00  0.00
ATOM   2382  HZ2 LYS   262      61.470  -1.070  16.750  1.00  0.00
ATOM   2383  HZ3 LYS   262      61.900  -0.520  15.280  1.00  0.00
ATOM   2384  C   LYS   262      65.850   1.040  20.660  1.00  0.00
ATOM   2385  O   LYS   262      66.040   2.210  20.340  1.00  0.00
ATOM   2386  N   ASN   263      66.590   0.360  21.540  1.00  0.00
ATOM   2387  H   ASN   263      66.360  -0.580  21.760  1.00  0.00
ATOM   2388  CA  ASN   263      67.790   0.850  22.230  1.00  0.00
ATOM   2389  CB  ASN   263      68.940   1.040  21.230  1.00  0.00
ATOM   2390  CG  ASN   263      69.310  -0.220  20.440  1.00  0.00
ATOM   2391  OD1 ASN   263      69.220  -1.340  20.940  1.00  0.00
ATOM   2392  ND2 ASN   263      69.720  -0.000  19.200  1.00  0.00
ATOM   2393 HD21 ASN   263      69.770   0.930  18.840  1.00  0.00
ATOM   2394 HD22 ASN   263      69.980  -0.780  18.620  1.00  0.00
ATOM   2395  C   ASN   263      67.600   2.080  23.110  1.00  0.00
ATOM   2396  O   ASN   263      68.560   2.740  23.490  1.00  0.00
ATOM   2397  N   ALA   264      66.360   2.310  23.540  1.00  0.00
ATOM   2398  H   ALA   264      65.590   1.740  23.240  1.00  0.00
ATOM   2399  CA  ALA   264      65.980   3.410  24.440  1.00  0.00
ATOM   2400  CB  ALA   264      64.450   3.580  24.410  1.00  0.00
ATOM   2401  C   ALA   264      66.410   3.210  25.890  1.00  0.00
ATOM   2402  O   ALA   264      66.810   4.160  26.560  1.00  0.00
ATOM   2403  N   LEU   265      66.370   1.950  26.320  1.00  0.00
ATOM   2404  H   LEU   265      66.240   1.190  25.680  1.00  0.00
ATOM   2405  CA  LEU   265      66.530   1.540  27.720  1.00  0.00
ATOM   2406  CB  LEU   265      65.720   0.280  27.990  1.00  0.00
ATOM   2407  CG  LEU   265      64.260   0.310  27.520  1.00  0.00
ATOM   2408  CD1 LEU   265      63.640  -1.080  27.690  1.00  0.00
ATOM   2409  CD2 LEU   265      63.430   1.350  28.280  1.00  0.00
ATOM   2410  C   LEU   265      68.000   1.320  28.080  1.00  0.00
ATOM   2411  O   LEU   265      68.810   0.880  27.260  1.00  0.00
ATOM   2412  N   THR   266      68.290   1.610  29.350  1.00  0.00
ATOM   2413  H   THR   266      67.600   1.990  29.960  1.00  0.00
ATOM   2414  CA  THR   266      69.620   1.470  29.950  1.00  0.00
ATOM   2415  CB  THR   266      70.160   2.820  30.410  1.00  0.00
ATOM   2416  OG1 THR   266      71.500   2.690  30.890  1.00  0.00
ATOM   2417  HG1 THR   266      71.830   3.580  31.210  1.00  0.00
ATOM   2418  CG2 THR   266      69.290   3.540  31.450  1.00  0.00
ATOM   2419  C   THR   266      69.590   0.410  31.060  1.00  0.00
ATOM   2420  O   THR   266      68.550   0.150  31.670  1.00  0.00
ATOM   2421  N   GLY   267      70.750  -0.200  31.270  1.00  0.00
ATOM   2422  H   GLY   267      71.590   0.110  30.810  1.00  0.00
ATOM   2423  CA  GLY   267      70.960  -1.320  32.200  1.00  0.00
ATOM   2424  C   GLY   267      70.290  -2.620  31.750  1.00  0.00
ATOM   2425  O   GLY   267      69.970  -3.460  32.590  1.00  0.00
ATOM   2426  N   VAL   268      70.120  -2.770  30.440  1.00  0.00
ATOM   2427  H   VAL   268      70.350  -2.030  29.790  1.00  0.00
ATOM   2428  CA  VAL   268      69.580  -3.980  29.800  1.00  0.00
ATOM   2429  CB  VAL   268      68.820  -3.620  28.520  1.00  0.00
ATOM   2430  CG1 VAL   268      68.300  -4.850  27.770  1.00  0.00
ATOM   2431  CG2 VAL   268      67.610  -2.740  28.830  1.00  0.00
ATOM   2432  C   VAL   268      70.770  -4.900  29.520  1.00  0.00
ATOM   2433  O   VAL   268      71.650  -4.520  28.760  1.00  0.00
ATOM   2434  N   PRO   269      70.840  -6.060  30.180  1.00  0.00
ATOM   2435  CA  PRO   269      71.890  -7.060  29.940  1.00  0.00
ATOM   2436  CB  PRO   269      71.530  -8.240  30.850  1.00  0.00
ATOM   2437  CG  PRO   269      70.790  -7.570  32.010  1.00  0.00
ATOM   2438  CD  PRO   269      69.980  -6.470  31.300  1.00  0.00
ATOM   2439  C   PRO   269      71.900  -7.510  28.480  1.00  0.00
ATOM   2440  O   PRO   269      70.860  -7.520  27.820  1.00  0.00
ATOM   2441  N   ALA   270      73.100  -7.800  27.980  1.00  0.00
ATOM   2442  H   ALA   270      73.950  -7.600  28.470  1.00  0.00
ATOM   2443  CA  ALA   270      73.270  -8.380  26.640  1.00  0.00
ATOM   2444  CB  ALA   270      74.770  -8.540  26.340  1.00  0.00
ATOM   2445  C   ALA   270      72.550  -9.720  26.540  1.00  0.00
ATOM   2446  O   ALA   270      72.440 -10.450  27.530  1.00  0.00
ATOM   2447  N   SER   271      72.060 -10.000  25.330  1.00  0.00
ATOM   2448  H   SER   271      72.270  -9.420  24.550  1.00  0.00
ATOM   2449  CA  SER   271      71.170 -11.120  24.990  1.00  0.00
ATOM   2450  CB  SER   271      71.750 -12.480  25.380  1.00  0.00
ATOM   2451  OG  SER   271      73.010 -12.700  24.750  1.00  0.00
ATOM   2452  HG  SER   271      73.370 -13.590  25.030  1.00  0.00
ATOM   2453  C   SER   271      69.740 -10.970  25.520  1.00  0.00
ATOM   2454  O   SER   271      68.910 -11.860  25.360  1.00  0.00
ATOM   2455  N   THR   272      69.430  -9.780  26.040  1.00  0.00
ATOM   2456  H   THR   272      70.140  -9.100  26.240  1.00  0.00
ATOM   2457  CA  THR   272      68.080  -9.360  26.430  1.00  0.00
ATOM   2458  CB  THR   272      68.050  -8.780  27.850  1.00  0.00
ATOM   2459  OG1 THR   272      68.690  -9.670  28.760  1.00  0.00
ATOM   2460  HG1 THR   272      68.750  -9.240  29.660  1.00  0.00
ATOM   2461  CG2 THR   272      66.630  -8.500  28.320  1.00  0.00
ATOM   2462  C   THR   272      67.690  -8.250  25.440  1.00  0.00
ATOM   2463  O   THR   272      68.470  -7.350  25.160  1.00  0.00
ATOM   2464  N   VAL   273      66.440  -8.320  24.990  1.00  0.00
ATOM   2465  H   VAL   273      65.820  -9.050  25.270  1.00  0.00
ATOM   2466  CA  VAL   273      65.850  -7.350  24.060  1.00  0.00
ATOM   2467  CB  VAL   273      64.440  -7.760  23.620  1.00  0.00
ATOM   2468  CG1 VAL   273      64.440  -9.070  22.820  1.00  0.00
ATOM   2469  CG2 VAL   273      63.420  -7.810  24.750  1.00  0.00
ATOM   2470  C   VAL   273      65.850  -5.930  24.630  1.00  0.00
ATOM   2471  O   VAL   273      65.650  -5.740  25.830  1.00  0.00
ATOM   2472  N   ASN   274      66.140  -4.960  23.770  1.00  0.00
ATOM   2473  H   ASN   274      66.520  -5.130  22.860  1.00  0.00
ATOM   2474  CA  ASN   274      65.970  -3.540  24.120  1.00  0.00
ATOM   2475  CB  ASN   274      67.300  -2.790  24.000  1.00  0.00
ATOM   2476  CG  ASN   274      67.320  -1.460  24.760  1.00  0.00
ATOM   2477  OD1 ASN   274      68.310  -1.120  25.410  1.00  0.00
ATOM   2478  ND2 ASN   274      66.220  -0.720  24.700  1.00  0.00
ATOM   2479 HD21 ASN   274      65.440  -1.020  24.160  1.00  0.00
ATOM   2480 HD22 ASN   274      66.170   0.130  25.230  1.00  0.00
ATOM   2481  C   ASN   274      64.880  -2.960  23.230  1.00  0.00
ATOM   2482  O   ASN   274      65.130  -2.380  22.170  1.00  0.00
ATOM   2483  N   PHE   275      63.660  -3.260  23.650  1.00  0.00
ATOM   2484  H   PHE   275      63.510  -3.790  24.490  1.00  0.00
ATOM   2485  CA  PHE   275      62.420  -2.860  22.960  1.00  0.00
ATOM   2486  CB  PHE   275      61.880  -4.020  22.130  1.00  0.00
ATOM   2487  CG  PHE   275      62.810  -4.450  20.990  1.00  0.00
ATOM   2488  CD1 PHE   275      63.890  -5.280  21.260  1.00  0.00
ATOM   2489  HD1 PHE   275      64.100  -5.540  22.300  1.00  0.00
ATOM   2490  CD2 PHE   275      62.540  -4.090  19.670  1.00  0.00
ATOM   2491  HD2 PHE   275      61.730  -3.400  19.450  1.00  0.00
ATOM   2492  CE1 PHE   275      64.710  -5.740  20.240  1.00  0.00
ATOM   2493  HE1 PHE   275      65.570  -6.370  20.480  1.00  0.00
ATOM   2494  CE2 PHE   275      63.350  -4.570  18.650  1.00  0.00
ATOM   2495  HE2 PHE   275      63.080  -4.380  17.610  1.00  0.00
ATOM   2496  CZ  PHE   275      64.440  -5.380  18.930  1.00  0.00
ATOM   2497  HZ  PHE   275      65.100  -5.720  18.130  1.00  0.00
ATOM   2498  C   PHE   275      61.380  -2.480  24.020  1.00  0.00
ATOM   2499  O   PHE   275      61.190  -3.190  25.000  1.00  0.00
ATOM   2500  N   LEU   276      60.760  -1.320  23.800  1.00  0.00
ATOM   2501  H   LEU   276      61.000  -0.730  23.030  1.00  0.00
ATOM   2502  CA  LEU   276      59.710  -0.790  24.680  1.00  0.00
ATOM   2503  CB  LEU   276      60.250   0.470  25.360  1.00  0.00
ATOM   2504  CG  LEU   276      59.240   1.290  26.180  1.00  0.00
ATOM   2505  CD1 LEU   276      58.690   0.500  27.370  1.00  0.00
ATOM   2506  CD2 LEU   276      59.910   2.570  26.680  1.00  0.00
ATOM   2507  C   LEU   276      58.440  -0.530  23.860  1.00  0.00
ATOM   2508  O   LEU   276      58.480   0.140  22.830  1.00  0.00
ATOM   2509  N   ALA   277      57.330  -0.980  24.440  1.00  0.00
ATOM   2510  H   ALA   277      57.360  -1.380  25.360  1.00  0.00
ATOM   2511  CA  ALA   277      55.980  -0.970  23.850  1.00  0.00
ATOM   2512  CB  ALA   277      54.990  -1.490  24.890  1.00  0.00
ATOM   2513  C   ALA   277      55.560   0.410  23.350  1.00  0.00
ATOM   2514  O   ALA   277      55.470   1.380  24.110  1.00  0.00
ATOM   2515  N   TYR   278      55.480   0.490  22.020  1.00  0.00
ATOM   2516  H   TYR   278      55.650  -0.300  21.430  1.00  0.00
ATOM   2517  CA  TYR   278      55.120   1.720  21.300  1.00  0.00
ATOM   2518  CB  TYR   278      56.340   2.180  20.490  1.00  0.00
ATOM   2519  CG  TYR   278      56.140   3.570  19.870  1.00  0.00
ATOM   2520  CD1 TYR   278      56.000   4.680  20.690  1.00  0.00
ATOM   2521  HD1 TYR   278      56.160   4.590  21.770  1.00  0.00
ATOM   2522  CD2 TYR   278      55.990   3.700  18.490  1.00  0.00
ATOM   2523  HD2 TYR   278      56.110   2.830  17.850  1.00  0.00
ATOM   2524  CE1 TYR   278      55.670   5.910  20.140  1.00  0.00
ATOM   2525  HE1 TYR   278      55.490   6.760  20.790  1.00  0.00
ATOM   2526  CE2 TYR   278      55.680   4.940  17.940  1.00  0.00
ATOM   2527  HE2 TYR   278      55.600   5.050  16.860  1.00  0.00
ATOM   2528  CZ  TYR   278      55.510   6.050  18.770  1.00  0.00
ATOM   2529  OH  TYR   278      55.170   7.260  18.250  1.00  0.00
ATOM   2530  HH  TYR   278      54.950   7.150  17.280  1.00  0.00
ATOM   2531  C   TYR   278      53.910   1.460  20.410  1.00  0.00
ATOM   2532  O   TYR   278      53.850   0.470  19.670  1.00  0.00
ATOM   2533  N   ASN   279      52.970   2.400  20.480  1.00  0.00
ATOM   2534  H   ASN   279      53.090   3.220  21.050  1.00  0.00
ATOM   2535  CA  ASN   279      51.690   2.350  19.760  1.00  0.00
ATOM   2536  CB  ASN   279      50.700   3.380  20.330  1.00  0.00
ATOM   2537  CG  ASN   279      51.080   4.860  20.220  1.00  0.00
ATOM   2538  OD1 ASN   279      52.240   5.250  20.160  1.00  0.00
ATOM   2539  ND2 ASN   279      50.040   5.680  20.220  1.00  0.00
ATOM   2540 HD21 ASN   279      49.110   5.320  20.290  1.00  0.00
ATOM   2541 HD22 ASN   279      50.180   6.670  20.160  1.00  0.00
ATOM   2542  C   ASN   279      51.800   2.440  18.240  1.00  0.00
ATOM   2543  O   ASN   279      51.100   1.700  17.550  1.00  0.00
ATOM   2544  N   GLY   280      52.660   3.340  17.760  1.00  0.00
ATOM   2545  H   GLY   280      53.090   4.020  18.350  1.00  0.00
ATOM   2546  CA  GLY   280      53.010   3.450  16.330  1.00  0.00
ATOM   2547  C   GLY   280      52.080   4.300  15.470  1.00  0.00
ATOM   2548  O   GLY   280      52.520   4.800  14.430  1.00  0.00
ATOM   2549  N   ALA   281      50.830   4.450  15.900  1.00  0.00
ATOM   2550  H   ALA   281      50.550   4.160  16.820  1.00  0.00
ATOM   2551  CA  ALA   281      49.750   5.100  15.140  1.00  0.00
ATOM   2552  CB  ALA   281      48.460   5.060  15.960  1.00  0.00
ATOM   2553  C   ALA   281      50.060   6.540  14.720  1.00  0.00
ATOM   2554  O1  ALA   281      51.269   7.044  15.088  1.00  0.00
ATOM   2555  O2  ALA   281      49.101   7.197  14.014  1.00  0.00
TER
ENDMDL
