# Supplementary material for: Characterizing structural features of cuticle-degrading proteases from fungi by molecular modeling
Source: BMC Struct Biol. 2007 May 18;7:33. doi: 10.1186/1472-6807-7-33 (PMC1890553; doi:10.1186/1472-6807-7-33)
Supplement: Additional file 3 — PDB file of the homology model of Ver112 after energy minimizations. [file 1472-6807-7-33-S3.pdb]

TITLE     file3_Ver112
REMARK    THIS IS A SIMULATION BOX
CRYST1   45.049   47.769   42.941  90.00  90.00  90.00 P 1           1
MODEL        1
ATOM      1  N   ALA     1      19.680   2.820   8.470  1.00  0.00
ATOM      2  H1  ALA     1      18.970   3.480   8.240  1.00  0.00
ATOM      3  H2  ALA     1      20.050   2.430   7.630  1.00  0.00
ATOM      4  H3  ALA     1      19.290   2.090   9.030  1.00  0.00
ATOM      5  CA  ALA     1      20.750   3.490   9.220  1.00  0.00
ATOM      6  CB  ALA     1      20.160   4.300  10.370  1.00  0.00
ATOM      7  C   ALA     1      21.840   2.510   9.670  1.00  0.00
ATOM      8  O   ALA     1      21.810   1.970  10.780  1.00  0.00
ATOM      9  N   ILE     2      22.650   2.140   8.690  1.00  0.00
ATOM     10  H   ILE     2      22.370   2.180   7.730  1.00  0.00
ATOM     11  CA  ILE     2      24.000   1.580   8.880  1.00  0.00
ATOM     12  CB  ILE     2      24.520   0.960   7.590  1.00  0.00
ATOM     13  CG1 ILE     2      23.540  -0.070   7.030  1.00  0.00
ATOM     14  CG2 ILE     2      25.880   0.280   7.810  1.00  0.00
ATOM     15  CD  ILE     2      23.690  -0.330   5.530  1.00  0.00
ATOM     16  C   ILE     2      24.890   2.710   9.400  1.00  0.00
ATOM     17  O   ILE     2      25.830   2.460  10.160  1.00  0.00
ATOM     18  N   THR     3      24.630   3.920   8.910  1.00  0.00
ATOM     19  H   THR     3      24.220   4.030   8.000  1.00  0.00
ATOM     20  CA  THR     3      24.970   5.180   9.570  1.00  0.00
ATOM     21  CB  THR     3      24.700   6.360   8.630  1.00  0.00
ATOM     22  OG1 THR     3      25.300   6.130   7.350  1.00  0.00
ATOM     23  HG1 THR     3      25.220   6.950   6.790  1.00  0.00
ATOM     24  CG2 THR     3      25.230   7.680   9.200  1.00  0.00
ATOM     25  C   THR     3      24.050   5.240  10.800  1.00  0.00
ATOM     26  O   THR     3      22.970   5.820  10.800  1.00  0.00
ATOM     27  N   GLN     4      24.520   4.510  11.810  1.00  0.00
ATOM     28  H   GLN     4      25.450   4.150  11.800  1.00  0.00
ATOM     29  CA  GLN     4      23.750   4.130  13.000  1.00  0.00
ATOM     30  CB  GLN     4      24.130   2.680  13.310  1.00  0.00
ATOM     31  CG  GLN     4      25.620   2.440  13.590  1.00  0.00
ATOM     32  CD  GLN     4      25.990   0.970  13.770  1.00  0.00
ATOM     33  OE1 GLN     4      25.310   0.200  14.450  1.00  0.00
ATOM     34  NE2 GLN     4      27.160   0.620  13.250  1.00  0.00
ATOM     35 HE21 GLN     4      27.730   1.310  12.790  1.00  0.00
ATOM     36 HE22 GLN     4      27.480  -0.320  13.340  1.00  0.00
ATOM     37  C   GLN     4      23.980   5.110  14.160  1.00  0.00
ATOM     38  O   GLN     4      24.360   6.250  13.930  1.00  0.00
ATOM     39  N   GLN     5      23.690   4.660  15.380  1.00  0.00
ATOM     40  H   GLN     5      23.310   3.750  15.540  1.00  0.00
ATOM     41  CA  GLN     5      23.910   5.470  16.580  1.00  0.00
ATOM     42  CB  GLN     5      22.630   5.480  17.420  1.00  0.00
ATOM     43  CG  GLN     5      22.760   6.410  18.640  1.00  0.00
ATOM     44  CD  GLN     5      21.580   6.420  19.610  1.00  0.00
ATOM     45  OE1 GLN     5      21.490   7.320  20.440  1.00  0.00
ATOM     46  NE2 GLN     5      20.730   5.400  19.570  1.00  0.00
ATOM     47 HE21 GLN     5      20.860   4.660  18.900  1.00  0.00
ATOM     48 HE22 GLN     5      20.000   5.350  20.260  1.00  0.00
ATOM     49  C   GLN     5      25.110   4.930  17.350  1.00  0.00
ATOM     50  O   GLN     5      25.030   3.930  18.060  1.00  0.00
ATOM     51  N   GLN     6      26.250   5.580  17.090  1.00  0.00
ATOM     52  H   GLN     6      26.310   6.290  16.390  1.00  0.00
ATOM     53  CA  GLN     6      27.500   5.340  17.830  1.00  0.00
ATOM     54  CB  GLN     6      28.670   6.070  17.180  1.00  0.00
ATOM     55  CG  GLN     6      29.090   5.460  15.840  1.00  0.00
ATOM     56  CD  GLN     6      30.320   6.170  15.250  1.00  0.00
ATOM     57  OE1 GLN     6      30.380   7.390  15.160  1.00  0.00
ATOM     58  NE2 GLN     6      31.270   5.360  14.800  1.00  0.00
ATOM     59 HE21 GLN     6      31.160   4.370  14.850  1.00  0.00
ATOM     60 HE22 GLN     6      32.110   5.760  14.420  1.00  0.00
ATOM     61  C   GLN     6      27.360   5.810  19.280  1.00  0.00
ATOM     62  O   GLN     6      26.700   6.820  19.550  1.00  0.00
ATOM     63  N   GLY     7      27.960   5.040  20.170  1.00  0.00
ATOM     64  H   GLY     7      28.490   4.230  19.900  1.00  0.00
ATOM     65  CA  GLY     7      27.930   5.280  21.620  1.00  0.00
ATOM     66  C   GLY     7      26.530   5.220  22.230  1.00  0.00
ATOM     67  O   GLY     7      26.260   5.910  23.220  1.00  0.00
ATOM     68  N   ALA     8      25.650   4.440  21.610  1.00  0.00
ATOM     69  H   ALA     8      25.890   3.950  20.770  1.00  0.00
ATOM     70  CA  ALA     8      24.290   4.170  22.110  1.00  0.00
ATOM     71  CB  ALA     8      23.480   3.470  21.020  1.00  0.00
ATOM     72  C   ALA     8      24.360   3.270  23.350  1.00  0.00
ATOM     73  O   ALA     8      25.320   2.530  23.520  1.00  0.00
ATOM     74  N   THR     9      23.320   3.340  24.180  1.00  0.00
ATOM     75  H   THR     9      22.580   4.000  24.040  1.00  0.00
ATOM     76  CA  THR     9      23.170   2.470  25.360  1.00  0.00
ATOM     77  CB  THR     9      21.880   2.780  26.130  1.00  0.00
ATOM     78  OG1 THR     9      21.800   1.970  27.310  1.00  0.00
ATOM     79  HG1 THR     9      20.970   2.200  27.810  1.00  0.00
ATOM     80  CG2 THR     9      20.590   2.640  25.320  1.00  0.00
ATOM     81  C   THR     9      23.270   1.000  24.940  1.00  0.00
ATOM     82  O   THR     9      22.830   0.640  23.850  1.00  0.00
ATOM     83  N   TRP    10      23.890   0.210  25.810  1.00  0.00
ATOM     84  H   TRP    10      24.240   0.540  26.690  1.00  0.00
ATOM     85  CA  TRP    10      24.140  -1.220  25.550  1.00  0.00
ATOM     86  CB  TRP    10      24.900  -1.860  26.710  1.00  0.00
ATOM     87  CG  TRP    10      24.020  -2.320  27.880  1.00  0.00
ATOM     88  CD1 TRP    10      23.640  -1.600  28.930  1.00  0.00
ATOM     89  HD1 TRP    10      23.970  -0.590  29.160  1.00  0.00
ATOM     90  CD2 TRP    10      23.370  -3.540  27.950  1.00  0.00
ATOM     91  NE1 TRP    10      22.770  -2.310  29.660  1.00  0.00
ATOM     92  HE1 TRP    10      22.340  -2.000  30.500  1.00  0.00
ATOM     93  CE2 TRP    10      22.580  -3.500  29.090  1.00  0.00
ATOM     94  CE3 TRP    10      23.340  -4.650  27.110  1.00  0.00
ATOM     95  HE3 TRP    10      23.970  -4.690  26.230  1.00  0.00
ATOM     96  CZ2 TRP    10      21.740  -4.570  29.390  1.00  0.00
ATOM     97  HZ2 TRP    10      21.070  -4.520  30.240  1.00  0.00
ATOM     98  CZ3 TRP    10      22.500  -5.720  27.410  1.00  0.00
ATOM     99  HZ3 TRP    10      22.470  -6.590  26.760  1.00  0.00
ATOM    100  CH2 TRP    10      21.710  -5.680  28.550  1.00  0.00
ATOM    101  HH2 TRP    10      21.060  -6.520  28.790  1.00  0.00
ATOM    102  C   TRP    10      22.850  -1.980  25.230  1.00  0.00
ATOM    103  O   TRP    10      22.890  -2.990  24.530  1.00  0.00
ATOM    104  N   GLY    11      21.740  -1.500  25.780  1.00  0.00
ATOM    105  H   GLY    11      21.780  -0.740  26.440  1.00  0.00
ATOM    106  CA  GLY    11      20.380  -2.000  25.540  1.00  0.00
ATOM    107  C   GLY    11      20.060  -2.050  24.040  1.00  0.00
ATOM    108  O   GLY    11      19.890  -3.130  23.480  1.00  0.00
ATOM    109  N   LEU    12      20.140  -0.870  23.420  1.00  0.00
ATOM    110  H   LEU    12      20.390  -0.030  23.900  1.00  0.00
ATOM    111  CA  LEU    12      19.900  -0.700  21.980  1.00  0.00
ATOM    112  CB  LEU    12      19.970   0.780  21.580  1.00  0.00
ATOM    113  CG  LEU    12      18.940   1.700  22.240  1.00  0.00
ATOM    114  CD1 LEU    12      19.140   3.130  21.710  1.00  0.00
ATOM    115  CD2 LEU    12      17.510   1.260  21.970  1.00  0.00
ATOM    116  C   LEU    12      20.870  -1.500  21.110  1.00  0.00
ATOM    117  O   LEU    12      20.430  -2.240  20.230  1.00  0.00
ATOM    118  N   THR    13      22.160  -1.440  21.460  1.00  0.00
ATOM    119  H   THR    13      22.460  -0.940  22.270  1.00  0.00
ATOM    120  CA  THR    13      23.240  -2.090  20.710  1.00  0.00
ATOM    121  CB  THR    13      24.630  -1.690  21.230  1.00  0.00
ATOM    122  OG1 THR    13      24.880  -2.250  22.520  1.00  0.00
ATOM    123  HG1 THR    13      25.850  -2.150  22.740  1.00  0.00
ATOM    124  CG2 THR    13      24.810  -0.180  21.290  1.00  0.00
ATOM    125  C   THR    13      23.110  -3.610  20.680  1.00  0.00
ATOM    126  O   THR    13      23.480  -4.250  19.690  1.00  0.00
ATOM    127  N   ARG    14      22.590  -4.170  21.770  1.00  0.00
ATOM    128  H   ARG    14      22.390  -3.630  22.590  1.00  0.00
ATOM    129  CA  ARG    14      22.320  -5.610  21.910  1.00  0.00
ATOM    130  CB  ARG    14      22.010  -5.890  23.380  1.00  0.00
ATOM    131  CG  ARG    14      22.150  -7.370  23.740  1.00  0.00
ATOM    132  CD  ARG    14      23.610  -7.840  23.630  1.00  0.00
ATOM    133  NE  ARG    14      23.640  -9.310  23.500  1.00  0.00
ATOM    134  HE  ARG    14      23.720  -9.810  24.360  1.00  0.00
ATOM    135  CZ  ARG    14      23.560 -10.010  22.350  1.00  0.00
ATOM    136  NH1 ARG    14      23.500  -9.400  21.160  1.00  0.00
ATOM    137 HH11 ARG    14      23.510  -8.400  21.110  1.00  0.00
ATOM    138 HH12 ARG    14      23.410  -9.940  20.330  1.00  0.00
ATOM    139  NH2 ARG    14      23.460 -11.340  22.390  1.00  0.00
ATOM    140 HH21 ARG    14      23.440 -11.810  23.280  1.00  0.00
ATOM    141 HH22 ARG    14      23.410 -11.870  21.550  1.00  0.00
ATOM    142  C   ARG    14      21.190  -6.080  20.990  1.00  0.00
ATOM    143  O   ARG    14      21.300  -7.170  20.420  1.00  0.00
ATOM    144  N   ILE    15      20.180  -5.240  20.800  1.00  0.00
ATOM    145  H   ILE    15      20.120  -4.380  21.320  1.00  0.00
ATOM    146  CA  ILE    15      19.050  -5.460  19.890  1.00  0.00
ATOM    147  CB  ILE    15      18.030  -4.320  20.000  1.00  0.00
ATOM    148  CG1 ILE    15      17.560  -4.030  21.430  1.00  0.00
ATOM    149  CG2 ILE    15      16.830  -4.470  19.060  1.00  0.00
ATOM    150  CD  ILE    15      16.930  -5.190  22.200  1.00  0.00
ATOM    151  C   ILE    15      19.550  -5.610  18.450  1.00  0.00
ATOM    152  O   ILE    15      19.100  -6.490  17.730  1.00  0.00
ATOM    153  N   SER    16      20.520  -4.770  18.080  1.00  0.00
ATOM    154  H   SER    16      20.930  -4.120  18.720  1.00  0.00
ATOM    155  CA  SER    16      21.090  -4.720  16.720  1.00  0.00
ATOM    156  CB  SER    16      21.570  -3.310  16.400  1.00  0.00
ATOM    157  OG  SER    16      22.560  -2.850  17.330  1.00  0.00
ATOM    158  HG  SER    16      22.850  -1.920  17.090  1.00  0.00
ATOM    159  C   SER    16      22.200  -5.730  16.420  1.00  0.00
ATOM    160  O   SER    16      22.560  -5.900  15.260  1.00  0.00
ATOM    161  N   HIS    17      22.730  -6.370  17.450  1.00  0.00
ATOM    162  H   HIS    17      22.360  -6.300  18.380  1.00  0.00
ATOM    163  CA  HIS    17      23.880  -7.290  17.310  1.00  0.00
ATOM    164  CB  HIS    17      25.090  -6.730  18.060  1.00  0.00
ATOM    165  CG  HIS    17      25.750  -5.610  17.260  1.00  0.00
ATOM    166  ND1 HIS    17      26.730  -5.760  16.370  1.00  0.00
ATOM    167  CD2 HIS    17      25.380  -4.330  17.240  1.00  0.00
ATOM    168  CE1 HIS    17      26.960  -4.580  15.800  1.00  0.00
ATOM    169  NE2 HIS    17      26.120  -3.690  16.340  1.00  0.00
ATOM    170  HE2 HIS    17      26.060  -2.720  16.110  1.00  0.00
ATOM    171  C   HIS    17      23.570  -8.720  17.740  1.00  0.00
ATOM    172  O   HIS    17      22.580  -8.990  18.430  1.00  0.00
ATOM    173  N   ARG    18      24.290  -9.630  17.090  1.00  0.00
ATOM    174  H   ARG    18      24.890  -9.380  16.330  1.00  0.00
ATOM    175  CA  ARG    18      24.270 -11.070  17.400  1.00  0.00
ATOM    176  CB  ARG    18      24.950 -11.870  16.290  1.00  0.00
ATOM    177  CG  ARG    18      24.250 -11.750  14.930  1.00  0.00
ATOM    178  CD  ARG    18      24.920 -12.650  13.890  1.00  0.00
ATOM    179  NE  ARG    18      24.290 -12.460  12.570  1.00  0.00
ATOM    180  HE  ARG    18      23.290 -12.460  12.580  1.00  0.00
ATOM    181  CZ  ARG    18      24.930 -12.280  11.410  1.00  0.00
ATOM    182  NH1 ARG    18      26.270 -12.290  11.310  1.00  0.00
ATOM    183 HH11 ARG    18      26.830 -12.440  12.130  1.00  0.00
ATOM    184 HH12 ARG    18      26.710 -12.160  10.420  1.00  0.00
ATOM    185  NH2 ARG    18      24.210 -12.090  10.290  1.00  0.00
ATOM    186 HH21 ARG    18      23.210 -12.070  10.330  1.00  0.00
ATOM    187 HH22 ARG    18      24.670 -11.960   9.410  1.00  0.00
ATOM    188  C   ARG    18      24.960 -11.360  18.740  1.00  0.00
ATOM    189  O   ARG    18      24.500 -12.220  19.490  1.00  0.00
ATOM    190  N   ALA    19      26.010 -10.590  19.040  1.00  0.00
ATOM    191  H   ALA    19      26.280  -9.830  18.450  1.00  0.00
ATOM    192  CA  ALA    19      26.840 -10.760  20.230  1.00  0.00
ATOM    193  CB  ALA    19      28.260 -11.120  19.790  1.00  0.00
ATOM    194  C   ALA    19      26.870  -9.510  21.110  1.00  0.00
ATOM    195  O   ALA    19      26.690  -8.390  20.650  1.00  0.00
ATOM    196  N   ARG    20      27.040  -9.780  22.410  1.00  0.00
ATOM    197  H   ARG    20      27.030 -10.720  22.740  1.00  0.00
ATOM    198  CA  ARG    20      27.260  -8.780  23.470  1.00  0.00
ATOM    199  CB  ARG    20      27.200  -9.470  24.840  1.00  0.00
ATOM    200  CG  ARG    20      28.110 -10.700  24.940  1.00  0.00
ATOM    201  CD  ARG    20      28.140 -11.320  26.340  1.00  0.00
ATOM    202  NE  ARG    20      29.130 -10.630  27.180  1.00  0.00
ATOM    203  HE  ARG    20      28.820  -9.760  27.560  1.00  0.00
ATOM    204  CZ  ARG    20      30.340 -11.100  27.490  1.00  0.00
ATOM    205  NH1 ARG    20      30.790 -12.270  27.020  1.00  0.00
ATOM    206 HH11 ARG    20      30.200 -12.820  26.420  1.00  0.00
ATOM    207 HH12 ARG    20      31.710 -12.600  27.240  1.00  0.00
ATOM    208  NH2 ARG    20      31.140 -10.390  28.310  1.00  0.00
ATOM    209 HH21 ARG    20      30.820  -9.530  28.690  1.00  0.00
ATOM    210 HH22 ARG    20      32.050 -10.730  28.530  1.00  0.00
ATOM    211  C   ARG    20      28.570  -8.010  23.330  1.00  0.00
ATOM    212  O   ARG    20      29.530  -8.500  22.750  1.00  0.00
ATOM    213  N   GLY    21      28.550  -6.790  23.870  1.00  0.00
ATOM    214  H   GLY    21      27.710  -6.400  24.250  1.00  0.00
ATOM    215  CA  GLY    21      29.720  -5.910  23.980  1.00  0.00
ATOM    216  C   GLY    21      29.910  -4.910  22.840  1.00  0.00
ATOM    217  O   GLY    21      31.000  -4.360  22.690  1.00  0.00
ATOM    218  N   SER    22      28.850  -4.680  22.070  1.00  0.00
ATOM    219  H   SER    22      28.010  -5.220  22.160  1.00  0.00
ATOM    220  CA  SER    22      28.830  -3.710  20.970  1.00  0.00
ATOM    221  CB  SER    22      27.840  -4.160  19.900  1.00  0.00
ATOM    222  OG  SER    22      26.520  -4.340  20.420  1.00  0.00
ATOM    223  HG  SER    22      25.900  -4.650  19.700  1.00  0.00
ATOM    224  C   SER    22      28.520  -2.290  21.460  1.00  0.00
ATOM    225  O   SER    22      27.830  -2.100  22.460  1.00  0.00
ATOM    226  N   THR    23      29.010  -1.320  20.690  1.00  0.00
ATOM    227  H   THR    23      29.520  -1.530  19.850  1.00  0.00
ATOM    228  CA  THR    23      28.930   0.110  21.010  1.00  0.00
ATOM    229  CB  THR    23      30.320   0.730  20.810  1.00  0.00
ATOM    230  OG1 THR    23      31.270   0.050  21.630  1.00  0.00
ATOM    231  HG1 THR    23      32.070   0.620  21.770  1.00  0.00
ATOM    232  CG2 THR    23      30.400   2.230  21.120  1.00  0.00
ATOM    233  C   THR    23      27.850   0.850  20.220  1.00  0.00
ATOM    234  O   THR    23      27.310   1.840  20.710  1.00  0.00
ATOM    235  N   ALA    24      27.490   0.350  19.040  1.00  0.00
ATOM    236  H   ALA    24      27.780  -0.560  18.740  1.00  0.00
ATOM    237  CA  ALA    24      26.590   1.050  18.110  1.00  0.00
ATOM    238  CB  ALA    24      27.370   1.360  16.840  1.00  0.00
ATOM    239  C   ALA    24      25.300   0.280  17.810  1.00  0.00
ATOM    240  O   ALA    24      25.280  -0.940  17.730  1.00  0.00
ATOM    241  N   TYR    25      24.230   1.060  17.630  1.00  0.00
ATOM    242  H   TYR    25      24.300   2.060  17.680  1.00  0.00
ATOM    243  CA  TYR    25      22.870   0.570  17.390  1.00  0.00
ATOM    244  CB  TYR    25      21.880   1.230  18.340  1.00  0.00
ATOM    245  CG  TYR    25      20.410   0.870  18.120  1.00  0.00
ATOM    246  CD1 TYR    25      20.020  -0.450  17.930  1.00  0.00
ATOM    247  HD1 TYR    25      20.750  -1.250  18.060  1.00  0.00
ATOM    248  CD2 TYR    25      19.450   1.870  18.000  1.00  0.00
ATOM    249  HD2 TYR    25      19.750   2.910  18.110  1.00  0.00
ATOM    250  CE1 TYR    25      18.700  -0.780  17.620  1.00  0.00
ATOM    251  HE1 TYR    25      18.420  -1.820  17.470  1.00  0.00
ATOM    252  CE2 TYR    25      18.130   1.560  17.690  1.00  0.00
ATOM    253  HE2 TYR    25      17.390   2.350  17.580  1.00  0.00
ATOM    254  CZ  TYR    25      17.760   0.230  17.490  1.00  0.00
ATOM    255  OH  TYR    25      16.500  -0.070  17.090  1.00  0.00
ATOM    256  HH  TYR    25      15.940   0.760  17.080  1.00  0.00
ATOM    257  C   TYR    25      22.440   0.820  15.940  1.00  0.00
ATOM    258  O   TYR    25      22.120   1.950  15.560  1.00  0.00
ATOM    259  N   ALA    26      22.460  -0.260  15.170  1.00  0.00
ATOM    260  H   ALA    26      22.870  -1.120  15.480  1.00  0.00
ATOM    261  CA  ALA    26      21.920  -0.310  13.800  1.00  0.00
ATOM    262  CB  ALA    26      22.620  -1.420  13.010  1.00  0.00
ATOM    263  C   ALA    26      20.410  -0.550  13.840  1.00  0.00
ATOM    264  O   ALA    26      19.900  -1.190  14.750  1.00  0.00
ATOM    265  N   TYR    27      19.730   0.080  12.890  1.00  0.00
ATOM    266  H   TYR    27      20.200   0.650  12.210  1.00  0.00
ATOM    267  CA  TYR    27      18.270   0.050  12.720  1.00  0.00
ATOM    268  CB  TYR    27      17.550   0.750  13.880  1.00  0.00
ATOM    269  CG  TYR    27      17.910   2.220  14.070  1.00  0.00
ATOM    270  CD1 TYR    27      19.110   2.580  14.670  1.00  0.00
ATOM    271  HD1 TYR    27      19.720   1.820  15.150  1.00  0.00
ATOM    272  CD2 TYR    27      17.090   3.210  13.530  1.00  0.00
ATOM    273  HD2 TYR    27      16.100   2.950  13.180  1.00  0.00
ATOM    274  CE1 TYR    27      19.520   3.910  14.690  1.00  0.00
ATOM    275  HE1 TYR    27      20.470   4.180  15.150  1.00  0.00
ATOM    276  CE2 TYR    27      17.500   4.540  13.540  1.00  0.00
ATOM    277  HE2 TYR    27      16.870   5.300  13.090  1.00  0.00
ATOM    278  CZ  TYR    27      18.720   4.890  14.120  1.00  0.00
ATOM    279  OH  TYR    27      19.110   6.190  14.140  1.00  0.00
ATOM    280  HH  TYR    27      18.460   6.750  13.640  1.00  0.00
ATOM    281  C   TYR    27      17.920   0.760  11.410  1.00  0.00
ATOM    282  O   TYR    27      18.600   1.710  11.030  1.00  0.00
ATOM    283  N   ASP    28      16.840   0.320  10.760  1.00  0.00
ATOM    284  H   ASP    28      16.330  -0.490  11.060  1.00  0.00
ATOM    285  CA  ASP    28      16.330   0.960   9.550  1.00  0.00
ATOM    286  CB  ASP    28      15.180   0.120   8.970  1.00  0.00
ATOM    287  CG  ASP    28      14.770   0.590   7.580  1.00  0.00
ATOM    288  OD1 ASP    28      13.810   1.390   7.500  1.00  0.00
ATOM    289  OD2 ASP    28      15.470   0.200   6.620  1.00  0.00
ATOM    290  C   ASP    28      15.860   2.380   9.860  1.00  0.00
ATOM    291  O   ASP    28      15.320   2.640  10.940  1.00  0.00
ATOM    292  N   THR    29      16.030   3.260   8.870  1.00  0.00
ATOM    293  H   THR    29      16.260   2.950   7.950  1.00  0.00
ATOM    294  CA  THR    29      15.740   4.690   8.980  1.00  0.00
ATOM    295  CB  THR    29      16.100   5.450   7.700  1.00  0.00
ATOM    296  OG1 THR    29      15.500   4.830   6.560  1.00  0.00
ATOM    297  HG1 THR    29      15.640   5.390   5.740  1.00  0.00
ATOM    298  CG2 THR    29      17.620   5.590   7.520  1.00  0.00
ATOM    299  C   THR    29      14.300   5.030   9.370  1.00  0.00
ATOM    300  O   THR    29      14.070   6.070   9.980  1.00  0.00
ATOM    301  N   SER    30      13.360   4.140   9.040  1.00  0.00
ATOM    302  H   SER    30      13.590   3.310   8.520  1.00  0.00
ATOM    303  CA  SER    30      11.940   4.270   9.380  1.00  0.00
ATOM    304  CB  SER    30      11.130   3.090   8.840  1.00  0.00
ATOM    305  OG  SER    30      11.470   1.850   9.470  1.00  0.00
ATOM    306  HG  SER    30      11.300   1.100   8.840  1.00  0.00
ATOM    307  C   SER    30      11.710   4.440  10.880  1.00  0.00
ATOM    308  O   SER    30      10.990   5.360  11.270  1.00  0.00
ATOM    309  N   ALA    31      12.390   3.620  11.680  1.00  0.00
ATOM    310  H   ALA    31      13.020   2.940  11.300  1.00  0.00
ATOM    311  CA  ALA    31      12.340   3.610  13.150  1.00  0.00
ATOM    312  CB  ALA    31      13.310   4.650  13.710  1.00  0.00
ATOM    313  C   ALA    31      10.920   3.700  13.730  1.00  0.00
ATOM    314  O   ALA    31      10.640   4.440  14.680  1.00  0.00
ATOM    315  N   GLY    32      10.030   2.940  13.110  1.00  0.00
ATOM    316  H   GLY    32      10.300   2.350  12.340  1.00  0.00
ATOM    317  CA  GLY    32       8.600   2.840  13.460  1.00  0.00
ATOM    318  C   GLY    32       7.780   4.110  13.230  1.00  0.00
ATOM    319  O   GLY    32       6.870   4.390  14.010  1.00  0.00
ATOM    320  N   ALA    33       8.110   4.860  12.180  1.00  0.00
ATOM    321  H   ALA    33       8.930   4.680  11.640  1.00  0.00
ATOM    322  CA  ALA    33       7.350   6.050  11.770  1.00  0.00
ATOM    323  CB  ALA    33       8.080   6.780  10.640  1.00  0.00
ATOM    324  C   ALA    33       5.940   5.660  11.310  1.00  0.00
ATOM    325  O   ALA    33       5.780   4.860  10.390  1.00  0.00
ATOM    326  N   GLY    34       4.960   6.170  12.060  1.00  0.00
ATOM    327  H   GLY    34       5.130   6.820  12.800  1.00  0.00
ATOM    328  CA  GLY    34       3.540   5.860  11.850  1.00  0.00
ATOM    329  C   GLY    34       2.940   4.980  12.950  1.00  0.00
ATOM    330  O   GLY    34       1.730   4.950  13.120  1.00  0.00
ATOM    331  N   ALA    35       3.800   4.170  13.570  1.00  0.00
ATOM    332  H   ALA    35       4.770   4.150  13.340  1.00  0.00
ATOM    333  CA  ALA    35       3.420   3.300  14.690  1.00  0.00
ATOM    334  CB  ALA    35       4.490   2.220  14.900  1.00  0.00
ATOM    335  C   ALA    35       3.240   4.120  15.980  1.00  0.00
ATOM    336  O   ALA    35       3.940   5.100  16.220  1.00  0.00
ATOM    337  N   CYS    36       2.270   3.660  16.770  1.00  0.00
ATOM    338  H   CYS    36       1.750   2.830  16.550  1.00  0.00
ATOM    339  CA  CYS    36       1.890   4.300  18.040  1.00  0.00
ATOM    340  CB  CYS    36       0.390   4.600  18.010  1.00  0.00
ATOM    341  SG  CYS    36      -0.130   5.750  16.680  1.00  0.00
ATOM    342  C   CYS    36       2.150   3.320  19.190  1.00  0.00
ATOM    343  O   CYS    36       1.870   2.130  19.060  1.00  0.00
ATOM    344  N   VAL    37       2.700   3.850  20.270  1.00  0.00
ATOM    345  H   VAL    37       3.010   4.800  20.310  1.00  0.00
ATOM    346  CA  VAL    37       2.960   3.060  21.490  1.00  0.00
ATOM    347  CB  VAL    37       4.450   2.770  21.720  1.00  0.00
ATOM    348  CG1 VAL    37       4.640   1.750  22.840  1.00  0.00
ATOM    349  CG2 VAL    37       5.170   2.270  20.460  1.00  0.00
ATOM    350  C   VAL    37       2.390   3.830  22.690  1.00  0.00
ATOM    351  O   VAL    37       2.790   4.950  22.980  1.00  0.00
ATOM    352  N   TYR    38       1.520   3.120  23.400  1.00  0.00
ATOM    353  H   TYR    38       1.200   2.220  23.090  1.00  0.00
ATOM    354  CA  TYR    38       0.920   3.570  24.660  1.00  0.00
ATOM    355  CB  TYR    38      -0.510   3.030  24.780  1.00  0.00
ATOM    356  CG  TYR    38      -1.470   3.690  23.780  1.00  0.00
ATOM    357  CD1 TYR    38      -1.580   3.200  22.480  1.00  0.00
ATOM    358  HD1 TYR    38      -0.920   2.410  22.130  1.00  0.00
ATOM    359  CD2 TYR    38      -2.330   4.690  24.220  1.00  0.00
ATOM    360  HD2 TYR    38      -2.220   5.090  25.230  1.00  0.00
ATOM    361  CE1 TYR    38      -2.550   3.710  21.630  1.00  0.00
ATOM    362  HE1 TYR    38      -2.640   3.330  20.610  1.00  0.00
ATOM    363  CE2 TYR    38      -3.300   5.190  23.370  1.00  0.00
ATOM    364  HE2 TYR    38      -3.970   5.980  23.720  1.00  0.00
ATOM    365  CZ  TYR    38      -3.420   4.700  22.080  1.00  0.00
ATOM    366  OH  TYR    38      -4.390   5.160  21.250  1.00  0.00
ATOM    367  HH  TYR    38      -4.930   5.860  21.740  1.00  0.00
ATOM    368  C   TYR    38       1.770   3.030  25.820  1.00  0.00
ATOM    369  O   TYR    38       2.100   1.840  25.870  1.00  0.00
ATOM    370  N   VAL    39       2.110   3.940  26.720  1.00  0.00
ATOM    371  H   VAL    39       1.830   4.900  26.620  1.00  0.00
ATOM    372  CA  VAL    39       2.950   3.670  27.900  1.00  0.00
ATOM    373  CB  VAL    39       4.110   4.660  28.000  1.00  0.00
ATOM    374  CG1 VAL    39       5.070   4.290  29.130  1.00  0.00
ATOM    375  CG2 VAL    39       4.900   4.770  26.700  1.00  0.00
ATOM    376  C   VAL    39       2.020   3.750  29.110  1.00  0.00
ATOM    377  O   VAL    39       1.670   4.830  29.590  1.00  0.00
ATOM    378  N   ILE    40       1.550   2.560  29.480  1.00  0.00
ATOM    379  H   ILE    40       1.860   1.720  29.040  1.00  0.00
ATOM    380  CA  ILE    40       0.620   2.350  30.600  1.00  0.00
ATOM    381  CB  ILE    40      -0.260   1.140  30.280  1.00  0.00
ATOM    382  CG1 ILE    40      -1.030   1.360  28.980  1.00  0.00
ATOM    383  CG2 ILE    40      -1.240   0.840  31.420  1.00  0.00
ATOM    384  CD  ILE    40      -1.560   0.080  28.340  1.00  0.00
ATOM    385  C   ILE    40       1.510   2.180  31.840  1.00  0.00
ATOM    386  O   ILE    40       2.070   1.110  32.070  1.00  0.00
ATOM    387  N   ASP    41       1.740   3.310  32.500  1.00  0.00
ATOM    388  H   ASP    41       1.290   4.160  32.230  1.00  0.00
ATOM    389  CA  ASP    41       2.650   3.460  33.650  1.00  0.00
ATOM    390  CB  ASP    41       4.080   3.410  33.090  1.00  0.00
ATOM    391  CG  ASP    41       5.080   2.820  34.090  1.00  0.00
ATOM    392  OD1 ASP    41       5.250   1.590  34.060  1.00  0.00
ATOM    393  OD2 ASP    41       5.670   3.620  34.850  1.00  0.00
ATOM    394  C   ASP    41       2.330   4.750  34.400  1.00  0.00
ATOM    395  O   ASP    41       1.170   5.140  34.480  1.00  0.00
ATOM    396  N   THR    42       3.330   5.370  35.030  1.00  0.00
ATOM    397  H   THR    42       4.240   4.960  35.060  1.00  0.00
ATOM    398  CA  THR    42       3.240   6.640  35.770  1.00  0.00
ATOM    399  CB  THR    42       4.460   6.830  36.670  1.00  0.00
ATOM    400  OG1 THR    42       5.670   6.810  35.910  1.00  0.00
ATOM    401  HG1 THR    42       5.960   7.760  35.750  1.00  0.00
ATOM    402  CG2 THR    42       4.550   5.790  37.800  1.00  0.00
ATOM    403  C   THR    42       3.050   7.880  34.890  1.00  0.00
ATOM    404  O   THR    42       3.000   9.000  35.400  1.00  0.00
ATOM    405  N   GLY    43       3.010   7.680  33.570  1.00  0.00
ATOM    406  H   GLY    43       3.200   6.780  33.180  1.00  0.00
ATOM    407  CA  GLY    43       2.780   8.740  32.570  1.00  0.00
ATOM    408  C   GLY    43       4.050   9.040  31.780  1.00  0.00
ATOM    409  O   GLY    43       4.970   8.220  31.730  1.00  0.00
ATOM    410  N   VAL    44       4.030  10.180  31.100  1.00  0.00
ATOM    411  H   VAL    44       3.220  10.770  31.060  1.00  0.00
ATOM    412  CA  VAL    44       5.190  10.670  30.340  1.00  0.00
ATOM    413  CB  VAL    44       5.060  10.270  28.860  1.00  0.00
ATOM    414  CG1 VAL    44       3.900  10.940  28.110  1.00  0.00
ATOM    415  CG2 VAL    44       6.380  10.460  28.110  1.00  0.00
ATOM    416  C   VAL    44       5.390  12.170  30.550  1.00  0.00
ATOM    417  O   VAL    44       4.420  12.930  30.670  1.00  0.00
ATOM    418  N   GLU    45       6.660  12.560  30.670  1.00  0.00
ATOM    419  H   GLU    45       7.400  11.920  30.870  1.00  0.00
ATOM    420  CA  GLU    45       7.060  13.970  30.570  1.00  0.00
ATOM    421  CB  GLU    45       8.290  14.230  31.430  1.00  0.00
ATOM    422  CG  GLU    45       8.670  15.710  31.440  1.00  0.00
ATOM    423  CD  GLU    45       9.840  16.010  32.380  1.00  0.00
ATOM    424  OE1 GLU    45      10.990  15.760  31.960  1.00  0.00
ATOM    425  OE2 GLU    45       9.550  16.460  33.510  1.00  0.00
ATOM    426  C   GLU    45       7.290  14.260  29.080  1.00  0.00
ATOM    427  O   GLU    45       8.380  14.080  28.540  1.00  0.00
ATOM    428  N   ASP    46       6.190  14.640  28.450  1.00  0.00
ATOM    429  H   ASP    46       5.320  14.750  28.940  1.00  0.00
ATOM    430  CA  ASP    46       6.100  14.970  27.020  1.00  0.00
ATOM    431  CB  ASP    46       4.650  15.280  26.630  1.00  0.00
ATOM    432  CG  ASP    46       4.020  16.550  27.190  1.00  0.00
ATOM    433  OD1 ASP    46       4.130  16.810  28.410  1.00  0.00
ATOM    434  OD2 ASP    46       3.410  17.270  26.360  1.00  0.00
ATOM    435  C   ASP    46       7.040  16.100  26.580  1.00  0.00
ATOM    436  O   ASP    46       7.620  16.040  25.500  1.00  0.00
ATOM    437  N   THR    47       7.250  17.040  27.500  1.00  0.00
ATOM    438  H   THR    47       6.810  16.990  28.390  1.00  0.00
ATOM    439  CA  THR    47       8.090  18.230  27.320  1.00  0.00
ATOM    440  CB  THR    47       7.970  19.200  28.500  1.00  0.00
ATOM    441  OG1 THR    47       8.210  18.520  29.740  1.00  0.00
ATOM    442  HG1 THR    47       8.530  19.170  30.430  1.00  0.00
ATOM    443  CG2 THR    47       6.610  19.900  28.490  1.00  0.00
ATOM    444  C   THR    47       9.580  17.960  27.070  1.00  0.00
ATOM    445  O   THR    47      10.240  18.800  26.450  1.00  0.00
ATOM    446  N   HIS    48      10.080  16.830  27.570  1.00  0.00
ATOM    447  H   HIS    48       9.500  16.180  28.070  1.00  0.00
ATOM    448  CA  HIS    48      11.490  16.440  27.460  1.00  0.00
ATOM    449  CB  HIS    48      11.670  15.060  28.090  1.00  0.00
ATOM    450  CG  HIS    48      13.110  14.660  28.430  1.00  0.00
ATOM    451  ND1 HIS    48      13.480  13.990  29.520  1.00  0.00
ATOM    452  CD2 HIS    48      14.210  14.900  27.720  1.00  0.00
ATOM    453  CE1 HIS    48      14.800  13.850  29.490  1.00  0.00
ATOM    454  NE2 HIS    48      15.260  14.420  28.380  1.00  0.00
ATOM    455  HE2 HIS    48      16.200  14.420  28.050  1.00  0.00
ATOM    456  C   HIS    48      11.930  16.470  26.000  1.00  0.00
ATOM    457  O   HIS    48      11.280  15.830  25.170  1.00  0.00
ATOM    458  N   PRO    49      12.960  17.250  25.670  1.00  0.00
ATOM    459  CA  PRO    49      13.460  17.440  24.300  1.00  0.00
ATOM    460  CB  PRO    49      14.760  18.230  24.470  1.00  0.00
ATOM    461  CG  PRO    49      14.440  19.130  25.670  1.00  0.00
ATOM    462  CD  PRO    49      13.630  18.190  26.570  1.00  0.00
ATOM    463  C   PRO    49      13.710  16.180  23.470  1.00  0.00
ATOM    464  O   PRO    49      13.530  16.230  22.250  1.00  0.00
ATOM    465  N   ASP    50      14.090  15.080  24.110  1.00  0.00
ATOM    466  H   ASP    50      14.260  15.080  25.100  1.00  0.00
ATOM    467  CA  ASP    50      14.350  13.800  23.450  1.00  0.00
ATOM    468  CB  ASP    50      14.890  12.780  24.450  1.00  0.00
ATOM    469  CG  ASP    50      16.270  13.140  25.010  1.00  0.00
ATOM    470  OD1 ASP    50      17.090  13.710  24.260  1.00  0.00
ATOM    471  OD2 ASP    50      16.500  12.790  26.190  1.00  0.00
ATOM    472  C   ASP    50      13.130  13.210  22.730  1.00  0.00
ATOM    473  O   ASP    50      13.280  12.570  21.690  1.00  0.00
ATOM    474  N   PHE    51      11.950  13.440  23.300  1.00  0.00
ATOM    475  H   PHE    51      11.860  13.910  24.180  1.00  0.00
ATOM    476  CA  PHE    51      10.670  13.040  22.690  1.00  0.00
ATOM    477  CB  PHE    51       9.510  13.220  23.670  1.00  0.00
ATOM    478  CG  PHE    51       9.590  12.240  24.840  1.00  0.00
ATOM    479  CD1 PHE    51       9.550  10.870  24.620  1.00  0.00
ATOM    480  HD1 PHE    51       9.350  10.490  23.620  1.00  0.00
ATOM    481  CD2 PHE    51       9.790  12.720  26.130  1.00  0.00
ATOM    482  HD2 PHE    51       9.740  13.790  26.310  1.00  0.00
ATOM    483  CE1 PHE    51       9.740   9.980  25.670  1.00  0.00
ATOM    484  HE1 PHE    51       9.720   8.910  25.490  1.00  0.00
ATOM    485  CE2 PHE    51       9.990  11.840  27.180  1.00  0.00
ATOM    486  HE2 PHE    51      10.160  12.220  28.190  1.00  0.00
ATOM    487  CZ  PHE    51       9.960  10.460  26.950  1.00  0.00
ATOM    488  HZ  PHE    51      10.100   9.770  27.780  1.00  0.00
ATOM    489  C   PHE    51      10.380  13.740  21.360  1.00  0.00
ATOM    490  O   PHE    51       9.790  13.120  20.480  1.00  0.00
ATOM    491  N   GLU    52      10.830  14.990  21.230  1.00  0.00
ATOM    492  H   GLU    52      11.350  15.430  21.950  1.00  0.00
ATOM    493  CA  GLU    52      10.670  15.820  20.020  1.00  0.00
ATOM    494  CB  GLU    52      11.540  15.290  18.880  1.00  0.00
ATOM    495  CG  GLU    52      13.030  15.470  19.150  1.00  0.00
ATOM    496  CD  GLU    52      13.950  14.860  18.080  1.00  0.00
ATOM    497  OE1 GLU    52      13.590  14.900  16.880  1.00  0.00
ATOM    498  OE2 GLU    52      15.030  14.390  18.480  1.00  0.00
ATOM    499  C   GLU    52       9.210  16.010  19.610  1.00  0.00
ATOM    500  O   GLU    52       8.860  16.020  18.430  1.00  0.00
ATOM    501  N   GLY    53       8.360  16.200  20.620  1.00  0.00
ATOM    502  H   GLY    53       8.690  16.260  21.560  1.00  0.00
ATOM    503  CA  GLY    53       6.910  16.360  20.490  1.00  0.00
ATOM    504  C   GLY    53       6.140  15.150  19.970  1.00  0.00
ATOM    505  O   GLY    53       4.970  15.270  19.620  1.00  0.00
ATOM    506  N   ARG    54       6.790  13.990  19.950  1.00  0.00
ATOM    507  H   ARG    54       7.780  13.940  20.130  1.00  0.00
ATOM    508  CA  ARG    54       6.180  12.700  19.590  1.00  0.00
ATOM    509  CB  ARG    54       7.240  11.650  19.270  1.00  0.00
ATOM    510  CG  ARG    54       8.100  11.990  18.050  1.00  0.00
ATOM    511  CD  ARG    54       9.230  10.970  17.930  1.00  0.00
ATOM    512  NE  ARG    54      10.220  11.390  16.930  1.00  0.00
ATOM    513  HE  ARG    54       9.870  11.500  16.000  1.00  0.00
ATOM    514  CZ  ARG    54      11.510  11.680  17.170  1.00  0.00
ATOM    515  NH1 ARG    54      12.030  11.650  18.410  1.00  0.00
ATOM    516 HH11 ARG    54      11.450  11.400  19.180  1.00  0.00
ATOM    517 HH12 ARG    54      12.990  11.900  18.560  1.00  0.00
ATOM    518  NH2 ARG    54      12.340  11.890  16.140  1.00  0.00
ATOM    519 HH21 ARG    54      12.000  11.820  15.200  1.00  0.00
ATOM    520 HH22 ARG    54      13.280  12.160  16.300  1.00  0.00
ATOM    521  C   ARG    54       5.280  12.170  20.710  1.00  0.00
ATOM    522  O   ARG    54       4.260  11.540  20.430  1.00  0.00
ATOM    523  N   ALA    55       5.660  12.470  21.950  1.00  0.00
ATOM    524  H   ALA    55       6.440  13.060  22.140  1.00  0.00
ATOM    525  CA  ALA    55       4.950  12.020  23.160  1.00  0.00
ATOM    526  CB  ALA    55       5.950  11.780  24.290  1.00  0.00
ATOM    527  C   ALA    55       3.910  13.050  23.600  1.00  0.00
ATOM    528  O   ALA    55       4.140  14.260  23.540  1.00  0.00
ATOM    529  N   LYS    56       2.730  12.520  23.910  1.00  0.00
ATOM    530  H   LYS    56       2.570  11.540  23.800  1.00  0.00
ATOM    531  CA  LYS    56       1.570  13.260  24.430  1.00  0.00
ATOM    532  CB  LYS    56       0.580  13.570  23.310  1.00  0.00
ATOM    533  CG  LYS    56       1.110  14.560  22.270  1.00  0.00
ATOM    534  CD  LYS    56       0.100  14.750  21.140  1.00  0.00
ATOM    535  CE  LYS    56       0.640  15.730  20.090  1.00  0.00
ATOM    536  NZ  LYS    56      -0.320  15.900  19.000  1.00  0.00
ATOM    537  HZ1 LYS    56       0.040  16.550  18.330  1.00  0.00
ATOM    538  HZ2 LYS    56      -0.480  15.020  18.560  1.00  0.00
ATOM    539  HZ3 LYS    56      -1.180  16.250  19.370  1.00  0.00
ATOM    540  C   LYS    56       0.850  12.380  25.460  1.00  0.00
ATOM    541  O   LYS    56       0.610  11.200  25.210  1.00  0.00
ATOM    542  N   GLN    57       0.460  13.000  26.570  1.00  0.00
ATOM    543  H   GLN    57       0.690  13.960  26.760  1.00  0.00
ATOM    544  CA  GLN    57      -0.370  12.350  27.590  1.00  0.00
ATOM    545  CB  GLN    57      -0.230  13.110  28.910  1.00  0.00
ATOM    546  CG  GLN    57      -0.820  12.380  30.120  1.00  0.00
ATOM    547  CD  GLN    57      -0.020  11.160  30.600  1.00  0.00
ATOM    548  OE1 GLN    57       1.080  10.860  30.150  1.00  0.00
ATOM    549  NE2 GLN    57      -0.610  10.460  31.570  1.00  0.00
ATOM    550 HE21 GLN    57      -1.500  10.750  31.920  1.00  0.00
ATOM    551 HE22 GLN    57      -0.150   9.660  31.950  1.00  0.00
ATOM    552  C   GLN    57      -1.820  12.340  27.110  1.00  0.00
ATOM    553  O   GLN    57      -2.370  13.370  26.740  1.00  0.00
ATOM    554  N   ILE    58      -2.410  11.150  27.140  1.00  0.00
ATOM    555  H   ILE    58      -1.940  10.330  27.460  1.00  0.00
ATOM    556  CA  ILE    58      -3.780  10.920  26.660  1.00  0.00
ATOM    557  CB  ILE    58      -3.810   9.830  25.580  1.00  0.00
ATOM    558  CG1 ILE    58      -5.190   9.620  24.970  1.00  0.00
ATOM    559  CG2 ILE    58      -3.260   8.480  26.040  1.00  0.00
ATOM    560  CD  ILE    58      -5.730  10.850  24.230  1.00  0.00
ATOM    561  C   ILE    58      -4.790  10.710  27.790  1.00  0.00
ATOM    562  O   ILE    58      -5.850  11.320  27.780  1.00  0.00
ATOM    563  N   LYS    59      -4.420   9.890  28.770  1.00  0.00
ATOM    564  H   LYS    59      -3.510   9.480  28.810  1.00  0.00
ATOM    565  CA  LYS    59      -5.300   9.550  29.900  1.00  0.00
ATOM    566  CB  LYS    59      -5.920   8.170  29.640  1.00  0.00
ATOM    567  CG  LYS    59      -6.890   7.680  30.720  1.00  0.00
ATOM    568  CD  LYS    59      -8.130   8.560  30.860  1.00  0.00
ATOM    569  CE  LYS    59      -9.000   8.080  32.020  1.00  0.00
ATOM    570  NZ  LYS    59     -10.180   8.930  32.190  1.00  0.00
ATOM    571  HZ1 LYS    59     -10.730   8.600  32.960  1.00  0.00
ATOM    572  HZ2 LYS    59      -9.890   9.870  32.380  1.00  0.00
ATOM    573  HZ3 LYS    59     -10.740   8.920  31.360  1.00  0.00
ATOM    574  C   LYS    59      -4.500   9.550  31.210  1.00  0.00
ATOM    575  O   LYS    59      -3.380   9.050  31.270  1.00  0.00
ATOM    576  N   SER    60      -5.110  10.150  32.230  1.00  0.00
ATOM    577  H   SER    60      -5.920  10.730  32.100  1.00  0.00
ATOM    578  CA  SER    60      -4.630  10.050  33.610  1.00  0.00
ATOM    579  CB  SER    60      -4.090  11.400  34.090  1.00  0.00
ATOM    580  OG  SER    60      -3.440  11.240  35.360  1.00  0.00
ATOM    581  HG  SER    60      -3.050  12.110  35.660  1.00  0.00
ATOM    582  C   SER    60      -5.780   9.590  34.510  1.00  0.00
ATOM    583  O   SER    60      -6.940   9.960  34.320  1.00  0.00
ATOM    584  N   TYR    61      -5.410   8.710  35.440  1.00  0.00
ATOM    585  H   TYR    61      -4.490   8.310  35.440  1.00  0.00
ATOM    586  CA  TYR    61      -6.290   8.210  36.510  1.00  0.00
ATOM    587  CB  TYR    61      -6.030   6.720  36.730  1.00  0.00
ATOM    588  CG  TYR    61      -6.550   5.880  35.550  1.00  0.00
ATOM    589  CD1 TYR    61      -5.750   5.690  34.430  1.00  0.00
ATOM    590  HD1 TYR    61      -4.690   5.940  34.460  1.00  0.00
ATOM    591  CD2 TYR    61      -7.880   5.500  35.510  1.00  0.00
ATOM    592  HD2 TYR    61      -8.500   5.590  36.410  1.00  0.00
ATOM    593  CE1 TYR    61      -6.290   5.170  33.260  1.00  0.00
ATOM    594  HE1 TYR    61      -5.660   5.030  32.390  1.00  0.00
ATOM    595  CE2 TYR    61      -8.430   4.980  34.350  1.00  0.00
ATOM    596  HE2 TYR    61      -9.470   4.680  34.320  1.00  0.00
ATOM    597  CZ  TYR    61      -7.640   4.830  33.210  1.00  0.00
ATOM    598  OH  TYR    61      -8.210   4.540  32.010  1.00  0.00
ATOM    599  HH  TYR    61      -9.110   4.140  32.160  1.00  0.00
ATOM    600  C   TYR    61      -6.130   9.010  37.800  1.00  0.00
ATOM    601  O   TYR    61      -7.030   9.030  38.630  1.00  0.00
ATOM    602  N   ALA    62      -4.990   9.690  37.920  1.00  0.00
ATOM    603  H   ALA    62      -4.290   9.660  37.200  1.00  0.00
ATOM    604  CA  ALA    62      -4.650  10.600  39.030  1.00  0.00
ATOM    605  CB  ALA    62      -3.150  10.480  39.290  1.00  0.00
ATOM    606  C   ALA    62      -5.040  12.040  38.700  1.00  0.00
ATOM    607  O   ALA    62      -5.380  12.360  37.570  1.00  0.00
ATOM    608  N   SER    63      -4.980  12.890  39.720  1.00  0.00
ATOM    609  H   SER    63      -4.740  12.590  40.650  1.00  0.00
ATOM    610  CA  SER    63      -5.310  14.320  39.640  1.00  0.00
ATOM    611  CB  SER    63      -5.030  15.010  40.980  1.00  0.00
ATOM    612  OG  SER    63      -5.820  14.450  42.030  1.00  0.00
ATOM    613  HG  SER    63      -5.660  14.950  42.880  1.00  0.00
ATOM    614  C   SER    63      -4.560  15.080  38.540  1.00  0.00
ATOM    615  O   SER    63      -5.150  15.930  37.890  1.00  0.00
ATOM    616  N   THR    64      -3.290  14.720  38.340  1.00  0.00
ATOM    617  H   THR    64      -2.860  13.980  38.850  1.00  0.00
ATOM    618  CA  THR    64      -2.430  15.360  37.320  1.00  0.00
ATOM    619  CB  THR    64      -1.290  16.130  37.980  1.00  0.00
ATOM    620  OG1 THR    64      -0.580  16.880  36.990  1.00  0.00
ATOM    621  HG1 THR    64       0.070  17.500  37.440  1.00  0.00
ATOM    622  CG2 THR    64      -0.320  15.260  38.790  1.00  0.00
ATOM    623  C   THR    64      -1.940  14.340  36.290  1.00  0.00
ATOM    624  O   THR    64      -1.660  13.190  36.600  1.00  0.00
ATOM    625  N   ALA    65      -1.870  14.830  35.050  1.00  0.00
ATOM    626  H   ALA    65      -2.230  15.740  34.830  1.00  0.00
ATOM    627  CA  ALA    65      -1.300  14.120  33.900  1.00  0.00
ATOM    628  CB  ALA    65      -1.610  14.930  32.640  1.00  0.00
ATOM    629  C   ALA    65       0.210  13.890  34.020  1.00  0.00
ATOM    630  O   ALA    65       0.710  12.870  33.550  1.00  0.00
ATOM    631  N   ARG    66       0.880  14.800  34.720  1.00  0.00
ATOM    632  H   ARG    66       0.400  15.550  35.180  1.00  0.00
ATOM    633  CA  ARG    66       2.340  14.820  34.930  1.00  0.00
ATOM    634  CB  ARG    66       2.670  16.030  35.810  1.00  0.00
ATOM    635  CG  ARG    66       4.160  16.180  36.140  1.00  0.00
ATOM    636  CD  ARG    66       4.380  17.110  37.330  1.00  0.00
ATOM    637  NE  ARG    66       5.730  16.890  37.880  1.00  0.00
ATOM    638  HE  ARG    66       6.480  17.140  37.280  1.00  0.00
ATOM    639  CZ  ARG    66       6.010  16.380  39.090  1.00  0.00
ATOM    640  NH1 ARG    66       5.040  16.010  39.940  1.00  0.00
ATOM    641 HH11 ARG    66       4.080  16.110  39.690  1.00  0.00
ATOM    642 HH12 ARG    66       5.280  15.610  40.830  1.00  0.00
ATOM    643  NH2 ARG    66       7.280  16.210  39.460  1.00  0.00
ATOM    644 HH21 ARG    66       8.020  16.460  38.840  1.00  0.00
ATOM    645 HH22 ARG    66       7.500  15.810  40.350  1.00  0.00
ATOM    646  C   ARG    66       2.820  13.530  35.610  1.00  0.00
ATOM    647  O   ARG    66       2.180  13.020  36.530  1.00  0.00
ATOM    648  N   ASP    67       3.990  13.090  35.150  1.00  0.00
ATOM    649  H   ASP    67       4.420  13.450  34.320  1.00  0.00
ATOM    650  CA  ASP    67       4.740  12.000  35.800  1.00  0.00
ATOM    651  CB  ASP    67       5.550  11.220  34.760  1.00  0.00
ATOM    652  CG  ASP    67       6.220   9.970  35.340  1.00  0.00
ATOM    653  OD1 ASP    67       5.890   9.610  36.490  1.00  0.00
ATOM    654  OD2 ASP    67       7.020   9.350  34.610  1.00  0.00
ATOM    655  C   ASP    67       5.640  12.600  36.890  1.00  0.00
ATOM    656  O   ASP    67       6.500  13.430  36.620  1.00  0.00
ATOM    657  N   GLY    68       5.210  12.340  38.120  1.00  0.00
ATOM    658  H   GLY    68       4.330  11.880  38.290  1.00  0.00
ATOM    659  CA  GLY    68       5.920  12.710  39.350  1.00  0.00
ATOM    660  C   GLY    68       7.090  11.790  39.700  1.00  0.00
ATOM    661  O   GLY    68       8.030  12.230  40.370  1.00  0.00
ATOM    662  N   HIS    69       6.970  10.520  39.330  1.00  0.00
ATOM    663  H   HIS    69       6.170  10.190  38.820  1.00  0.00
ATOM    664  CA  HIS    69       8.000   9.490  39.570  1.00  0.00
ATOM    665  CB  HIS    69       7.370   8.100  39.500  1.00  0.00
ATOM    666  CG  HIS    69       8.270   7.030  40.120  1.00  0.00
ATOM    667  ND1 HIS    69       8.180   6.550  41.360  1.00  0.00
ATOM    668  CD2 HIS    69       9.270   6.390  39.520  1.00  0.00
ATOM    669  CE1 HIS    69       9.110   5.620  41.520  1.00  0.00
ATOM    670  NE2 HIS    69       9.780   5.510  40.380  1.00  0.00
ATOM    671  HE2 HIS    69      10.520   4.870  40.190  1.00  0.00
ATOM    672  C   HIS    69       9.170   9.640  38.600  1.00  0.00
ATOM    673  O   HIS    69      10.270  10.000  39.030  1.00  0.00
ATOM    674  N   GLY    70       8.910   9.380  37.320  1.00  0.00
ATOM    675  H   GLY    70       7.970   9.240  36.990  1.00  0.00
ATOM    676  CA  GLY    70       9.920   9.360  36.250  1.00  0.00
ATOM    677  C   GLY    70      10.030   8.020  35.510  1.00  0.00
ATOM    678  O   GLY    70      10.640   7.980  34.450  1.00  0.00
ATOM    679  N   HIS    71       9.520   6.950  36.110  1.00  0.00
ATOM    680  H   HIS    71       9.040   7.020  36.990  1.00  0.00
ATOM    681  CA  HIS    71       9.600   5.580  35.580  1.00  0.00
ATOM    682  CB  HIS    71       8.950   4.620  36.590  1.00  0.00
ATOM    683  CG  HIS    71       9.110   3.140  36.250  1.00  0.00
ATOM    684  ND1 HIS    71       8.240   2.410  35.560  1.00  0.00
ATOM    685  HD1 HIS    71       7.400   2.750  35.120  1.00  0.00
ATOM    686  CD2 HIS    71      10.040   2.320  36.710  1.00  0.00
ATOM    687  CE1 HIS    71       8.620   1.140  35.620  1.00  0.00
ATOM    688  NE2 HIS    71       9.740   1.080  36.330  1.00  0.00
ATOM    689  C   HIS    71       8.930   5.430  34.210  1.00  0.00
ATOM    690  O   HIS    71       9.480   4.740  33.350  1.00  0.00
ATOM    691  N   GLY    72       7.770   6.060  34.060  1.00  0.00
ATOM    692  H   GLY    72       7.320   6.520  34.830  1.00  0.00
ATOM    693  CA  GLY    72       6.990   6.090  32.810  1.00  0.00
ATOM    694  C   GLY    72       7.720   6.860  31.700  1.00  0.00
ATOM    695  O   GLY    72       7.660   6.440  30.550  1.00  0.00
ATOM    696  N   THR    73       8.360   7.960  32.080  1.00  0.00
ATOM    697  H   THR    73       8.220   8.370  32.980  1.00  0.00
ATOM    698  CA  THR    73       9.240   8.740  31.200  1.00  0.00
ATOM    699  CB  THR    73       9.750  10.000  31.910  1.00  0.00
ATOM    700  OG1 THR    73       8.640  10.770  32.380  1.00  0.00
ATOM    701  HG1 THR    73       8.970  11.520  32.950  1.00  0.00
ATOM    702  CG2 THR    73      10.590  10.900  31.000  1.00  0.00
ATOM    703  C   THR    73      10.400   7.860  30.710  1.00  0.00
ATOM    704  O   THR    73      10.590   7.750  29.500  1.00  0.00
ATOM    705  N   HIS    74      10.990   7.100  31.630  1.00  0.00
ATOM    706  H   HIS    74      10.730   7.140  32.590  1.00  0.00
ATOM    707  CA  HIS    74      12.110   6.180  31.350  1.00  0.00
ATOM    708  CB  HIS    74      12.600   5.570  32.670  1.00  0.00
ATOM    709  CG  HIS    74      13.940   4.850  32.520  1.00  0.00
ATOM    710  ND1 HIS    74      14.120   3.600  32.100  1.00  0.00
ATOM    711  CD2 HIS    74      15.130   5.370  32.810  1.00  0.00
ATOM    712  CE1 HIS    74      15.420   3.350  32.120  1.00  0.00
ATOM    713  NE2 HIS    74      16.050   4.440  32.550  1.00  0.00
ATOM    714  HE2 HIS    74      17.040   4.540  32.650  1.00  0.00
ATOM    715  C   HIS    74      11.710   5.070  30.360  1.00  0.00
ATOM    716  O   HIS    74      12.410   4.860  29.370  1.00  0.00
ATOM    717  N   CYS    75      10.560   4.460  30.600  1.00  0.00
ATOM    718  H   CYS    75      10.010   4.660  31.410  1.00  0.00
ATOM    719  CA  CYS    75      10.000   3.410  29.730  1.00  0.00
ATOM    720  CB  CYS    75       8.790   2.760  30.420  1.00  0.00
ATOM    721  SG  CYS    75       9.220   1.960  32.010  1.00  0.00
ATOM    722  HG  CYS    75       7.990   1.540  32.300  1.00  0.00
ATOM    723  C   CYS    75       9.650   3.920  28.340  1.00  0.00
ATOM    724  O   CYS    75      10.090   3.340  27.350  1.00  0.00
ATOM    725  N   ALA    76       9.010   5.090  28.280  1.00  0.00
ATOM    726  H   ALA    76       8.710   5.560  29.110  1.00  0.00
ATOM    727  CA  ALA    76       8.680   5.790  27.030  1.00  0.00
ATOM    728  CB  ALA    76       7.880   7.050  27.360  1.00  0.00
ATOM    729  C   ALA    76       9.920   6.170  26.220  1.00  0.00
ATOM    730  O   ALA    76       9.900   6.100  24.990  1.00  0.00
ATOM    731  N   GLY    77      10.980   6.540  26.940  1.00  0.00
ATOM    732  H   GLY    77      10.930   6.640  27.930  1.00  0.00
ATOM    733  CA  GLY    77      12.300   6.880  26.390  1.00  0.00
ATOM    734  C   GLY    77      12.940   5.680  25.680  1.00  0.00
ATOM    735  O   GLY    77      13.320   5.800  24.520  1.00  0.00
ATOM    736  N   THR    78      12.920   4.520  26.340  1.00  0.00
ATOM    737  H   THR    78      12.540   4.460  27.270  1.00  0.00
ATOM    738  CA  THR    78      13.440   3.260  25.810  1.00  0.00
ATOM    739  CB  THR    78      13.420   2.190  26.900  1.00  0.00
ATOM    740  OG1 THR    78      14.040   2.670  28.100  1.00  0.00
ATOM    741  HG1 THR    78      14.000   1.970  28.810  1.00  0.00
ATOM    742  CG2 THR    78      14.160   0.920  26.480  1.00  0.00
ATOM    743  C   THR    78      12.680   2.820  24.560  1.00  0.00
ATOM    744  O   THR    78      13.270   2.210  23.670  1.00  0.00
ATOM    745  N   ILE    79      11.390   3.150  24.490  1.00  0.00
ATOM    746  H   ILE    79      10.920   3.540  25.280  1.00  0.00
ATOM    747  CA  ILE    79      10.540   2.930  23.320  1.00  0.00
ATOM    748  CB  ILE    79       9.060   3.130  23.690  1.00  0.00
ATOM    749  CG1 ILE    79       8.620   2.010  24.640  1.00  0.00
ATOM    750  CG2 ILE    79       8.140   3.150  22.470  1.00  0.00
ATOM    751  CD  ILE    79       7.420   2.360  25.510  1.00  0.00
ATOM    752  C   ILE    79      10.980   3.780  22.130  1.00  0.00
ATOM    753  O   ILE    79      11.370   3.210  21.110  1.00  0.00
ATOM    754  N   GLY    80      10.920   5.100  22.270  1.00  0.00
ATOM    755  H   GLY    80      10.770   5.550  23.150  1.00  0.00
ATOM    756  CA  GLY    80      11.080   6.010  21.130  1.00  0.00
ATOM    757  C   GLY    80      11.490   7.470  21.390  1.00  0.00
ATOM    758  O   GLY    80      11.020   8.350  20.680  1.00  0.00
ATOM    759  N   SER    81      12.340   7.690  22.390  1.00  0.00
ATOM    760  H   SER    81      12.520   7.030  23.120  1.00  0.00
ATOM    761  CA  SER    81      13.110   8.940  22.460  1.00  0.00
ATOM    762  CB  SER    81      13.670   9.210  23.860  1.00  0.00
ATOM    763  OG  SER    81      14.730   8.310  24.220  1.00  0.00
ATOM    764  HG  SER    81      14.940   8.410  25.190  1.00  0.00
ATOM    765  C   SER    81      14.230   8.870  21.420  1.00  0.00
ATOM    766  O   SER    81      14.550   7.790  20.910  1.00  0.00
ATOM    767  N   LYS    82      14.800  10.020  21.070  1.00  0.00
ATOM    768  H   LYS    82      14.540  10.900  21.480  1.00  0.00
ATOM    769  CA  LYS    82      15.830  10.100  20.030  1.00  0.00
ATOM    770  CB  LYS    82      16.180  11.560  19.750  1.00  0.00
ATOM    771  CG  LYS    82      16.780  11.790  18.360  1.00  0.00
ATOM    772  CD  LYS    82      18.230  11.340  18.170  1.00  0.00
ATOM    773  CE  LYS    82      19.210  12.200  18.970  1.00  0.00
ATOM    774  NZ  LYS    82      20.580  11.660  18.860  1.00  0.00
ATOM    775  HZ1 LYS    82      21.210  12.260  19.350  1.00  0.00
ATOM    776  HZ2 LYS    82      20.610  10.750  19.250  1.00  0.00
ATOM    777  HZ3 LYS    82      20.830  11.620  17.890  1.00  0.00
ATOM    778  C   LYS    82      17.060   9.250  20.380  1.00  0.00
ATOM    779  O   LYS    82      17.350   8.300  19.660  1.00  0.00
ATOM    780  N   THR    83      17.730   9.550  21.490  1.00  0.00
ATOM    781  H   THR    83      17.430  10.270  22.120  1.00  0.00
ATOM    782  CA  THR    83      18.970   8.860  21.880  1.00  0.00
ATOM    783  CB  THR    83      19.780   9.740  22.830  1.00  0.00
ATOM    784  OG1 THR    83      19.960  11.040  22.270  1.00  0.00
ATOM    785  HG1 THR    83      20.200  11.680  22.990  1.00  0.00
ATOM    786  CG2 THR    83      21.150   9.160  23.180  1.00  0.00
ATOM    787  C   THR    83      18.720   7.460  22.460  1.00  0.00
ATOM    788  O   THR    83      19.350   6.500  22.020  1.00  0.00
ATOM    789  N   TRP    84      17.710   7.330  23.310  1.00  0.00
ATOM    790  H   TRP    84      17.050   8.060  23.490  1.00  0.00
ATOM    791  CA  TRP    84      17.500   6.110  24.100  1.00  0.00
ATOM    792  CB  TRP    84      17.160   6.500  25.540  1.00  0.00
ATOM    793  CG  TRP    84      18.330   7.200  26.230  1.00  0.00
ATOM    794  CD1 TRP    84      19.330   6.600  26.870  1.00  0.00
ATOM    795  HD1 TRP    84      19.500   5.530  26.890  1.00  0.00
ATOM    796  CD2 TRP    84      18.570   8.570  26.300  1.00  0.00
ATOM    797  NE1 TRP    84      20.160   7.520  27.370  1.00  0.00
ATOM    798  HE1 TRP    84      20.950   7.330  27.960  1.00  0.00
ATOM    799  CE2 TRP    84      19.740   8.730  27.020  1.00  0.00
ATOM    800  CE3 TRP    84      18.000   9.660  25.640  1.00  0.00
ATOM    801  HE3 TRP    84      17.050   9.560  25.120  1.00  0.00
ATOM    802  CZ2 TRP    84      20.360   9.970  27.100  1.00  0.00
ATOM    803  HZ2 TRP    84      21.240  10.110  27.730  1.00  0.00
ATOM    804  CZ3 TRP    84      18.650  10.890  25.680  1.00  0.00
ATOM    805  HZ3 TRP    84      18.360  11.670  24.980  1.00  0.00
ATOM    806  CH2 TRP    84      19.820  11.060  26.420  1.00  0.00
ATOM    807  HH2 TRP    84      20.280  12.040  26.490  1.00  0.00
ATOM    808  C   TRP    84      16.480   5.100  23.560  1.00  0.00
ATOM    809  O   TRP    84      16.450   3.960  24.010  1.00  0.00
ATOM    810  N   GLY    85      15.710   5.510  22.550  1.00  0.00
ATOM    811  H   GLY    85      15.820   6.420  22.150  1.00  0.00
ATOM    812  CA  GLY    85      14.630   4.710  21.950  1.00  0.00
ATOM    813  C   GLY    85      15.090   3.720  20.890  1.00  0.00
ATOM    814  O   GLY    85      16.000   4.000  20.100  1.00  0.00
ATOM    815  N   VAL    86      14.400   2.580  20.870  1.00  0.00
ATOM    816  H   VAL    86      13.740   2.370  21.600  1.00  0.00
ATOM    817  CA  VAL    86      14.540   1.520  19.860  1.00  0.00
ATOM    818  CB  VAL    86      13.780   0.250  20.250  1.00  0.00
ATOM    819  CG1 VAL    86      14.070  -0.900  19.280  1.00  0.00
ATOM    820  CG2 VAL    86      14.080  -0.240  21.670  1.00  0.00
ATOM    821  C   VAL    86      14.040   2.080  18.530  1.00  0.00
ATOM    822  O   VAL    86      14.820   2.300  17.610  1.00  0.00
ATOM    823  N   ALA    87      12.760   2.450  18.530  1.00  0.00
ATOM    824  H   ALA    87      12.200   2.400  19.360  1.00  0.00
ATOM    825  CA  ALA    87      12.070   3.010  17.360  1.00  0.00
ATOM    826  CB  ALA    87      10.760   2.240  17.150  1.00  0.00
ATOM    827  C   ALA    87      11.830   4.500  17.630  1.00  0.00
ATOM    828  O   ALA    87      10.810   4.940  18.160  1.00  0.00
ATOM    829  N   LYS    88      12.840   5.260  17.220  1.00  0.00
ATOM    830  H   LYS    88      13.600   4.870  16.690  1.00  0.00
ATOM    831  CA  LYS    88      12.990   6.700  17.480  1.00  0.00
ATOM    832  CB  LYS    88      14.310   7.180  16.870  1.00  0.00
ATOM    833  CG  LYS    88      15.520   6.590  17.590  1.00  0.00
ATOM    834  CD  LYS    88      16.780   6.730  16.740  1.00  0.00
ATOM    835  CE  LYS    88      18.050   6.270  17.470  1.00  0.00
ATOM    836  NZ  LYS    88      17.980   4.880  17.930  1.00  0.00
ATOM    837  HZ1 LYS    88      18.810   4.650  18.430  1.00  0.00
ATOM    838  HZ2 LYS    88      17.190   4.770  18.530  1.00  0.00
ATOM    839  HZ3 LYS    88      17.890   4.270  17.140  1.00  0.00
ATOM    840  C   LYS    88      11.840   7.580  16.970  1.00  0.00
ATOM    841  O   LYS    88      11.480   8.560  17.620  1.00  0.00
ATOM    842  N   LYS    89      11.250   7.180  15.850  1.00  0.00
ATOM    843  H   LYS    89      11.430   6.270  15.460  1.00  0.00
ATOM    844  CA  LYS    89      10.230   7.950  15.120  1.00  0.00
ATOM    845  CB  LYS    89      10.290   7.590  13.630  1.00  0.00
ATOM    846  CG  LYS    89      11.600   7.960  12.930  1.00  0.00
ATOM    847  CD  LYS    89      11.760   9.460  12.680  1.00  0.00
ATOM    848  CE  LYS    89      13.030   9.760  11.860  1.00  0.00
ATOM    849  NZ  LYS    89      12.960   9.220  10.500  1.00  0.00
ATOM    850  HZ1 LYS    89      13.810   9.430  10.010  1.00  0.00
ATOM    851  HZ2 LYS    89      12.830   8.230  10.530  1.00  0.00
ATOM    852  HZ3 LYS    89      12.190   9.630  10.010  1.00  0.00
ATOM    853  C   LYS    89       8.790   7.810  15.620  1.00  0.00
ATOM    854  O   LYS    89       7.960   8.630  15.250  1.00  0.00
ATOM    855  N   VAL    90       8.510   6.800  16.440  1.00  0.00
ATOM    856  H   VAL    90       9.230   6.190  16.790  1.00  0.00
ATOM    857  CA  VAL    90       7.160   6.480  16.930  1.00  0.00
ATOM    858  CB  VAL    90       7.090   5.230  17.810  1.00  0.00
ATOM    859  CG1 VAL    90       7.500   3.970  17.040  1.00  0.00
ATOM    860  CG2 VAL    90       7.860   5.310  19.120  1.00  0.00
ATOM    861  C   VAL    90       6.490   7.640  17.680  1.00  0.00
ATOM    862  O   VAL    90       7.160   8.470  18.290  1.00  0.00
ATOM    863  N   SER    91       5.160   7.630  17.620  1.00  0.00
ATOM    864  H   SER    91       4.650   7.000  17.040  1.00  0.00
ATOM    865  CA  SER    91       4.330   8.480  18.490  1.00  0.00
ATOM    866  CB  SER    91       3.000   8.830  17.800  1.00  0.00
ATOM    867  OG  SER    91       2.260   7.660  17.450  1.00  0.00
ATOM    868  HG  SER    91       1.370   7.920  17.070  1.00  0.00
ATOM    869  C   SER    91       4.080   7.740  19.800  1.00  0.00
ATOM    870  O   SER    91       3.870   6.530  19.830  1.00  0.00
ATOM    871  N   ILE    92       4.190   8.500  20.890  1.00  0.00
ATOM    872  H   ILE    92       4.380   9.480  20.840  1.00  0.00
ATOM    873  CA  ILE    92       4.030   7.970  22.260  1.00  0.00
ATOM    874  CB  ILE    92       5.330   8.200  23.040  1.00  0.00
ATOM    875  CG1 ILE    92       6.480   7.420  22.410  1.00  0.00
ATOM    876  CG2 ILE    92       5.180   7.820  24.520  1.00  0.00
ATOM    877  CD  ILE    92       7.880   7.910  22.800  1.00  0.00
ATOM    878  C   ILE    92       2.800   8.630  22.880  1.00  0.00
ATOM    879  O   ILE    92       2.560   9.830  22.720  1.00  0.00
ATOM    880  N   PHE    93       1.990   7.780  23.500  1.00  0.00
ATOM    881  H   PHE    93       2.130   6.790  23.450  1.00  0.00
ATOM    882  CA  PHE    93       0.820   8.200  24.280  1.00  0.00
ATOM    883  CB  PHE    93      -0.460   7.600  23.680  1.00  0.00
ATOM    884  CG  PHE    93      -0.730   8.040  22.240  1.00  0.00
ATOM    885  CD1 PHE    93      -0.950   9.380  21.940  1.00  0.00
ATOM    886  HD1 PHE    93      -0.910  10.130  22.730  1.00  0.00
ATOM    887  CD2 PHE    93      -0.790   7.080  21.240  1.00  0.00
ATOM    888  HD2 PHE    93      -0.610   6.030  21.470  1.00  0.00
ATOM    889  CE1 PHE    93      -1.220   9.760  20.630  1.00  0.00
ATOM    890  HE1 PHE    93      -1.380  10.820  20.400  1.00  0.00
ATOM    891  CE2 PHE    93      -1.080   7.470  19.930  1.00  0.00
ATOM    892  HE2 PHE    93      -1.220   6.710  19.160  1.00  0.00
ATOM    893  CZ  PHE    93      -1.290   8.810  19.630  1.00  0.00
ATOM    894  HZ  PHE    93      -1.490   9.110  18.600  1.00  0.00
ATOM    895  C   PHE    93       1.000   7.710  25.720  1.00  0.00
ATOM    896  O   PHE    93       1.350   6.550  25.940  1.00  0.00
ATOM    897  N   GLY    94       0.690   8.580  26.680  1.00  0.00
ATOM    898  H   GLY    94       0.350   9.500  26.460  1.00  0.00
ATOM    899  CA  GLY    94       0.890   8.320  28.110  1.00  0.00
ATOM    900  C   GLY    94      -0.430   8.090  28.840  1.00  0.00
ATOM    901  O   GLY    94      -1.340   8.920  28.790  1.00  0.00
ATOM    902  N   VAL    95      -0.490   6.940  29.500  1.00  0.00
ATOM    903  H   VAL    95       0.270   6.280  29.480  1.00  0.00
ATOM    904  CA  VAL    95      -1.650   6.490  30.300  1.00  0.00
ATOM    905  CB  VAL    95      -2.260   5.210  29.720  1.00  0.00
ATOM    906  CG1 VAL    95      -3.520   4.790  30.470  1.00  0.00
ATOM    907  CG2 VAL    95      -2.620   5.330  28.240  1.00  0.00
ATOM    908  C   VAL    95      -1.150   6.290  31.730  1.00  0.00
ATOM    909  O   VAL    95      -0.460   5.320  32.030  1.00  0.00
ATOM    910  N   LYS    96      -1.450   7.280  32.570  1.00  0.00
ATOM    911  H   LYS    96      -2.010   8.060  32.290  1.00  0.00
ATOM    912  CA  LYS    96      -1.030   7.300  33.980  1.00  0.00
ATOM    913  CB  LYS    96      -0.830   8.750  34.430  1.00  0.00
ATOM    914  CG  LYS    96      -0.290   8.870  35.860  1.00  0.00
ATOM    915  CD  LYS    96       0.000  10.320  36.260  1.00  0.00
ATOM    916  CE  LYS    96       0.420  10.440  37.720  1.00  0.00
ATOM    917  NZ  LYS    96       1.670   9.730  38.030  1.00  0.00
ATOM    918  HZ1 LYS    96       1.920   9.880  38.990  1.00  0.00
ATOM    919  HZ2 LYS    96       1.540   8.750  37.880  1.00  0.00
ATOM    920  HZ3 LYS    96       2.400  10.060  37.440  1.00  0.00
ATOM    921  C   LYS    96      -1.990   6.520  34.880  1.00  0.00
ATOM    922  O   LYS    96      -2.890   7.080  35.520  1.00  0.00
ATOM    923  N   VAL    97      -1.780   5.210  34.890  1.00  0.00
ATOM    924  H   VAL    97      -1.120   4.790  34.260  1.00  0.00
ATOM    925  CA  VAL    97      -2.450   4.260  35.780  1.00  0.00
ATOM    926  CB  VAL    97      -2.540   2.840  35.190  1.00  0.00
ATOM    927  CG1 VAL    97      -3.470   2.810  33.980  1.00  0.00
ATOM    928  CG2 VAL    97      -1.180   2.240  34.830  1.00  0.00
ATOM    929  C   VAL    97      -1.830   4.210  37.180  1.00  0.00
ATOM    930  O   VAL    97      -2.540   3.970  38.160  1.00  0.00
ATOM    931  N   LEU    98      -0.520   4.450  37.240  1.00  0.00
ATOM    932  H   LEU    98       0.010   4.660  36.420  1.00  0.00
ATOM    933  CA  LEU    98       0.270   4.410  38.480  1.00  0.00
ATOM    934  CB  LEU    98       1.610   3.720  38.240  1.00  0.00
ATOM    935  CG  LEU    98       1.590   2.350  37.550  1.00  0.00
ATOM    936  CD1 LEU    98       3.020   1.940  37.200  1.00  0.00
ATOM    937  CD2 LEU    98       0.960   1.270  38.430  1.00  0.00
ATOM    938  C   LEU    98       0.540   5.850  38.920  1.00  0.00
ATOM    939  O   LEU    98       0.840   6.720  38.100  1.00  0.00
ATOM    940  N   ASP    99       0.460   6.060  40.230  1.00  0.00
ATOM    941  H   ASP    99       0.230   5.310  40.860  1.00  0.00
ATOM    942  CA  ASP    99       0.730   7.340  40.910  1.00  0.00
ATOM    943  CB  ASP    99       0.110   7.310  42.300  1.00  0.00
ATOM    944  CG  ASP    99       0.570   6.200  43.250  1.00  0.00
ATOM    945  OD1 ASP    99       1.740   5.780  43.140  1.00  0.00
ATOM    946  OD2 ASP    99      -0.260   5.790  44.080  1.00  0.00
ATOM    947  C   ASP    99       2.210   7.700  40.920  1.00  0.00
ATOM    948  O   ASP    99       3.030   7.020  40.300  1.00  0.00
ATOM    949  N   ASP   100       2.550   8.800  41.600  1.00  0.00
ATOM    950  H   ASP   100       1.860   9.330  42.100  1.00  0.00
ATOM    951  CA  ASP   100       3.910   9.330  41.720  1.00  0.00
ATOM    952  CB  ASP   100       3.890  10.720  42.350  1.00  0.00
ATOM    953  CG  ASP   100       3.130  11.790  41.570  1.00  0.00
ATOM    954  OD1 ASP   100       3.040  11.680  40.330  1.00  0.00
ATOM    955  OD2 ASP   100       2.670  12.750  42.230  1.00  0.00
ATOM    956  C   ASP   100       4.890   8.420  42.480  1.00  0.00
ATOM    957  O   ASP   100       6.100   8.610  42.390  1.00  0.00
ATOM    958  N   SER   101       4.350   7.530  43.300  1.00  0.00
ATOM    959  H   SER   101       3.360   7.490  43.460  1.00  0.00
ATOM    960  CA  SER   101       5.100   6.490  44.040  1.00  0.00
ATOM    961  CB  SER   101       4.200   5.960  45.150  1.00  0.00
ATOM    962  OG  SER   101       4.860   5.010  46.000  1.00  0.00
ATOM    963  HG  SER   101       4.180   4.450  46.460  1.00  0.00
ATOM    964  C   SER   101       5.570   5.340  43.140  1.00  0.00
ATOM    965  O   SER   101       6.560   4.690  43.450  1.00  0.00
ATOM    966  N   GLY   102       4.810   5.080  42.080  1.00  0.00
ATOM    967  H   GLY   102       4.040   5.670  41.840  1.00  0.00
ATOM    968  CA  GLY   102       5.020   3.970  41.140  1.00  0.00
ATOM    969  C   GLY   102       4.090   2.790  41.410  1.00  0.00
ATOM    970  O   GLY   102       4.300   1.700  40.860  1.00  0.00
ATOM    971  N   SER   103       3.010   3.050  42.150  1.00  0.00
ATOM    972  H   SER   103       2.820   3.980  42.460  1.00  0.00
ATOM    973  CA  SER   103       2.020   2.060  42.580  1.00  0.00
ATOM    974  CB  SER   103       1.930   2.030  44.100  1.00  0.00
ATOM    975  OG  SER   103       3.180   1.650  44.680  1.00  0.00
ATOM    976  HG  SER   103       3.020   1.250  45.590  1.00  0.00
ATOM    977  C   SER   103       0.640   2.430  42.010  1.00  0.00
ATOM    978  O   SER   103       0.360   3.600  41.770  1.00  0.00
ATOM    979  N   GLY   104      -0.190   1.410  41.820  1.00  0.00
ATOM    980  H   GLY   104       0.060   0.460  42.010  1.00  0.00
ATOM    981  CA  GLY   104      -1.550   1.600  41.290  1.00  0.00
ATOM    982  C   GLY   104      -2.430   0.370  41.540  1.00  0.00
ATOM    983  O   GLY   104      -1.990  -0.770  41.410  1.00  0.00
ATOM    984  N   SER   105      -3.690   0.680  41.860  1.00  0.00
ATOM    985  H   SER   105      -3.980   1.630  41.990  1.00  0.00
ATOM    986  CA  SER   105      -4.750  -0.320  42.070  1.00  0.00
ATOM    987  CB  SER   105      -6.050   0.370  42.500  1.00  0.00
ATOM    988  OG  SER   105      -5.870   0.960  43.790  1.00  0.00
ATOM    989  HG  SER   105      -6.730   1.390  44.090  1.00  0.00
ATOM    990  C   SER   105      -5.000  -1.110  40.780  1.00  0.00
ATOM    991  O   SER   105      -4.930  -0.560  39.680  1.00  0.00
ATOM    992  N   LEU   106      -5.320  -2.390  40.970  1.00  0.00
ATOM    993  H   LEU   106      -5.380  -2.790  41.880  1.00  0.00
ATOM    994  CA  LEU   106      -5.550  -3.330  39.860  1.00  0.00
ATOM    995  CB  LEU   106      -5.820  -4.740  40.370  1.00  0.00
ATOM    996  CG  LEU   106      -4.820  -5.290  41.390  1.00  0.00
ATOM    997  CD1 LEU   106      -5.210  -6.730  41.750  1.00  0.00
ATOM    998  CD2 LEU   106      -3.370  -5.240  40.930  1.00  0.00
ATOM    999  C   LEU   106      -6.680  -2.860  38.940  1.00  0.00
ATOM   1000  O   LEU   106      -6.530  -2.920  37.720  1.00  0.00
ATOM   1001  N   SER   107      -7.710  -2.260  39.540  1.00  0.00
ATOM   1002  H   SER   107      -7.760  -2.180  40.530  1.00  0.00
ATOM   1003  CA  SER   107      -8.860  -1.670  38.840  1.00  0.00
ATOM   1004  CB  SER   107      -9.900  -1.190  39.850  1.00  0.00
ATOM   1005  OG  SER   107      -9.350  -0.270  40.790  1.00  0.00
ATOM   1006  HG  SER   107     -10.080   0.240  41.240  1.00  0.00
ATOM   1007  C   SER   107      -8.470  -0.530  37.890  1.00  0.00
ATOM   1008  O   SER   107      -8.960  -0.480  36.760  1.00  0.00
ATOM   1009  N   ASN   108      -7.560   0.330  38.340  1.00  0.00
ATOM   1010  H   ASN   108      -7.200   0.270  39.270  1.00  0.00
ATOM   1011  CA  ASN   108      -7.030   1.470  37.570  1.00  0.00
ATOM   1012  CB  ASN   108      -6.180   2.380  38.460  1.00  0.00
ATOM   1013  CG  ASN   108      -6.970   3.150  39.530  1.00  0.00
ATOM   1014  OD1 ASN   108      -7.800   2.600  40.250  1.00  0.00
ATOM   1015  ND2 ASN   108      -6.620   4.420  39.670  1.00  0.00
ATOM   1016 HD21 ASN   108      -5.890   4.810  39.110  1.00  0.00
ATOM   1017 HD22 ASN   108      -7.090   4.990  40.350  1.00  0.00
ATOM   1018  C   ASN   108      -6.210   1.030  36.360  1.00  0.00
ATOM   1019  O   ASN   108      -6.320   1.630  35.300  1.00  0.00
ATOM   1020  N   ILE   109      -5.430  -0.030  36.550  1.00  0.00
ATOM   1021  H   ILE   109      -5.340  -0.460  37.450  1.00  0.00
ATOM   1022  CA  ILE   109      -4.600  -0.650  35.510  1.00  0.00
ATOM   1023  CB  ILE   109      -3.580  -1.620  36.120  1.00  0.00
ATOM   1024  CG1 ILE   109      -2.760  -0.960  37.230  1.00  0.00
ATOM   1025  CG2 ILE   109      -2.620  -2.120  35.040  1.00  0.00
ATOM   1026  CD  ILE   109      -2.080  -1.950  38.180  1.00  0.00
ATOM   1027  C   ILE   109      -5.480  -1.310  34.450  1.00  0.00
ATOM   1028  O   ILE   109      -5.250  -1.090  33.260  1.00  0.00
ATOM   1029  N   VAL   110      -6.520  -2.030  34.880  1.00  0.00
ATOM   1030  H   VAL   110      -6.650  -2.200  35.860  1.00  0.00
ATOM   1031  CA  VAL   110      -7.530  -2.670  34.020  1.00  0.00
ATOM   1032  CB  VAL   110      -8.510  -3.470  34.880  1.00  0.00
ATOM   1033  CG1 VAL   110      -9.750  -3.970  34.130  1.00  0.00
ATOM   1034  CG2 VAL   110      -7.830  -4.710  35.470  1.00  0.00
ATOM   1035  C   VAL   110      -8.220  -1.620  33.150  1.00  0.00
ATOM   1036  O   VAL   110      -8.270  -1.770  31.930  1.00  0.00
ATOM   1037  N   ALA   111      -8.640  -0.530  33.790  1.00  0.00
ATOM   1038  H   ALA   111      -8.560  -0.440  34.780  1.00  0.00
ATOM   1039  CA  ALA   111      -9.290   0.620  33.140  1.00  0.00
ATOM   1040  CB  ALA   111      -9.730   1.620  34.200  1.00  0.00
ATOM   1041  C   ALA   111      -8.400   1.300  32.090  1.00  0.00
ATOM   1042  O   ALA   111      -8.920   1.750  31.070  1.00  0.00
ATOM   1043  N   GLY   112      -7.100   1.340  32.360  1.00  0.00
ATOM   1044  H   GLY   112      -6.740   1.040  33.240  1.00  0.00
ATOM   1045  CA  GLY   112      -6.070   1.860  31.450  1.00  0.00
ATOM   1046  C   GLY   112      -5.920   1.020  30.180  1.00  0.00
ATOM   1047  O   GLY   112      -5.810   1.580  29.090  1.00  0.00
ATOM   1048  N   MET   113      -5.940  -0.300  30.350  1.00  0.00
ATOM   1049  H   MET   113      -6.010  -0.710  31.260  1.00  0.00
ATOM   1050  CA  MET   113      -5.870  -1.270  29.250  1.00  0.00
ATOM   1051  CB  MET   113      -5.780  -2.710  29.770  1.00  0.00
ATOM   1052  CG  MET   113      -4.640  -2.950  30.760  1.00  0.00
ATOM   1053  SD  MET   113      -4.340  -4.730  31.080  1.00  0.00
ATOM   1054  CE  MET   113      -4.000  -4.720  32.820  1.00  0.00
ATOM   1055  C   MET   113      -7.080  -1.160  28.330  1.00  0.00
ATOM   1056  O   MET   113      -6.930  -1.060  27.110  1.00  0.00
ATOM   1057  N   ASP   114      -8.260  -1.080  28.950  1.00  0.00
ATOM   1058  H   ASP   114      -8.340  -1.200  29.940  1.00  0.00
ATOM   1059  CA  ASP   114      -9.550  -0.900  28.270  1.00  0.00
ATOM   1060  CB  ASP   114     -10.680  -1.020  29.300  1.00  0.00
ATOM   1061  CG  ASP   114     -10.790  -2.400  29.950  1.00  0.00
ATOM   1062  OD1 ASP   114     -10.590  -3.410  29.240  1.00  0.00
ATOM   1063  OD2 ASP   114     -11.060  -2.430  31.180  1.00  0.00
ATOM   1064  C   ASP   114      -9.650   0.430  27.540  1.00  0.00
ATOM   1065  O   ASP   114     -10.200   0.500  26.440  1.00  0.00
ATOM   1066  N   PHE   115      -9.050   1.470  28.130  1.00  0.00
ATOM   1067  H   PHE   115      -8.660   1.390  29.040  1.00  0.00
ATOM   1068  CA  PHE   115      -8.940   2.810  27.530  1.00  0.00
ATOM   1069  CB  PHE   115      -8.330   3.790  28.540  1.00  0.00
ATOM   1070  CG  PHE   115      -8.150   5.200  27.980  1.00  0.00
ATOM   1071  CD1 PHE   115      -9.230   6.070  27.930  1.00  0.00
ATOM   1072  HD1 PHE   115     -10.150   5.830  28.460  1.00  0.00
ATOM   1073  CD2 PHE   115      -6.970   5.520  27.320  1.00  0.00
ATOM   1074  HD2 PHE   115      -6.120   4.840  27.370  1.00  0.00
ATOM   1075  CE1 PHE   115      -9.140   7.250  27.200  1.00  0.00
ATOM   1076  HE1 PHE   115      -9.990   7.920  27.130  1.00  0.00
ATOM   1077  CE2 PHE   115      -6.880   6.690  26.580  1.00  0.00
ATOM   1078  HE2 PHE   115      -5.980   6.890  25.990  1.00  0.00
ATOM   1079  CZ  PHE   115      -7.960   7.550  26.510  1.00  0.00
ATOM   1080  HZ  PHE   115      -7.920   8.440  25.880  1.00  0.00
ATOM   1081  C   PHE   115      -8.140   2.790  26.230  1.00  0.00
ATOM   1082  O   PHE   115      -8.540   3.460  25.280  1.00  0.00
ATOM   1083  N   VAL   116      -7.020   2.070  26.200  1.00  0.00
ATOM   1084  H   VAL   116      -6.690   1.590  27.010  1.00  0.00
ATOM   1085  CA  VAL   116      -6.160   1.940  25.020  1.00  0.00
ATOM   1086  CB  VAL   116      -4.830   1.290  25.400  1.00  0.00
ATOM   1087  CG1 VAL   116      -3.900   1.050  24.200  1.00  0.00
ATOM   1088  CG2 VAL   116      -4.070   2.170  26.390  1.00  0.00
ATOM   1089  C   VAL   116      -6.890   1.220  23.880  1.00  0.00
ATOM   1090  O   VAL   116      -6.780   1.640  22.730  1.00  0.00
ATOM   1091  N   ALA   117      -7.700   0.220  24.230  1.00  0.00
ATOM   1092  H   ALA   117      -7.780  -0.080  25.180  1.00  0.00
ATOM   1093  CA  ALA   117      -8.520  -0.550  23.280  1.00  0.00
ATOM   1094  CB  ALA   117      -9.240  -1.670  24.030  1.00  0.00
ATOM   1095  C   ALA   117      -9.530   0.310  22.520  1.00  0.00
ATOM   1096  O   ALA   117      -9.730   0.100  21.320  1.00  0.00
ATOM   1097  N   SER   118     -10.090   1.300  23.210  1.00  0.00
ATOM   1098  H   SER   118      -9.920   1.430  24.180  1.00  0.00
ATOM   1099  CA  SER   118     -11.060   2.250  22.640  1.00  0.00
ATOM   1100  CB  SER   118     -12.060   2.680  23.710  1.00  0.00
ATOM   1101  OG  SER   118     -11.420   3.270  24.850  1.00  0.00
ATOM   1102  HG  SER   118     -12.110   3.540  25.520  1.00  0.00
ATOM   1103  C   SER   118     -10.410   3.450  21.950  1.00  0.00
ATOM   1104  O   SER   118     -10.790   3.780  20.820  1.00  0.00
ATOM   1105  N   ASP   119      -9.390   4.020  22.580  1.00  0.00
ATOM   1106  H   ASP   119      -9.050   3.650  23.450  1.00  0.00
ATOM   1107  CA  ASP   119      -8.700   5.240  22.150  1.00  0.00
ATOM   1108  CB  ASP   119      -7.800   5.740  23.280  1.00  0.00
ATOM   1109  CG  ASP   119      -7.210   7.130  23.020  1.00  0.00
ATOM   1110  OD1 ASP   119      -7.980   8.100  23.140  1.00  0.00
ATOM   1111  OD2 ASP   119      -5.990   7.190  22.750  1.00  0.00
ATOM   1112  C   ASP   119      -7.910   5.100  20.850  1.00  0.00
ATOM   1113  O   ASP   119      -7.760   6.090  20.120  1.00  0.00
ATOM   1114  N   ARG   120      -7.400   3.900  20.580  1.00  0.00
ATOM   1115  H   ARG   120      -7.450   3.150  21.240  1.00  0.00
ATOM   1116  CA  ARG   120      -6.660   3.600  19.340  1.00  0.00
ATOM   1117  CB  ARG   120      -6.150   2.160  19.350  1.00  0.00
ATOM   1118  CG  ARG   120      -7.250   1.090  19.350  1.00  0.00
ATOM   1119  CD  ARG   120      -6.760  -0.250  18.810  1.00  0.00
ATOM   1120  NE  ARG   120      -6.290  -0.110  17.420  1.00  0.00
ATOM   1121  HE  ARG   120      -5.980   0.810  17.180  1.00  0.00
ATOM   1122  CZ  ARG   120      -6.270  -1.070  16.490  1.00  0.00
ATOM   1123  NH1 ARG   120      -6.710  -2.310  16.730  1.00  0.00
ATOM   1124 HH11 ARG   120      -7.070  -2.550  17.630  1.00  0.00
ATOM   1125 HH12 ARG   120      -6.690  -3.010  16.010  1.00  0.00
ATOM   1126  NH2 ARG   120      -5.810  -0.770  15.260  1.00  0.00
ATOM   1127 HH21 ARG   120      -5.490   0.150  15.060  1.00  0.00
ATOM   1128 HH22 ARG   120      -5.800  -1.470  14.550  1.00  0.00
ATOM   1129  C   ARG   120      -7.450   3.890  18.060  1.00  0.00
ATOM   1130  O   ARG   120      -6.850   4.210  17.040  1.00  0.00
ATOM   1131  N   GLN   121      -8.770   3.740  18.150  1.00  0.00
ATOM   1132  H   GLN   121      -9.210   3.440  19.000  1.00  0.00
ATOM   1133  CA  GLN   121      -9.720   4.020  17.060  1.00  0.00
ATOM   1134  CB  GLN   121     -11.120   3.530  17.440  1.00  0.00
ATOM   1135  CG  GLN   121     -11.200   2.020  17.720  1.00  0.00
ATOM   1136  CD  GLN   121     -11.020   1.110  16.510  1.00  0.00
ATOM   1137  OE1 GLN   121     -10.330   1.410  15.540  1.00  0.00
ATOM   1138  NE2 GLN   121     -11.620  -0.070  16.620  1.00  0.00
ATOM   1139 HE21 GLN   121     -12.130  -0.310  17.440  1.00  0.00
ATOM   1140 HE22 GLN   121     -11.560  -0.720  15.860  1.00  0.00
ATOM   1141  C   GLN   121      -9.760   5.500  16.680  1.00  0.00
ATOM   1142  O   GLN   121      -9.880   5.840  15.510  1.00  0.00
ATOM   1143  N   SER   122      -9.650   6.350  17.700  1.00  0.00
ATOM   1144  H   SER   122      -9.650   6.030  18.650  1.00  0.00
ATOM   1145  CA  SER   122      -9.520   7.810  17.580  1.00  0.00
ATOM   1146  CB  SER   122      -9.720   8.460  18.950  1.00  0.00
ATOM   1147  OG  SER   122     -11.020   8.180  19.470  1.00  0.00
ATOM   1148  HG  SER   122     -11.120   8.580  20.380  1.00  0.00
ATOM   1149  C   SER   122      -8.190   8.270  16.990  1.00  0.00
ATOM   1150  O   SER   122      -8.100   9.370  16.460  1.00  0.00
ATOM   1151  N   ARG   123      -7.170   7.420  17.090  1.00  0.00
ATOM   1152  H   ARG   123      -7.290   6.490  17.440  1.00  0.00
ATOM   1153  CA  ARG   123      -5.790   7.740  16.690  1.00  0.00
ATOM   1154  CB  ARG   123      -4.790   7.190  17.720  1.00  0.00
ATOM   1155  CG  ARG   123      -5.050   7.630  19.160  1.00  0.00
ATOM   1156  CD  ARG   123      -4.970   9.140  19.350  1.00  0.00
ATOM   1157  NE  ARG   123      -5.930   9.530  20.390  1.00  0.00
ATOM   1158  HE  ARG   123      -6.250   8.790  20.970  1.00  0.00
ATOM   1159  CZ  ARG   123      -6.350  10.780  20.650  1.00  0.00
ATOM   1160  NH1 ARG   123      -5.850  11.850  20.020  1.00  0.00
ATOM   1161 HH11 ARG   123      -5.140  11.730  19.330  1.00  0.00
ATOM   1162 HH12 ARG   123      -6.170  12.770  20.250  1.00  0.00
ATOM   1163  NH2 ARG   123      -7.410  10.950  21.460  1.00  0.00
ATOM   1164 HH21 ARG   123      -7.850  10.150  21.870  1.00  0.00
ATOM   1165 HH22 ARG   123      -7.730  11.870  21.690  1.00  0.00
ATOM   1166  C   ARG   123      -5.470   7.140  15.330  1.00  0.00
ATOM   1167  O   ARG   123      -5.850   6.010  15.030  1.00  0.00
ATOM   1168  N   ASN   124      -4.730   7.910  14.530  1.00  0.00
ATOM   1169  H   ASN   124      -4.450   8.840  14.790  1.00  0.00
ATOM   1170  CA  ASN   124      -4.240   7.460  13.220  1.00  0.00
ATOM   1171  CB  ASN   124      -4.190   8.600  12.200  1.00  0.00
ATOM   1172  CG  ASN   124      -3.800   8.120  10.800  1.00  0.00
ATOM   1173  OD1 ASN   124      -4.090   6.990  10.400  1.00  0.00
ATOM   1174  ND2 ASN   124      -3.130   8.990  10.050  1.00  0.00
ATOM   1175 HD21 ASN   124      -2.890   9.890  10.410  1.00  0.00
ATOM   1176 HD22 ASN   124      -2.860   8.730   9.120  1.00  0.00
ATOM   1177  C   ASN   124      -2.870   6.810  13.400  1.00  0.00
ATOM   1178  O   ASN   124      -1.860   7.470  13.640  1.00  0.00
ATOM   1179  N   CYS   125      -2.940   5.480  13.430  1.00  0.00
ATOM   1180  H   CYS   125      -3.800   4.990  13.350  1.00  0.00
ATOM   1181  CA  CYS   125      -1.760   4.620  13.600  1.00  0.00
ATOM   1182  CB  CYS   125      -1.870   3.950  14.970  1.00  0.00
ATOM   1183  SG  CYS   125      -2.040   5.140  16.350  1.00  0.00
ATOM   1184  C   CYS   125      -1.710   3.610  12.450  1.00  0.00
ATOM   1185  O   CYS   125      -2.110   2.460  12.620  1.00  0.00
ATOM   1186  N   PRO   126      -1.240   4.030  11.280  1.00  0.00
ATOM   1187  CA  PRO   126      -1.220   3.180  10.070  1.00  0.00
ATOM   1188  CB  PRO   126      -0.770   4.100   8.930  1.00  0.00
ATOM   1189  CG  PRO   126       0.070   5.170   9.640  1.00  0.00
ATOM   1190  CD  PRO   126      -0.660   5.350  10.980  1.00  0.00
ATOM   1191  C   PRO   126      -0.360   1.920  10.170  1.00  0.00
ATOM   1192  O   PRO   126      -0.760   0.870   9.680  1.00  0.00
ATOM   1193  N   ARG   127       0.750   2.030  10.900  1.00  0.00
ATOM   1194  H   ARG   127       1.000   2.870  11.370  1.00  0.00
ATOM   1195  CA  ARG   127       1.720   0.930  11.050  1.00  0.00
ATOM   1196  CB  ARG   127       3.110   1.470  11.380  1.00  0.00
ATOM   1197  CG  ARG   127       3.680   2.430  10.330  1.00  0.00
ATOM   1198  CD  ARG   127       3.890   1.800   8.950  1.00  0.00
ATOM   1199  NE  ARG   127       4.490   2.810   8.060  1.00  0.00
ATOM   1200  HE  ARG   127       4.640   3.700   8.490  1.00  0.00
ATOM   1201  CZ  ARG   127       4.860   2.640   6.780  1.00  0.00
ATOM   1202  NH1 ARG   127       4.710   1.470   6.150  1.00  0.00
ATOM   1203 HH11 ARG   127       4.320   0.680   6.630  1.00  0.00
ATOM   1204 HH12 ARG   127       5.000   1.370   5.200  1.00  0.00
ATOM   1205  NH2 ARG   127       5.360   3.680   6.110  1.00  0.00
ATOM   1206 HH21 ARG   127       5.460   4.570   6.560  1.00  0.00
ATOM   1207 HH22 ARG   127       5.650   3.570   5.160  1.00  0.00
ATOM   1208  C   ARG   127       1.340  -0.170  12.030  1.00  0.00
ATOM   1209  O   ARG   127       1.830  -1.280  11.840  1.00  0.00
ATOM   1210  N   ARG   128       0.490   0.160  13.010  1.00  0.00
ATOM   1211  H   ARG   128       0.160   1.100  13.030  1.00  0.00
ATOM   1212  CA  ARG   128      -0.070  -0.630  14.110  1.00  0.00
ATOM   1213  CB  ARG   128       0.330  -2.110  14.250  1.00  0.00
ATOM   1214  CG  ARG   128      -0.210  -3.040  13.160  1.00  0.00
ATOM   1215  CD  ARG   128      -1.730  -3.020  13.020  1.00  0.00
ATOM   1216  NE  ARG   128      -2.110  -3.800  11.830  1.00  0.00
ATOM   1217  HE  ARG   128      -1.590  -3.580  11.010  1.00  0.00
ATOM   1218  CZ  ARG   128      -3.060  -4.750  11.760  1.00  0.00
ATOM   1219  NH1 ARG   128      -3.810  -5.080  12.820  1.00  0.00
ATOM   1220 HH11 ARG   128      -3.670  -4.630  13.700  1.00  0.00
ATOM   1221 HH12 ARG   128      -4.520  -5.780  12.730  1.00  0.00
ATOM   1222  NH2 ARG   128      -3.270  -5.370  10.590  1.00  0.00
ATOM   1223 HH21 ARG   128      -2.720  -5.130   9.790  1.00  0.00
ATOM   1224 HH22 ARG   128      -3.980  -6.070  10.510  1.00  0.00
ATOM   1225  C   ARG   128       0.120   0.040  15.480  1.00  0.00
ATOM   1226  O   ARG   128       0.880   0.990  15.610  1.00  0.00
ATOM   1227  N   THR   129      -0.650  -0.440  16.460  1.00  0.00
ATOM   1228  H   THR   129      -1.300  -1.190  16.300  1.00  0.00
ATOM   1229  CA  THR   129      -0.620   0.030  17.850  1.00  0.00
ATOM   1230  CB  THR   129      -2.010   0.330  18.400  1.00  0.00
ATOM   1231  OG1 THR   129      -2.930  -0.740  18.150  1.00  0.00
ATOM   1232  HG1 THR   129      -3.660  -0.720  18.830  1.00  0.00
ATOM   1233  CG2 THR   129      -2.560   1.670  17.880  1.00  0.00
ATOM   1234  C   THR   129       0.060  -0.990  18.780  1.00  0.00
ATOM   1235  O   THR   129      -0.040  -2.200  18.590  1.00  0.00
ATOM   1236  N   VAL   130       0.770  -0.420  19.740  1.00  0.00
ATOM   1237  H   VAL   130       0.850   0.580  19.810  1.00  0.00
ATOM   1238  CA  VAL   130       1.570  -1.120  20.760  1.00  0.00
ATOM   1239  CB  VAL   130       3.070  -0.890  20.560  1.00  0.00
ATOM   1240  CG1 VAL   130       3.910  -1.890  21.360  1.00  0.00
ATOM   1241  CG2 VAL   130       3.550  -0.900  19.110  1.00  0.00
ATOM   1242  C   VAL   130       1.180  -0.570  22.130  1.00  0.00
ATOM   1243  O   VAL   130       0.780   0.590  22.260  1.00  0.00
ATOM   1244  N   ALA   131       1.210  -1.450  23.130  1.00  0.00
ATOM   1245  H   ALA   131       1.330  -2.430  22.960  1.00  0.00
ATOM   1246  CA  ALA   131       1.100  -1.100  24.550  1.00  0.00
ATOM   1247  CB  ALA   131      -0.230  -1.620  25.110  1.00  0.00
ATOM   1248  C   ALA   131       2.260  -1.740  25.320  1.00  0.00
ATOM   1249  O   ALA   131       2.610  -2.900  25.110  1.00  0.00
ATOM   1250  N   SER   132       2.860  -0.920  26.180  1.00  0.00
ATOM   1251  H   SER   132       2.590   0.040  26.260  1.00  0.00
ATOM   1252  CA  SER   132       3.960  -1.310  27.070  1.00  0.00
ATOM   1253  CB  SER   132       5.190  -0.440  26.800  1.00  0.00
ATOM   1254  OG  SER   132       6.330  -0.940  27.500  1.00  0.00
ATOM   1255  HG  SER   132       7.090  -0.290  27.420  1.00  0.00
ATOM   1256  C   SER   132       3.490  -1.130  28.510  1.00  0.00
ATOM   1257  O   SER   132       3.100  -0.040  28.930  1.00  0.00
ATOM   1258  N   MET   133       3.470  -2.260  29.210  1.00  0.00
ATOM   1259  H   MET   133       3.720  -3.140  28.810  1.00  0.00
ATOM   1260  CA  MET   133       3.080  -2.330  30.630  1.00  0.00
ATOM   1261  CB  MET   133       1.940  -3.320  30.850  1.00  0.00
ATOM   1262  CG  MET   133       0.650  -2.880  30.160  1.00  0.00
ATOM   1263  SD  MET   133      -0.700  -4.080  30.420  1.00  0.00
ATOM   1264  CE  MET   133      -1.620  -3.720  28.940  1.00  0.00
ATOM   1265  C   MET   133       4.300  -2.750  31.450  1.00  0.00
ATOM   1266  O   MET   133       4.680  -3.920  31.490  1.00  0.00
ATOM   1267  N   SER   134       4.960  -1.730  31.980  1.00  0.00
ATOM   1268  H   SER   134       4.710  -0.780  31.800  1.00  0.00
ATOM   1269  CA  SER   134       6.130  -1.910  32.860  1.00  0.00
ATOM   1270  CB  SER   134       7.160  -0.830  32.500  1.00  0.00
ATOM   1271  OG  SER   134       7.670  -1.060  31.180  1.00  0.00
ATOM   1272  HG  SER   134       8.520  -0.550  31.070  1.00  0.00
ATOM   1273  C   SER   134       5.660  -1.850  34.310  1.00  0.00
ATOM   1274  O   SER   134       6.120  -1.060  35.140  1.00  0.00
ATOM   1275  N   LEU   135       4.820  -2.840  34.610  1.00  0.00
ATOM   1276  H   LEU   135       4.650  -3.580  33.950  1.00  0.00
ATOM   1277  CA  LEU   135       4.060  -2.990  35.850  1.00  0.00
ATOM   1278  CB  LEU   135       2.860  -2.040  35.870  1.00  0.00
ATOM   1279  CG  LEU   135       1.950  -2.050  34.640  1.00  0.00
ATOM   1280  CD1 LEU   135       0.970  -3.230  34.630  1.00  0.00
ATOM   1281  CD2 LEU   135       1.180  -0.730  34.550  1.00  0.00
ATOM   1282  C   LEU   135       3.630  -4.440  36.070  1.00  0.00
ATOM   1283  O   LEU   135       3.580  -5.240  35.130  1.00  0.00
ATOM   1284  N   GLY   136       3.350  -4.750  37.340  1.00  0.00
ATOM   1285  H   GLY   136       3.390  -4.070  38.070  1.00  0.00
ATOM   1286  CA  GLY   136       2.930  -6.090  37.770  1.00  0.00
ATOM   1287  C   GLY   136       2.760  -6.180  39.290  1.00  0.00
ATOM   1288  O   GLY   136       3.260  -5.340  40.040  1.00  0.00
ATOM   1289  N   GLY   137       1.990  -7.190  39.680  1.00  0.00
ATOM   1290  H   GLY   137       1.510  -7.760  39.020  1.00  0.00
ATOM   1291  CA  GLY   137       1.750  -7.570  41.080  1.00  0.00
ATOM   1292  C   GLY   137       1.310  -9.030  41.150  1.00  0.00
ATOM   1293  O   GLY   137       1.550  -9.800  40.220  1.00  0.00
ATOM   1294  N   GLY   138       0.610  -9.370  42.230  1.00  0.00
ATOM   1295  H   GLY   138       0.430  -8.730  42.970  1.00  0.00
ATOM   1296  CA  GLY   138       0.070 -10.720  42.450  1.00  0.00
ATOM   1297  C   GLY   138      -0.880 -11.160  41.330  1.00  0.00
ATOM   1298  O   GLY   138      -1.450 -10.330  40.630  1.00  0.00
ATOM   1299  N   TYR   139      -0.980 -12.480  41.170  1.00  0.00
ATOM   1300  H   TYR   139      -0.430 -13.130  41.700  1.00  0.00
ATOM   1301  CA  TYR   139      -1.850 -13.110  40.160  1.00  0.00
ATOM   1302  CB  TYR   139      -1.750 -14.630  40.210  1.00  0.00
ATOM   1303  CG  TYR   139      -2.680 -15.330  39.210  1.00  0.00
ATOM   1304  CD1 TYR   139      -2.250 -15.570  37.910  1.00  0.00
ATOM   1305  HD1 TYR   139      -1.200 -15.440  37.650  1.00  0.00
ATOM   1306  CD2 TYR   139      -4.010 -15.550  39.530  1.00  0.00
ATOM   1307  HD2 TYR   139      -4.350 -15.390  40.560  1.00  0.00
ATOM   1308  CE1 TYR   139      -3.150 -16.000  36.940  1.00  0.00
ATOM   1309  HE1 TYR   139      -2.800 -16.230  35.930  1.00  0.00
ATOM   1310  CE2 TYR   139      -4.920 -15.970  38.570  1.00  0.00
ATOM   1311  HE2 TYR   139      -5.970 -16.110  38.830  1.00  0.00
ATOM   1312  CZ  TYR   139      -4.490 -16.180  37.260  1.00  0.00
ATOM   1313  OH  TYR   139      -5.390 -16.500  36.300  1.00  0.00
ATOM   1314  HH  TYR   139      -6.290 -16.650  36.710  1.00  0.00
ATOM   1315  C   TYR   139      -3.310 -12.660  40.350  1.00  0.00
ATOM   1316  O   TYR   139      -3.900 -12.790  41.420  1.00  0.00
ATOM   1317  N   SER   140      -3.800 -12.080  39.260  1.00  0.00
ATOM   1318  H   SER   140      -3.230 -11.900  38.460  1.00  0.00
ATOM   1319  CA  SER   140      -5.200 -11.650  39.120  1.00  0.00
ATOM   1320  CB  SER   140      -5.300 -10.140  39.330  1.00  0.00
ATOM   1321  OG  SER   140      -6.650  -9.690  39.200  1.00  0.00
ATOM   1322  HG  SER   140      -6.710  -8.730  39.480  1.00  0.00
ATOM   1323  C   SER   140      -5.690 -12.050  37.720  1.00  0.00
ATOM   1324  O   SER   140      -5.090 -11.680  36.710  1.00  0.00
ATOM   1325  N   ALA   141      -6.770 -12.820  37.730  1.00  0.00
ATOM   1326  H   ALA   141      -7.140 -13.220  38.570  1.00  0.00
ATOM   1327  CA  ALA   141      -7.510 -13.170  36.510  1.00  0.00
ATOM   1328  CB  ALA   141      -8.620 -14.170  36.860  1.00  0.00
ATOM   1329  C   ALA   141      -8.100 -11.940  35.820  1.00  0.00
ATOM   1330  O   ALA   141      -8.180 -11.920  34.590  1.00  0.00
ATOM   1331  N   ALA   142      -8.450 -10.930  36.610  1.00  0.00
ATOM   1332  H   ALA   142      -8.400 -11.010  37.600  1.00  0.00
ATOM   1333  CA  ALA   142      -8.950  -9.630  36.130  1.00  0.00
ATOM   1334  CB  ALA   142      -9.500  -8.830  37.310  1.00  0.00
ATOM   1335  C   ALA   142      -7.900  -8.810  35.370  1.00  0.00
ATOM   1336  O   ALA   142      -8.240  -8.190  34.360  1.00  0.00
ATOM   1337  N   LEU   143      -6.660  -8.810  35.850  1.00  0.00
ATOM   1338  H   LEU   143      -6.420  -9.250  36.720  1.00  0.00
ATOM   1339  CA  LEU   143      -5.540  -8.170  35.150  1.00  0.00
ATOM   1340  CB  LEU   143      -4.260  -8.140  36.000  1.00  0.00
ATOM   1341  CG  LEU   143      -4.250  -7.170  37.180  1.00  0.00
ATOM   1342  CD1 LEU   143      -2.960  -7.390  37.970  1.00  0.00
ATOM   1343  CD2 LEU   143      -4.320  -5.710  36.730  1.00  0.00
ATOM   1344  C   LEU   143      -5.210  -8.880  33.840  1.00  0.00
ATOM   1345  O   LEU   143      -5.030  -8.220  32.810  1.00  0.00
ATOM   1346  N   ASN   144      -5.190 -10.210  33.900  1.00  0.00
ATOM   1347  H   ASN   144      -5.340 -10.700  34.760  1.00  0.00
ATOM   1348  CA  ASN   144      -4.900 -11.080  32.750  1.00  0.00
ATOM   1349  CB  ASN   144      -4.770 -12.540  33.200  1.00  0.00
ATOM   1350  CG  ASN   144      -3.460 -12.840  33.930  1.00  0.00
ATOM   1351  OD1 ASN   144      -2.500 -12.070  33.920  1.00  0.00
ATOM   1352  ND2 ASN   144      -3.450 -14.000  34.570  1.00  0.00
ATOM   1353 HD21 ASN   144      -4.260 -14.590  34.550  1.00  0.00
ATOM   1354 HD22 ASN   144      -2.610 -14.310  35.010  1.00  0.00
ATOM   1355  C   ASN   144      -5.930 -10.950  31.620  1.00  0.00
ATOM   1356  O   ASN   144      -5.520 -10.710  30.490  1.00  0.00
ATOM   1357  N   GLN   145      -7.210 -10.960  31.960  1.00  0.00
ATOM   1358  H   GLN   145      -7.520 -11.140  32.900  1.00  0.00
ATOM   1359  CA  GLN   145      -8.290 -10.770  30.980  1.00  0.00
ATOM   1360  CB  GLN   145      -9.680 -11.080  31.540  1.00  0.00
ATOM   1361  CG  GLN   145     -10.140 -10.180  32.690  1.00  0.00
ATOM   1362  CD  GLN   145     -11.600 -10.420  33.090  1.00  0.00
ATOM   1363  OE1 GLN   145     -12.450  -9.540  32.930  1.00  0.00
ATOM   1364  NE2 GLN   145     -11.870 -11.590  33.650  1.00  0.00
ATOM   1365 HE21 GLN   145     -11.140 -12.270  33.770  1.00  0.00
ATOM   1366 HE22 GLN   145     -12.800 -11.800  33.940  1.00  0.00
ATOM   1367  C   GLN   145      -8.280  -9.390  30.320  1.00  0.00
ATOM   1368  O   GLN   145      -8.670  -9.270  29.160  1.00  0.00
ATOM   1369  N   ALA   146      -7.860  -8.370  31.070  1.00  0.00
ATOM   1370  H   ALA   146      -7.610  -8.480  32.030  1.00  0.00
ATOM   1371  CA  ALA   146      -7.720  -7.000  30.560  1.00  0.00
ATOM   1372  CB  ALA   146      -7.510  -6.040  31.740  1.00  0.00
ATOM   1373  C   ALA   146      -6.600  -6.870  29.530  1.00  0.00
ATOM   1374  O   ALA   146      -6.790  -6.240  28.490  1.00  0.00
ATOM   1375  N   ALA   147      -5.470  -7.520  29.810  1.00  0.00
ATOM   1376  H   ALA   147      -5.330  -7.970  30.700  1.00  0.00
ATOM   1377  CA  ALA   147      -4.330  -7.630  28.900  1.00  0.00
ATOM   1378  CB  ALA   147      -3.140  -8.260  29.640  1.00  0.00
ATOM   1379  C   ALA   147      -4.680  -8.450  27.660  1.00  0.00
ATOM   1380  O   ALA   147      -4.290  -8.080  26.550  1.00  0.00
ATOM   1381  N   ALA   148      -5.470  -9.500  27.870  1.00  0.00
ATOM   1382  H   ALA   148      -5.660  -9.830  28.800  1.00  0.00
ATOM   1383  CA  ALA   148      -6.020 -10.370  26.820  1.00  0.00
ATOM   1384  CB  ALA   148      -6.770 -11.540  27.460  1.00  0.00
ATOM   1385  C   ALA   148      -6.950  -9.610  25.860  1.00  0.00
ATOM   1386  O   ALA   148      -6.780  -9.730  24.650  1.00  0.00
ATOM   1387  N   ARG   149      -7.820  -8.780  26.420  1.00  0.00
ATOM   1388  H   ARG   149      -7.910  -8.700  27.410  1.00  0.00
ATOM   1389  CA  ARG   149      -8.760  -7.930  25.670  1.00  0.00
ATOM   1390  CB  ARG   149      -9.730  -7.200  26.600  1.00  0.00
ATOM   1391  CG  ARG   149     -10.770  -8.110  27.230  1.00  0.00
ATOM   1392  CD  ARG   149     -11.740  -7.360  28.140  1.00  0.00
ATOM   1393  NE  ARG   149     -11.060  -6.760  29.300  1.00  0.00
ATOM   1394  HE  ARG   149     -10.150  -6.380  29.100  1.00  0.00
ATOM   1395  CZ  ARG   149     -11.540  -6.650  30.550  1.00  0.00
ATOM   1396  NH1 ARG   149     -12.750  -7.100  30.890  1.00  0.00
ATOM   1397 HH11 ARG   149     -13.330  -7.540  30.220  1.00  0.00
ATOM   1398 HH12 ARG   149     -13.070  -6.990  31.830  1.00  0.00
ATOM   1399  NH2 ARG   149     -10.830  -5.960  31.460  1.00  0.00
ATOM   1400 HH21 ARG   149      -9.960  -5.540  31.210  1.00  0.00
ATOM   1401 HH22 ARG   149     -11.190  -5.840  32.390  1.00  0.00
ATOM   1402  C   ARG   149      -8.040  -6.900  24.790  1.00  0.00
ATOM   1403  O   ARG   149      -8.470  -6.640  23.670  1.00  0.00
ATOM   1404  N   LEU   150      -6.950  -6.340  25.320  1.00  0.00
ATOM   1405  H   LEU   150      -6.650  -6.540  26.250  1.00  0.00
ATOM   1406  CA  LEU   150      -6.120  -5.350  24.610  1.00  0.00
ATOM   1407  CB  LEU   150      -5.270  -4.590  25.630  1.00  0.00
ATOM   1408  CG  LEU   150      -4.540  -3.380  25.070  1.00  0.00
ATOM   1409  CD1 LEU   150      -5.500  -2.360  24.450  1.00  0.00
ATOM   1410  CD2 LEU   150      -3.750  -2.680  26.180  1.00  0.00
ATOM   1411  C   LEU   150      -5.290  -5.970  23.490  1.00  0.00
ATOM   1412  O   LEU   150      -5.060  -5.320  22.460  1.00  0.00
ATOM   1413  N   GLN   151      -4.840  -7.200  23.680  1.00  0.00
ATOM   1414  H   GLN   151      -4.870  -7.650  24.570  1.00  0.00
ATOM   1415  CA  GLN   151      -4.180  -7.990  22.630  1.00  0.00
ATOM   1416  CB  GLN   151      -3.590  -9.260  23.250  1.00  0.00
ATOM   1417  CG  GLN   151      -2.690 -10.060  22.300  1.00  0.00
ATOM   1418  CD  GLN   151      -1.430  -9.310  21.890  1.00  0.00
ATOM   1419  OE1 GLN   151      -0.740  -8.690  22.690  1.00  0.00
ATOM   1420  NE2 GLN   151      -1.090  -9.460  20.610  1.00  0.00
ATOM   1421 HE21 GLN   151      -1.640 -10.040  20.010  1.00  0.00
ATOM   1422 HE22 GLN   151      -0.280  -8.990  20.250  1.00  0.00
ATOM   1423  C   GLN   151      -5.170  -8.310  21.500  1.00  0.00
ATOM   1424  O   GLN   151      -4.880  -8.030  20.340  1.00  0.00
ATOM   1425  N   SER   152      -6.360  -8.740  21.900  1.00  0.00
ATOM   1426  H   SER   152      -6.560  -8.900  22.870  1.00  0.00
ATOM   1427  CA  SER   152      -7.480  -9.110  21.010  1.00  0.00
ATOM   1428  CB  SER   152      -8.610  -9.750  21.820  1.00  0.00
ATOM   1429  OG  SER   152      -8.200 -11.000  22.380  1.00  0.00
ATOM   1430  HG  SER   152      -8.940 -11.380  22.940  1.00  0.00
ATOM   1431  C   SER   152      -8.040  -7.960  20.170  1.00  0.00
ATOM   1432  O   SER   152      -8.430  -8.190  19.030  1.00  0.00
ATOM   1433  N   SER   153      -8.070  -6.760  20.730  1.00  0.00
ATOM   1434  H   SER   153      -7.770  -6.610  21.680  1.00  0.00
ATOM   1435  CA  SER   153      -8.550  -5.550  20.050  1.00  0.00
ATOM   1436  CB  SER   153      -8.660  -4.360  21.000  1.00  0.00
ATOM   1437  OG  SER   153      -7.380  -3.930  21.480  1.00  0.00
ATOM   1438  HG  SER   153      -7.500  -3.210  22.160  1.00  0.00
ATOM   1439  C   SER   153      -7.730  -5.190  18.800  1.00  0.00
ATOM   1440  O   SER   153      -8.280  -4.630  17.860  1.00  0.00
ATOM   1441  N   GLY   154      -6.460  -5.570  18.830  1.00  0.00
ATOM   1442  H   GLY   154      -6.090  -6.090  19.600  1.00  0.00
ATOM   1443  CA  GLY   154      -5.500  -5.350  17.740  1.00  0.00
ATOM   1444  C   GLY   154      -4.320  -4.480  18.180  1.00  0.00
ATOM   1445  O   GLY   154      -3.830  -3.670  17.400  1.00  0.00
ATOM   1446  N   VAL   155      -3.910  -4.650  19.440  1.00  0.00
ATOM   1447  H   VAL   155      -4.350  -5.300  20.060  1.00  0.00
ATOM   1448  CA  VAL   155      -2.780  -3.920  20.030  1.00  0.00
ATOM   1449  CB  VAL   155      -3.220  -3.060  21.210  1.00  0.00
ATOM   1450  CG1 VAL   155      -2.080  -2.210  21.770  1.00  0.00
ATOM   1451  CG2 VAL   155      -4.370  -2.110  20.860  1.00  0.00
ATOM   1452  C   VAL   155      -1.770  -4.980  20.500  1.00  0.00
ATOM   1453  O   VAL   155      -2.130  -5.960  21.150  1.00  0.00
ATOM   1454  N   PHE   156      -0.510  -4.730  20.140  1.00  0.00
ATOM   1455  H   PHE   156      -0.260  -3.970  19.550  1.00  0.00
ATOM   1456  CA  PHE   156       0.630  -5.540  20.600  1.00  0.00
ATOM   1457  CB  PHE   156       1.850  -5.320  19.710  1.00  0.00
ATOM   1458  CG  PHE   156       2.990  -6.240  20.150  1.00  0.00
ATOM   1459  CD1 PHE   156       2.910  -7.600  19.860  1.00  0.00
ATOM   1460  HD1 PHE   156       2.190  -7.960  19.130  1.00  0.00
ATOM   1461  CD2 PHE   156       3.990  -5.780  21.000  1.00  0.00
ATOM   1462  HD2 PHE   156       4.010  -4.730  21.290  1.00  0.00
ATOM   1463  CE1 PHE   156       3.810  -8.480  20.430  1.00  0.00
ATOM   1464  HE1 PHE   156       3.590  -9.550  20.390  1.00  0.00
ATOM   1465  CE2 PHE   156       4.920  -6.660  21.540  1.00  0.00
ATOM   1466  HE2 PHE   156       5.690  -6.290  22.210  1.00  0.00
ATOM   1467  CZ  PHE   156       4.830  -8.020  21.240  1.00  0.00
ATOM   1468  HZ  PHE   156       5.630  -8.690  21.560  1.00  0.00
ATOM   1469  C   PHE   156       0.960  -5.170  22.050  1.00  0.00
ATOM   1470  O   PHE   156       1.530  -4.110  22.320  1.00  0.00
ATOM   1471  N   VAL   157       0.700  -6.120  22.940  1.00  0.00
ATOM   1472  H   VAL   157       0.350  -7.020  22.680  1.00  0.00
ATOM   1473  CA  VAL   157       0.890  -5.920  24.380  1.00  0.00
ATOM   1474  CB  VAL   157      -0.330  -6.400  25.180  1.00  0.00
ATOM   1475  CG1 VAL   157      -0.170  -6.100  26.670  1.00  0.00
ATOM   1476  CG2 VAL   157      -1.630  -5.770  24.690  1.00  0.00
ATOM   1477  C   VAL   157       2.160  -6.650  24.800  1.00  0.00
ATOM   1478  O   VAL   157       2.310  -7.860  24.600  1.00  0.00
ATOM   1479  N   ALA   158       3.090  -5.840  25.300  1.00  0.00
ATOM   1480  H   ALA   158       2.990  -4.840  25.260  1.00  0.00
ATOM   1481  CA  ALA   158       4.330  -6.290  25.950  1.00  0.00
ATOM   1482  CB  ALA   158       5.520  -5.570  25.310  1.00  0.00
ATOM   1483  C   ALA   158       4.220  -5.940  27.440  1.00  0.00
ATOM   1484  O   ALA   158       3.860  -4.830  27.800  1.00  0.00
ATOM   1485  N   VAL   159       4.450  -6.960  28.260  1.00  0.00
ATOM   1486  H   VAL   159       4.710  -7.870  27.920  1.00  0.00
ATOM   1487  CA  VAL   159       4.360  -6.870  29.730  1.00  0.00
ATOM   1488  CB  VAL   159       3.200  -7.690  30.310  1.00  0.00
ATOM   1489  CG1 VAL   159       1.850  -7.150  29.850  1.00  0.00
ATOM   1490  CG2 VAL   159       3.300  -9.190  30.020  1.00  0.00
ATOM   1491  C   VAL   159       5.680  -7.240  30.410  1.00  0.00
ATOM   1492  O   VAL   159       6.460  -8.040  29.880  1.00  0.00
ATOM   1493  N   ALA   160       5.900  -6.650  31.570  1.00  0.00
ATOM   1494  H   ALA   160       5.300  -5.930  31.920  1.00  0.00
ATOM   1495  CA  ALA   160       7.040  -6.970  32.440  1.00  0.00
ATOM   1496  CB  ALA   160       7.200  -5.870  33.500  1.00  0.00
ATOM   1497  C   ALA   160       6.820  -8.330  33.110  1.00  0.00
ATOM   1498  O   ALA   160       5.740  -8.600  33.630  1.00  0.00
ATOM   1499  N   ALA   161       7.850  -9.170  33.020  1.00  0.00
ATOM   1500  H   ALA   161       8.660  -8.970  32.470  1.00  0.00
ATOM   1501  CA  ALA   161       7.850 -10.500  33.650  1.00  0.00
ATOM   1502  CB  ALA   161       9.090 -11.290  33.240  1.00  0.00
ATOM   1503  C   ALA   161       7.760 -10.430  35.180  1.00  0.00
ATOM   1504  O   ALA   161       7.100 -11.290  35.780  1.00  0.00
ATOM   1505  N   GLY   162       8.370  -9.410  35.760  1.00  0.00
ATOM   1506  H   GLY   162       8.870  -8.730  35.210  1.00  0.00
ATOM   1507  CA  GLY   162       8.420  -9.160  37.210  1.00  0.00
ATOM   1508  C   GLY   162       9.850  -9.250  37.730  1.00  0.00
ATOM   1509  O   GLY   162      10.710  -9.880  37.110  1.00  0.00
ATOM   1510  N   ASN   163      10.070  -8.660  38.900  1.00  0.00
ATOM   1511  H   ASN   163       9.340  -8.220  39.430  1.00  0.00
ATOM   1512  CA  ASN   163      11.400  -8.620  39.530  1.00  0.00
ATOM   1513  CB  ASN   163      11.820  -7.170  39.760  1.00  0.00
ATOM   1514  CG  ASN   163      12.010  -6.340  38.480  1.00  0.00
ATOM   1515  OD1 ASN   163      12.230  -6.870  37.390  1.00  0.00
ATOM   1516  ND2 ASN   163      11.930  -5.030  38.640  1.00  0.00
ATOM   1517 HD21 ASN   163      11.760  -4.640  39.540  1.00  0.00
ATOM   1518 HD22 ASN   163      12.040  -4.420  37.840  1.00  0.00
ATOM   1519  C   ASN   163      11.520  -9.460  40.800  1.00  0.00
ATOM   1520  O   ASN   163      12.440  -9.270  41.600  1.00  0.00
ATOM   1521  N   ASP   164      10.720 -10.520  40.860  1.00  0.00
ATOM   1522  H   ASP   164      10.060 -10.710  40.130  1.00  0.00
ATOM   1523  CA  ASP   164      10.640 -11.470  41.980  1.00  0.00
ATOM   1524  CB  ASP   164       9.300 -12.200  41.970  1.00  0.00
ATOM   1525  CG  ASP   164       8.080 -11.280  42.040  1.00  0.00
ATOM   1526  OD1 ASP   164       7.670 -10.970  43.180  1.00  0.00
ATOM   1527  OD2 ASP   164       7.550 -10.950  40.950  1.00  0.00
ATOM   1528  C   ASP   164      11.750 -12.520  42.030  1.00  0.00
ATOM   1529  O   ASP   164      11.970 -13.120  43.080  1.00  0.00
ATOM   1530  N   ASN   165      12.390 -12.760  40.890  1.00  0.00
ATOM   1531  H   ASN   165      12.310 -12.120  40.120  1.00  0.00
ATOM   1532  CA  ASN   165      13.340 -13.860  40.630  1.00  0.00
ATOM   1533  CB  ASN   165      14.640 -13.640  41.400  1.00  0.00
ATOM   1534  CG  ASN   165      15.760 -14.640  41.130  1.00  0.00
ATOM   1535  OD1 ASN   165      15.800 -15.310  40.090  1.00  0.00
ATOM   1536  ND2 ASN   165      16.680 -14.730  42.080  1.00  0.00
ATOM   1537 HD21 ASN   165      16.620 -14.160  42.890  1.00  0.00
ATOM   1538 HD22 ASN   165      17.450 -15.360  41.970  1.00  0.00
ATOM   1539  C   ASN   165      12.690 -15.230  40.840  1.00  0.00
ATOM   1540  O   ASN   165      13.300 -16.160  41.370  1.00  0.00
ATOM   1541  N   ARG   166      11.420 -15.310  40.450  1.00  0.00
ATOM   1542  H   ARG   166      10.940 -14.520  40.080  1.00  0.00
ATOM   1543  CA  ARG   166      10.590 -16.530  40.510  1.00  0.00
ATOM   1544  CB  ARG   166       9.580 -16.380  41.640  1.00  0.00
ATOM   1545  CG  ARG   166      10.230 -16.310  43.030  1.00  0.00
ATOM   1546  CD  ARG   166       9.200 -16.370  44.170  1.00  0.00
ATOM   1547  NE  ARG   166       8.350 -15.170  44.200  1.00  0.00
ATOM   1548  HE  ARG   166       8.660 -14.410  43.630  1.00  0.00
ATOM   1549  CZ  ARG   166       7.220 -15.030  44.920  1.00  0.00
ATOM   1550  NH1 ARG   166       6.760 -16.020  45.700  1.00  0.00
ATOM   1551 HH11 ARG   166       7.260 -16.890  45.750  1.00  0.00
ATOM   1552 HH12 ARG   166       5.910 -15.910  46.220  1.00  0.00
ATOM   1553  NH2 ARG   166       6.550 -13.870  44.880  1.00  0.00
ATOM   1554 HH21 ARG   166       6.890 -13.120  44.320  1.00  0.00
ATOM   1555 HH22 ARG   166       5.710 -13.760  45.410  1.00  0.00
ATOM   1556  C   ARG   166       9.910 -16.780  39.170  1.00  0.00
ATOM   1557  O   ARG   166      10.310 -16.200  38.150  1.00  0.00
ATOM   1558  N   ASP   167       8.970 -17.720  39.130  1.00  0.00
ATOM   1559  H   ASP   167       8.780 -18.310  39.920  1.00  0.00
ATOM   1560  CA  ASP   167       8.150 -18.000  37.950  1.00  0.00
ATOM   1561  CB  ASP   167       7.500 -19.380  38.100  1.00  0.00
ATOM   1562  CG  ASP   167       7.030 -20.030  36.790  1.00  0.00
ATOM   1563  OD1 ASP   167       6.580 -19.300  35.880  1.00  0.00
ATOM   1564  OD2 ASP   167       7.140 -21.270  36.720  1.00  0.00
ATOM   1565  C   ASP   167       7.090 -16.900  37.790  1.00  0.00
ATOM   1566  O   ASP   167       6.360 -16.590  38.720  1.00  0.00
ATOM   1567  N   ALA   168       7.090 -16.310  36.600  1.00  0.00
ATOM   1568  H   ALA   168       7.730 -16.610  35.880  1.00  0.00
ATOM   1569  CA  ALA   168       6.180 -15.240  36.180  1.00  0.00
ATOM   1570  CB  ALA   168       6.660 -14.680  34.830  1.00  0.00
ATOM   1571  C   ALA   168       4.700 -15.610  36.130  1.00  0.00
ATOM   1572  O   ALA   168       3.850 -14.730  35.990  1.00  0.00
ATOM   1573  N   ALA   169       4.400 -16.900  36.240  1.00  0.00
ATOM   1574  H   ALA   169       5.110 -17.610  36.210  1.00  0.00
ATOM   1575  CA  ALA   169       3.040 -17.430  36.390  1.00  0.00
ATOM   1576  CB  ALA   169       3.100 -18.960  36.430  1.00  0.00
ATOM   1577  C   ALA   169       2.320 -16.900  37.630  1.00  0.00
ATOM   1578  O   ALA   169       1.090 -16.790  37.640  1.00  0.00
ATOM   1579  N   ASN   170       3.090 -16.590  38.670  1.00  0.00
ATOM   1580  H   ASN   170       4.080 -16.740  38.640  1.00  0.00
ATOM   1581  CA  ASN   170       2.600 -16.030  39.940  1.00  0.00
ATOM   1582  CB  ASN   170       3.630 -16.280  41.040  1.00  0.00
ATOM   1583  CG  ASN   170       3.910 -17.760  41.350  1.00  0.00
ATOM   1584  OD1 ASN   170       5.020 -18.110  41.740  1.00  0.00
ATOM   1585  ND2 ASN   170       2.910 -18.610  41.180  1.00  0.00
ATOM   1586 HD21 ASN   170       2.020 -18.280  40.860  1.00  0.00
ATOM   1587 HD22 ASN   170       3.050 -19.590  41.350  1.00  0.00
ATOM   1588  C   ASN   170       2.240 -14.540  39.890  1.00  0.00
ATOM   1589  O   ASN   170       1.550 -14.060  40.800  1.00  0.00
ATOM   1590  N   THR   171       2.720 -13.840  38.880  1.00  0.00
ATOM   1591  H   THR   171       3.230 -14.270  38.130  1.00  0.00
ATOM   1592  CA  THR   171       2.540 -12.390  38.700  1.00  0.00
ATOM   1593  CB  THR   171       3.880 -11.650  38.750  1.00  0.00
ATOM   1594  OG1 THR   171       3.730 -10.260  38.420  1.00  0.00
ATOM   1595  HG1 THR   171       4.630  -9.850  38.330  1.00  0.00
ATOM   1596  CG2 THR   171       4.980 -12.260  37.880  1.00  0.00
ATOM   1597  C   THR   171       1.720 -12.080  37.440  1.00  0.00
ATOM   1598  O   THR   171       1.920 -12.710  36.400  1.00  0.00
ATOM   1599  N   SER   172       0.850 -11.090  37.560  1.00  0.00
ATOM   1600  H   SER   172       0.760 -10.580  38.420  1.00  0.00
ATOM   1601  CA  SER   172      -0.020 -10.600  36.480  1.00  0.00
ATOM   1602  CB  SER   172      -1.490 -10.760  36.880  1.00  0.00
ATOM   1603  OG  SER   172      -1.860 -12.140  36.940  1.00  0.00
ATOM   1604  HG  SER   172      -2.710 -12.280  36.440  1.00  0.00
ATOM   1605  C   SER   172       0.270  -9.130  36.180  1.00  0.00
ATOM   1606  O   SER   172       0.590  -8.390  37.120  1.00  0.00
ATOM   1607  N   PRO   173       0.100  -8.680  34.940  1.00  0.00
ATOM   1608  CA  PRO   173      -0.380  -9.450  33.780  1.00  0.00
ATOM   1609  CB  PRO   173      -1.050  -8.400  32.900  1.00  0.00
ATOM   1610  CG  PRO   173      -0.170  -7.170  33.110  1.00  0.00
ATOM   1611  CD  PRO   173       0.200  -7.250  34.590  1.00  0.00
ATOM   1612  C   PRO   173       0.670 -10.260  33.020  1.00  0.00
ATOM   1613  O   PRO   173       0.450 -10.640  31.870  1.00  0.00
ATOM   1614  N   ALA   174       1.770 -10.600  33.690  1.00  0.00
ATOM   1615  H   ALA   174       1.930 -10.300  34.630  1.00  0.00
ATOM   1616  CA  ALA   174       2.860 -11.420  33.130  1.00  0.00
ATOM   1617  CB  ALA   174       4.040 -11.400  34.110  1.00  0.00
ATOM   1618  C   ALA   174       2.470 -12.860  32.820  1.00  0.00
ATOM   1619  O   ALA   174       2.980 -13.460  31.870  1.00  0.00
ATOM   1620  N   SER   175       1.580 -13.420  33.640  1.00  0.00
ATOM   1621  H   SER   175       1.240 -12.930  34.450  1.00  0.00
ATOM   1622  CA  SER   175       1.070 -14.790  33.520  1.00  0.00
ATOM   1623  CB  SER   175       0.450 -15.250  34.840  1.00  0.00
ATOM   1624  OG  SER   175      -0.540 -14.330  35.310  1.00  0.00
ATOM   1625  HG  SER   175      -0.740 -14.520  36.270  1.00  0.00
ATOM   1626  C   SER   175       0.120 -15.040  32.340  1.00  0.00
ATOM   1627  O   SER   175      -0.090 -16.200  31.990  1.00  0.00
ATOM   1628  N   GLU   176      -0.460 -13.980  31.790  1.00  0.00
ATOM   1629  H   GLU   176      -0.310 -13.060  32.150  1.00  0.00
ATOM   1630  CA  GLU   176      -1.350 -14.030  30.620  1.00  0.00
ATOM   1631  CB  GLU   176      -2.000 -12.660  30.430  1.00  0.00
ATOM   1632  CG  GLU   176      -2.980 -12.540  29.270  1.00  0.00
ATOM   1633  CD  GLU   176      -4.110 -13.570  29.270  1.00  0.00
ATOM   1634  OE1 GLU   176      -4.950 -13.520  30.190  1.00  0.00
ATOM   1635  OE2 GLU   176      -4.110 -14.410  28.340  1.00  0.00
ATOM   1636  C   GLU   176      -0.590 -14.520  29.380  1.00  0.00
ATOM   1637  O   GLU   176       0.360 -13.860  28.970  1.00  0.00
ATOM   1638  N   PRO   177      -0.940 -15.680  28.840  1.00  0.00
ATOM   1639  CA  PRO   177      -0.260 -16.290  27.690  1.00  0.00
ATOM   1640  CB  PRO   177      -0.920 -17.660  27.510  1.00  0.00
ATOM   1641  CG  PRO   177      -1.440 -18.000  28.910  1.00  0.00
ATOM   1642  CD  PRO   177      -1.910 -16.630  29.410  1.00  0.00
ATOM   1643  C   PRO   177      -0.310 -15.520  26.380  1.00  0.00
ATOM   1644  O   PRO   177       0.680 -15.520  25.650  1.00  0.00
ATOM   1645  N   THR   178      -1.440 -14.870  26.080  1.00  0.00
ATOM   1646  H   THR   178      -2.200 -14.820  26.730  1.00  0.00
ATOM   1647  CA  THR   178      -1.670 -14.180  24.810  1.00  0.00
ATOM   1648  CB  THR   178      -3.150 -13.810  24.640  1.00  0.00
ATOM   1649  OG1 THR   178      -3.420 -13.420  23.300  1.00  0.00
ATOM   1650  HG1 THR   178      -4.350 -13.040  23.240  1.00  0.00
ATOM   1651  CG2 THR   178      -3.620 -12.700  25.590  1.00  0.00
ATOM   1652  C   THR   178      -0.730 -13.000  24.540  1.00  0.00
ATOM   1653  O   THR   178      -0.450 -12.680  23.390  1.00  0.00
ATOM   1654  N   VAL   179      -0.270 -12.380  25.620  1.00  0.00
ATOM   1655  H   VAL   179      -0.470 -12.710  26.540  1.00  0.00
ATOM   1656  CA  VAL   179       0.620 -11.210  25.580  1.00  0.00
ATOM   1657  CB  VAL   179       0.300 -10.220  26.700  1.00  0.00
ATOM   1658  CG1 VAL   179      -1.130  -9.690  26.580  1.00  0.00
ATOM   1659  CG2 VAL   179       0.520 -10.770  28.110  1.00  0.00
ATOM   1660  C   VAL   179       2.100 -11.630  25.560  1.00  0.00
ATOM   1661  O   VAL   179       2.420 -12.810  25.710  1.00  0.00
ATOM   1662  N   CYS   180       2.970 -10.650  25.370  1.00  0.00
ATOM   1663  H   CYS   180       2.700  -9.690  25.290  1.00  0.00
ATOM   1664  CA  CYS   180       4.420 -10.880  25.240  1.00  0.00
ATOM   1665  CB  CYS   180       4.960 -10.040  24.080  1.00  0.00
ATOM   1666  SG  CYS   180       6.300 -10.890  23.160  1.00  0.00
ATOM   1667  C   CYS   180       5.140 -10.550  26.540  1.00  0.00
ATOM   1668  O   CYS   180       5.380  -9.400  26.880  1.00  0.00
ATOM   1669  N   THR   181       5.380 -11.620  27.300  1.00  0.00
ATOM   1670  H   THR   181       5.090 -12.530  27.010  1.00  0.00
ATOM   1671  CA  THR   181       6.030 -11.580  28.620  1.00  0.00
ATOM   1672  CB  THR   181       5.640 -12.840  29.410  1.00  0.00
ATOM   1673  OG1 THR   181       4.220 -12.960  29.410  1.00  0.00
ATOM   1674  HG1 THR   181       3.930 -13.710  30.000  1.00  0.00
ATOM   1675  CG2 THR   181       6.130 -12.800  30.850  1.00  0.00
ATOM   1676  C   THR   181       7.540 -11.430  28.430  1.00  0.00
ATOM   1677  O   THR   181       8.190 -12.250  27.770  1.00  0.00
ATOM   1678  N   VAL   182       8.070 -10.400  29.080  1.00  0.00
ATOM   1679  H   VAL   182       7.540  -9.840  29.720  1.00  0.00
ATOM   1680  CA  VAL   182       9.440  -9.910  28.830  1.00  0.00
ATOM   1681  CB  VAL   182       9.440  -8.480  28.280  1.00  0.00
ATOM   1682  CG1 VAL   182      10.850  -8.100  27.800  1.00  0.00
ATOM   1683  CG2 VAL   182       8.460  -8.240  27.140  1.00  0.00
ATOM   1684  C   VAL   182      10.310 -10.000  30.090  1.00  0.00
ATOM   1685  O   VAL   182      10.200  -9.170  31.000  1.00  0.00
ATOM   1686  N   GLY   183      11.180 -11.000  30.070  1.00  0.00
ATOM   1687  H   GLY   183      11.140 -11.710  29.360  1.00  0.00
ATOM   1688  CA  GLY   183      12.300 -11.140  31.010  1.00  0.00
ATOM   1689  C   GLY   183      13.420 -10.150  30.680  1.00  0.00
ATOM   1690  O   GLY   183      13.500  -9.630  29.570  1.00  0.00
ATOM   1691  N   ALA   184      14.280  -9.930  31.670  1.00  0.00
ATOM   1692  H   ALA   184      14.190 -10.370  32.560  1.00  0.00
ATOM   1693  CA  ALA   184      15.410  -8.990  31.560  1.00  0.00
ATOM   1694  CB  ALA   184      15.310  -7.980  32.710  1.00  0.00
ATOM   1695  C   ALA   184      16.780  -9.690  31.590  1.00  0.00
ATOM   1696  O   ALA   184      16.920 -10.760  32.170  1.00  0.00
ATOM   1697  N   THR   185      17.720  -9.080  30.880  1.00  0.00
ATOM   1698  H   THR   185      17.500  -8.290  30.300  1.00  0.00
ATOM   1699  CA  THR   185      19.130  -9.490  30.810  1.00  0.00
ATOM   1700  CB  THR   185      19.420 -10.160  29.470  1.00  0.00
ATOM   1701  OG1 THR   185      20.700 -10.800  29.500  1.00  0.00
ATOM   1702  HG1 THR   185      20.950 -11.110  28.580  1.00  0.00
ATOM   1703  CG2 THR   185      19.340  -9.220  28.270  1.00  0.00
ATOM   1704  C   THR   185      20.080  -8.320  31.100  1.00  0.00
ATOM   1705  O   THR   185      19.690  -7.160  31.010  1.00  0.00
ATOM   1706  N   ASP   186      21.320  -8.650  31.440  1.00  0.00
ATOM   1707  H   ASP   186      21.590  -9.600  31.600  1.00  0.00
ATOM   1708  CA  ASP   186      22.420  -7.680  31.580  1.00  0.00
ATOM   1709  CB  ASP   186      23.160  -7.910  32.900  1.00  0.00
ATOM   1710  CG  ASP   186      23.840  -9.280  33.090  1.00  0.00
ATOM   1711  OD1 ASP   186      24.470  -9.750  32.120  1.00  0.00
ATOM   1712  OD2 ASP   186      23.710  -9.810  34.210  1.00  0.00
ATOM   1713  C   ASP   186      23.350  -7.690  30.370  1.00  0.00
ATOM   1714  O   ASP   186      23.160  -8.470  29.440  1.00  0.00
ATOM   1715  N   SER   187      24.310  -6.770  30.370  1.00  0.00
ATOM   1716  H   SER   187      24.420  -6.130  31.140  1.00  0.00
ATOM   1717  CA  SER   187      25.280  -6.550  29.290  1.00  0.00
ATOM   1718  CB  SER   187      26.180  -5.370  29.650  1.00  0.00
ATOM   1719  OG  SER   187      26.980  -4.950  28.530  1.00  0.00
ATOM   1720  HG  SER   187      27.530  -4.170  28.790  1.00  0.00
ATOM   1721  C   SER   187      26.130  -7.780  28.920  1.00  0.00
ATOM   1722  O   SER   187      26.530  -7.930  27.770  1.00  0.00
ATOM   1723  N   ASN   188      26.320  -8.670  29.890  1.00  0.00
ATOM   1724  H   ASN   188      25.860  -8.600  30.770  1.00  0.00
ATOM   1725  CA  ASN   188      27.130  -9.880  29.720  1.00  0.00
ATOM   1726  CB  ASN   188      27.990 -10.090  30.970  1.00  0.00
ATOM   1727  CG  ASN   188      29.060  -9.010  31.170  1.00  0.00
ATOM   1728  OD1 ASN   188      29.620  -8.460  30.220  1.00  0.00
ATOM   1729  ND2 ASN   188      29.360  -8.760  32.440  1.00  0.00
ATOM   1730 HD21 ASN   188      28.890  -9.260  33.170  1.00  0.00
ATOM   1731 HD22 ASN   188      30.050  -8.070  32.670  1.00  0.00
ATOM   1732  C   ASN   188      26.320 -11.140  29.410  1.00  0.00
ATOM   1733  O   ASN   188      26.830 -12.250  29.560  1.00  0.00
ATOM   1734  N   ASP   189      25.140 -10.960  28.810  1.00  0.00
ATOM   1735  H   ASP   189      24.800 -10.040  28.610  1.00  0.00
ATOM   1736  CA  ASP   189      24.210 -12.030  28.430  1.00  0.00
ATOM   1737  CB  ASP   189      24.680 -12.770  27.180  1.00  0.00
ATOM   1738  CG  ASP   189      24.360 -12.040  25.880  1.00  0.00
ATOM   1739  OD1 ASP   189      23.280 -11.410  25.810  1.00  0.00
ATOM   1740  OD2 ASP   189      25.200 -12.150  24.960  1.00  0.00
ATOM   1741  C   ASP   189      23.840 -12.990  29.560  1.00  0.00
ATOM   1742  O   ASP   189      23.810 -14.210  29.390  1.00  0.00
ATOM   1743  N   VAL   190      23.610 -12.420  30.740  1.00  0.00
ATOM   1744  H   VAL   190      23.760 -11.440  30.900  1.00  0.00
ATOM   1745  CA  VAL   190      23.180 -13.170  31.930  1.00  0.00
ATOM   1746  CB  VAL   190      24.090 -12.910  33.130  1.00  0.00
ATOM   1747  CG1 VAL   190      23.750 -13.810  34.320  1.00  0.00
ATOM   1748  CG2 VAL   190      25.580 -13.060  32.820  1.00  0.00
ATOM   1749  C   VAL   190      21.770 -12.660  32.240  1.00  0.00
ATOM   1750  O   VAL   190      21.550 -11.460  32.290  1.00  0.00
ATOM   1751  N   ARG   191      20.860 -13.600  32.510  1.00  0.00
ATOM   1752  H   ARG   191      21.040 -14.570  32.390  1.00  0.00
ATOM   1753  CA  ARG   191      19.510 -13.270  33.000  1.00  0.00
ATOM   1754  CB  ARG   191      18.700 -14.540  33.290  1.00  0.00
ATOM   1755  CG  ARG   191      17.290 -14.230  33.790  1.00  0.00
ATOM   1756  CD  ARG   191      16.480 -15.460  34.210  1.00  0.00
ATOM   1757  NE  ARG   191      17.140 -16.200  35.290  1.00  0.00
ATOM   1758  HE  ARG   191      17.730 -16.950  34.980  1.00  0.00
ATOM   1759  CZ  ARG   191      17.070 -15.980  36.610  1.00  0.00
ATOM   1760  NH1 ARG   191      16.350 -14.980  37.140  1.00  0.00
ATOM   1761 HH11 ARG   191      15.840 -14.360  36.540  1.00  0.00
ATOM   1762 HH12 ARG   191      16.310 -14.860  38.130  1.00  0.00
ATOM   1763  NH2 ARG   191      17.760 -16.780  37.440  1.00  0.00
ATOM   1764 HH21 ARG   191      18.310 -17.520  37.070  1.00  0.00
ATOM   1765 HH22 ARG   191      17.710 -16.640  38.430  1.00  0.00
ATOM   1766  C   ARG   191      19.690 -12.470  34.290  1.00  0.00
ATOM   1767  O   ARG   191      20.360 -12.920  35.220  1.00  0.00
ATOM   1768  N   SER   192      19.090 -11.280  34.280  1.00  0.00
ATOM   1769  H   SER   192      18.610 -10.940  33.480  1.00  0.00
ATOM   1770  CA  SER   192      19.140 -10.350  35.410  1.00  0.00
ATOM   1771  CB  SER   192      18.160  -9.190  35.170  1.00  0.00
ATOM   1772  OG  SER   192      18.480  -8.500  33.960  1.00  0.00
ATOM   1773  HG  SER   192      18.040  -7.600  33.960  1.00  0.00
ATOM   1774  C   SER   192      18.740 -11.060  36.700  1.00  0.00
ATOM   1775  O   SER   192      17.850 -11.920  36.700  1.00  0.00
ATOM   1776  N   THR   193      19.460 -10.730  37.770  1.00  0.00
ATOM   1777  H   THR   193      20.200 -10.060  37.720  1.00  0.00
ATOM   1778  CA  THR   193      19.280 -11.360  39.090  1.00  0.00
ATOM   1779  CB  THR   193      20.300 -10.810  40.100  1.00  0.00
ATOM   1780  OG1 THR   193      20.180 -11.510  41.340  1.00  0.00
ATOM   1781  HG1 THR   193      20.840 -11.140  42.000  1.00  0.00
ATOM   1782  CG2 THR   193      20.230  -9.300  40.320  1.00  0.00
ATOM   1783  C   THR   193      17.840 -11.310  39.580  1.00  0.00
ATOM   1784  O   THR   193      17.260 -12.350  39.900  1.00  0.00
ATOM   1785  N   PHE   194      17.210 -10.150  39.380  1.00  0.00
ATOM   1786  H   PHE   194      17.700  -9.370  38.980  1.00  0.00
ATOM   1787  CA  PHE   194      15.810  -9.870  39.720  1.00  0.00
ATOM   1788  CB  PHE   194      15.610  -8.350  39.810  1.00  0.00
ATOM   1789  CG  PHE   194      16.020  -7.600  38.540  1.00  0.00
ATOM   1790  CD1 PHE   194      15.180  -7.600  37.430  1.00  0.00
ATOM   1791  HD1 PHE   194      14.240  -8.160  37.460  1.00  0.00
ATOM   1792  CD2 PHE   194      17.240  -6.940  38.470  1.00  0.00
ATOM   1793  HD2 PHE   194      17.900  -6.940  39.340  1.00  0.00
ATOM   1794  CE1 PHE   194      15.550  -6.940  36.270  1.00  0.00
ATOM   1795  HE1 PHE   194      14.900  -6.980  35.400  1.00  0.00
ATOM   1796  CE2 PHE   194      17.610  -6.270  37.310  1.00  0.00
ATOM   1797  HE2 PHE   194      18.570  -5.760  37.260  1.00  0.00
ATOM   1798  CZ  PHE   194      16.770  -6.270  36.210  1.00  0.00
ATOM   1799  HZ  PHE   194      17.050  -5.730  35.300  1.00  0.00
ATOM   1800  C   PHE   194      14.770 -10.490  38.780  1.00  0.00
ATOM   1801  O   PHE   194      13.650 -10.740  39.210  1.00  0.00
ATOM   1802  N   SER   195      15.150 -10.730  37.530  1.00  0.00
ATOM   1803  H   SER   195      16.110 -10.690  37.250  1.00  0.00
ATOM   1804  CA  SER   195      14.220 -11.120  36.460  1.00  0.00
ATOM   1805  CB  SER   195      15.020 -11.330  35.170  1.00  0.00
ATOM   1806  OG  SER   195      14.180 -11.680  34.060  1.00  0.00
ATOM   1807  HG  SER   195      14.740 -12.020  33.310  1.00  0.00
ATOM   1808  C   SER   195      13.420 -12.390  36.780  1.00  0.00
ATOM   1809  O   SER   195      13.920 -13.310  37.420  1.00  0.00
ATOM   1810  N   ASN   196      12.150 -12.350  36.390  1.00  0.00
ATOM   1811  H   ASN   196      11.690 -11.500  36.130  1.00  0.00
ATOM   1812  CA  ASN   196      11.290 -13.540  36.390  1.00  0.00
ATOM   1813  CB  ASN   196       9.810 -13.190  36.550  1.00  0.00
ATOM   1814  CG  ASN   196       9.390 -12.730  37.950  1.00  0.00
ATOM   1815  OD1 ASN   196       8.310 -12.170  38.130  1.00  0.00
ATOM   1816  ND2 ASN   196      10.210 -13.020  38.950  1.00  0.00
ATOM   1817 HD21 ASN   196      11.070 -13.500  38.770  1.00  0.00
ATOM   1818 HD22 ASN   196       9.950 -12.750  39.880  1.00  0.00
ATOM   1819  C   ASN   196      11.500 -14.380  35.130  1.00  0.00
ATOM   1820  O   ASN   196      11.780 -13.870  34.040  1.00  0.00
ATOM   1821  N   TYR   197      11.390 -15.680  35.370  1.00  0.00
ATOM   1822  H   TYR   197      11.130 -16.020  36.270  1.00  0.00
ATOM   1823  CA  TYR   197      11.540 -16.740  34.360  1.00  0.00
ATOM   1824  CB  TYR   197      12.750 -17.590  34.740  1.00  0.00
ATOM   1825  CG  TYR   197      12.700 -18.160  36.160  1.00  0.00
ATOM   1826  CD1 TYR   197      11.990 -19.330  36.420  1.00  0.00
ATOM   1827  HD1 TYR   197      11.550 -19.890  35.600  1.00  0.00
ATOM   1828  CD2 TYR   197      13.310 -17.470  37.190  1.00  0.00
ATOM   1829  HD2 TYR   197      13.840 -16.540  36.990  1.00  0.00
ATOM   1830  CE1 TYR   197      11.870 -19.790  37.720  1.00  0.00
ATOM   1831  HE1 TYR   197      11.290 -20.690  37.930  1.00  0.00
ATOM   1832  CE2 TYR   197      13.210 -17.950  38.500  1.00  0.00
ATOM   1833  HE2 TYR   197      13.750 -17.440  39.300  1.00  0.00
ATOM   1834  CZ  TYR   197      12.480 -19.100  38.760  1.00  0.00
ATOM   1835  OH  TYR   197      12.320 -19.520  40.040  1.00  0.00
ATOM   1836  HH  TYR   197      12.810 -18.900  40.660  1.00  0.00
ATOM   1837  C   TYR   197      10.240 -17.540  34.260  1.00  0.00
ATOM   1838  O   TYR   197       9.200 -17.110  34.760  1.00  0.00
ATOM   1839  N   GLY   198      10.300 -18.670  33.550  1.00  0.00
ATOM   1840  H   GLY   198      11.120 -18.940  33.050  1.00  0.00
ATOM   1841  CA  GLY   198       9.170 -19.600  33.400  1.00  0.00
ATOM   1842  C   GLY   198       8.760 -19.780  31.940  1.00  0.00
ATOM   1843  O   GLY   198       9.270 -19.120  31.030  1.00  0.00
ATOM   1844  N   ARG   199       7.810 -20.690  31.780  1.00  0.00
ATOM   1845  H   ARG   199       7.430 -21.180  32.560  1.00  0.00
ATOM   1846  CA  ARG   199       7.210 -21.070  30.490  1.00  0.00
ATOM   1847  CB  ARG   199       6.270 -22.260  30.700  1.00  0.00
ATOM   1848  CG  ARG   199       7.020 -23.540  31.090  1.00  0.00
ATOM   1849  CD  ARG   199       6.110 -24.680  31.540  1.00  0.00
ATOM   1850  NE  ARG   199       5.220 -25.130  30.460  1.00  0.00
ATOM   1851  HE  ARG   199       5.260 -24.570  29.630  1.00  0.00
ATOM   1852  CZ  ARG   199       4.400 -26.190  30.490  1.00  0.00
ATOM   1853  NH1 ARG   199       4.330 -27.010  31.550  1.00  0.00
ATOM   1854 HH11 ARG   199       4.890 -26.830  32.360  1.00  0.00
ATOM   1855 HH12 ARG   199       3.740 -27.820  31.520  1.00  0.00
ATOM   1856  NH2 ARG   199       3.680 -26.490  29.400  1.00  0.00
ATOM   1857 HH21 ARG   199       3.740 -25.920  28.580  1.00  0.00
ATOM   1858 HH22 ARG   199       3.110 -27.310  29.380  1.00  0.00
ATOM   1859  C   ARG   199       6.480 -19.930  29.790  1.00  0.00
ATOM   1860  O   ARG   199       6.540 -19.830  28.560  1.00  0.00
ATOM   1861  N   VAL   200       5.840 -19.070  30.570  1.00  0.00
ATOM   1862  H   VAL   200       5.860 -19.150  31.570  1.00  0.00
ATOM   1863  CA  VAL   200       5.060 -17.920  30.080  1.00  0.00
ATOM   1864  CB  VAL   200       4.110 -17.420  31.170  1.00  0.00
ATOM   1865  CG1 VAL   200       4.800 -16.740  32.350  1.00  0.00
ATOM   1866  CG2 VAL   200       2.980 -16.560  30.600  1.00  0.00
ATOM   1867  C   VAL   200       5.910 -16.820  29.430  1.00  0.00
ATOM   1868  O   VAL   200       5.400 -16.100  28.560  1.00  0.00
ATOM   1869  N   VAL   201       7.160 -16.700  29.840  1.00  0.00
ATOM   1870  H   VAL   201       7.540 -17.280  30.560  1.00  0.00
ATOM   1871  CA  VAL   201       8.130 -15.750  29.260  1.00  0.00
ATOM   1872  CB  VAL   201       9.440 -15.690  30.050  1.00  0.00
ATOM   1873  CG1 VAL   201      10.410 -14.660  29.490  1.00  0.00
ATOM   1874  CG2 VAL   201       9.200 -15.360  31.530  1.00  0.00
ATOM   1875  C   VAL   201       8.380 -16.170  27.810  1.00  0.00
ATOM   1876  O   VAL   201       8.730 -17.320  27.530  1.00  0.00
ATOM   1877  N   ASP   202       8.030 -15.250  26.910  1.00  0.00
ATOM   1878  H   ASP   202       7.550 -14.410  27.170  1.00  0.00
ATOM   1879  CA  ASP   202       8.190 -15.410  25.460  1.00  0.00
ATOM   1880  CB  ASP   202       7.140 -14.580  24.710  1.00  0.00
ATOM   1881  CG  ASP   202       5.690 -15.000  24.990  1.00  0.00
ATOM   1882  OD1 ASP   202       5.220 -15.910  24.270  1.00  0.00
ATOM   1883  OD2 ASP   202       5.080 -14.370  25.880  1.00  0.00
ATOM   1884  C   ASP   202       9.570 -14.960  24.970  1.00  0.00
ATOM   1885  O   ASP   202      10.140 -15.580  24.070  1.00  0.00
ATOM   1886  N   ILE   203      10.100 -13.920  25.610  1.00  0.00
ATOM   1887  H   ILE   203       9.690 -13.560  26.450  1.00  0.00
ATOM   1888  CA  ILE   203      11.290 -13.190  25.140  1.00  0.00
ATOM   1889  CB  ILE   203      10.880 -12.290  23.970  1.00  0.00
ATOM   1890  CG1 ILE   203      12.060 -11.670  23.230  1.00  0.00
ATOM   1891  CG2 ILE   203       9.860 -11.210  24.340  1.00  0.00
ATOM   1892  CD  ILE   203      12.840 -12.700  22.400  1.00  0.00
ATOM   1893  C   ILE   203      11.960 -12.420  26.280  1.00  0.00
ATOM   1894  O   ILE   203      11.330 -12.020  27.250  1.00  0.00
ATOM   1895  N   PHE   204      13.280 -12.280  26.130  1.00  0.00
ATOM   1896  H   PHE   204      13.780 -12.760  25.400  1.00  0.00
ATOM   1897  CA  PHE   204      14.130 -11.450  26.980  1.00  0.00
ATOM   1898  CB  PHE   204      15.350 -12.240  27.480  1.00  0.00
ATOM   1899  CG  PHE   204      14.990 -13.240  28.570  1.00  0.00
ATOM   1900  CD1 PHE   204      14.460 -14.480  28.240  1.00  0.00
ATOM   1901  HD1 PHE   204      14.340 -14.770  27.200  1.00  0.00
ATOM   1902  CD2 PHE   204      15.190 -12.900  29.910  1.00  0.00
ATOM   1903  HD2 PHE   204      15.630 -11.940  30.160  1.00  0.00
ATOM   1904  CE1 PHE   204      14.100 -15.370  29.250  1.00  0.00
ATOM   1905  HE1 PHE   204      13.620 -16.310  29.000  1.00  0.00
ATOM   1906  CE2 PHE   204      14.830 -13.790  30.910  1.00  0.00
ATOM   1907  HE2 PHE   204      14.950 -13.500  31.960  1.00  0.00
ATOM   1908  CZ  PHE   204      14.290 -15.020  30.580  1.00  0.00
ATOM   1909  HZ  PHE   204      14.010 -15.720  31.370  1.00  0.00
ATOM   1910  C   PHE   204      14.640 -10.240  26.190  1.00  0.00
ATOM   1911  O   PHE   204      14.820 -10.290  24.980  1.00  0.00
ATOM   1912  N   ALA   205      14.760  -9.140  26.930  1.00  0.00
ATOM   1913  H   ALA   205      14.450  -9.110  27.880  1.00  0.00
ATOM   1914  CA  ALA   205      15.310  -7.860  26.450  1.00  0.00
ATOM   1915  CB  ALA   205      14.150  -6.940  26.070  1.00  0.00
ATOM   1916  C   ALA   205      16.190  -7.230  27.530  1.00  0.00
ATOM   1917  O   ALA   205      16.040  -7.590  28.700  1.00  0.00
ATOM   1918  N   PRO   206      17.140  -6.360  27.170  1.00  0.00
ATOM   1919  CA  PRO   206      18.000  -5.660  28.130  1.00  0.00
ATOM   1920  CB  PRO   206      18.790  -4.680  27.260  1.00  0.00
ATOM   1921  CG  PRO   206      18.980  -5.460  25.970  1.00  0.00
ATOM   1922  CD  PRO   206      17.620  -6.140  25.800  1.00  0.00
ATOM   1923  C   PRO   206      17.210  -4.920  29.220  1.00  0.00
ATOM   1924  O   PRO   206      16.320  -4.120  28.940  1.00  0.00
ATOM   1925  N   GLY   207      17.550  -5.280  30.460  1.00  0.00
ATOM   1926  H   GLY   207      18.290  -5.930  30.640  1.00  0.00
ATOM   1927  CA  GLY   207      16.870  -4.800  31.670  1.00  0.00
ATOM   1928  C   GLY   207      17.780  -4.130  32.700  1.00  0.00
ATOM   1929  O   GLY   207      17.350  -3.160  33.340  1.00  0.00
ATOM   1930  N   THR   208      18.990  -4.650  32.860  1.00  0.00
ATOM   1931  H   THR   208      19.330  -5.400  32.290  1.00  0.00
ATOM   1932  CA  THR   208      19.960  -4.140  33.840  1.00  0.00
ATOM   1933  CB  THR   208      20.880  -5.270  34.300  1.00  0.00
ATOM   1934  OG1 THR   208      20.100  -6.350  34.820  1.00  0.00
ATOM   1935  HG1 THR   208      20.680  -7.160  34.910  1.00  0.00
ATOM   1936  CG2 THR   208      21.870  -4.850  35.400  1.00  0.00
ATOM   1937  C   THR   208      20.760  -3.000  33.230  1.00  0.00
ATOM   1938  O   THR   208      21.260  -3.100  32.110  1.00  0.00
ATOM   1939  N   SER   209      20.900  -1.930  34.010  1.00  0.00
ATOM   1940  H   SER   209      20.440  -1.880  34.900  1.00  0.00
ATOM   1941  CA  SER   209      21.710  -0.740  33.690  1.00  0.00
ATOM   1942  CB  SER   209      23.200  -1.060  33.810  1.00  0.00
ATOM   1943  OG  SER   209      23.540  -1.390  35.160  1.00  0.00
ATOM   1944  HG  SER   209      24.520  -1.550  35.230  1.00  0.00
ATOM   1945  C   SER   209      21.340  -0.110  32.350  1.00  0.00
ATOM   1946  O   SER   209      22.170   0.080  31.460  1.00  0.00
ATOM   1947  N   ILE   210      20.080   0.320  32.280  1.00  0.00
ATOM   1948  H   ILE   210      19.450   0.240  33.050  1.00  0.00
ATOM   1949  CA  ILE   210      19.500   0.910  31.070  1.00  0.00
ATOM   1950  CB  ILE   210      18.170   0.240  30.720  1.00  0.00
ATOM   1951  CG1 ILE   210      18.300  -1.280  30.520  1.00  0.00
ATOM   1952  CG2 ILE   210      17.450   0.890  29.540  1.00  0.00
ATOM   1953  CD  ILE   210      19.320  -1.740  29.470  1.00  0.00
ATOM   1954  C   ILE   210      19.360   2.420  31.290  1.00  0.00
ATOM   1955  O   ILE   210      18.650   2.860  32.190  1.00  0.00
ATOM   1956  N   THR   211      20.200   3.160  30.560  1.00  0.00
ATOM   1957  H   THR   211      20.950   2.750  30.040  1.00  0.00
ATOM   1958  CA  THR   211      20.080   4.620  30.450  1.00  0.00
ATOM   1959  CB  THR   211      21.300   5.260  29.790  1.00  0.00
ATOM   1960  OG1 THR   211      21.510   4.770  28.460  1.00  0.00
ATOM   1961  HG1 THR   211      22.290   5.230  28.040  1.00  0.00
ATOM   1962  CG2 THR   211      22.580   5.090  30.600  1.00  0.00
ATOM   1963  C   THR   211      18.830   4.950  29.620  1.00  0.00
ATOM   1964  O   THR   211      18.510   4.220  28.680  1.00  0.00
ATOM   1965  N   SER   212      18.130   6.000  30.050  1.00  0.00
ATOM   1966  H   SER   212      18.370   6.470  30.900  1.00  0.00
ATOM   1967  CA  SER   212      16.950   6.560  29.370  1.00  0.00
ATOM   1968  CB  SER   212      15.830   5.530  29.280  1.00  0.00
ATOM   1969  OG  SER   212      14.830   5.930  28.340  1.00  0.00
ATOM   1970  HG  SER   212      14.010   5.380  28.480  1.00  0.00
ATOM   1971  C   SER   212      16.480   7.820  30.100  1.00  0.00
ATOM   1972  O   SER   212      16.950   8.140  31.190  1.00  0.00
ATOM   1973  N   THR   213      15.540   8.510  29.460  1.00  0.00
ATOM   1974  H   THR   213      15.150   8.170  28.600  1.00  0.00
ATOM   1975  CA  THR   213      14.920   9.750  29.930  1.00  0.00
ATOM   1976  CB  THR   213      13.870  10.260  28.940  1.00  0.00
ATOM   1977  OG1 THR   213      12.850   9.270  28.730  1.00  0.00
ATOM   1978  HG1 THR   213      12.070   9.690  28.260  1.00  0.00
ATOM   1979  CG2 THR   213      14.480  10.660  27.600  1.00  0.00
ATOM   1980  C   THR   213      14.290   9.620  31.320  1.00  0.00
ATOM   1981  O   THR   213      14.000   8.520  31.800  1.00  0.00
ATOM   1982  N   TRP   214      14.210  10.770  31.990  1.00  0.00
ATOM   1983  H   TRP   214      14.570  11.610  31.590  1.00  0.00
ATOM   1984  CA  TRP   214      13.670  10.930  33.340  1.00  0.00
ATOM   1985  CB  TRP   214      14.760  10.640  34.370  1.00  0.00
ATOM   1986  CG  TRP   214      14.150  10.370  35.750  1.00  0.00
ATOM   1987  CD1 TRP   214      14.020  11.210  36.770  1.00  0.00
ATOM   1988  HD1 TRP   214      14.300  12.260  36.750  1.00  0.00
ATOM   1989  CD2 TRP   214      13.660   9.140  36.170  1.00  0.00
ATOM   1990  NE1 TRP   214      13.470  10.580  37.800  1.00  0.00
ATOM   1991  HE1 TRP   214      13.230  11.000  38.680  1.00  0.00
ATOM   1992  CE2 TRP   214      13.240   9.310  37.480  1.00  0.00
ATOM   1993  CE3 TRP   214      13.580   7.890  35.560  1.00  0.00
ATOM   1994  HE3 TRP   214      13.910   7.760  34.530  1.00  0.00
ATOM   1995  CZ2 TRP   214      12.740   8.230  38.190  1.00  0.00
ATOM   1996  HZ2 TRP   214      12.380   8.360  39.220  1.00  0.00
ATOM   1997  CZ3 TRP   214      13.070   6.810  36.270  1.00  0.00
ATOM   1998  HZ3 TRP   214      12.940   5.850  35.770  1.00  0.00
ATOM   1999  CH2 TRP   214      12.650   6.980  37.590  1.00  0.00
ATOM   2000  HH2 TRP   214      12.240   6.130  38.130  1.00  0.00
ATOM   2001  C   TRP   214      13.190  12.380  33.500  1.00  0.00
ATOM   2002  O   TRP   214      13.690  13.290  32.840  1.00  0.00
ATOM   2003  N   ILE   215      12.250  12.560  34.430  1.00  0.00
ATOM   2004  H   ILE   215      11.910  11.800  34.980  1.00  0.00
ATOM   2005  CA  ILE   215      11.650  13.860  34.730  1.00  0.00
ATOM   2006  CB  ILE   215      10.530  13.760  35.780  1.00  0.00
ATOM   2007  CG1 ILE   215      11.000  13.110  37.090  1.00  0.00
ATOM   2008  CG2 ILE   215       9.330  13.040  35.170  1.00  0.00
ATOM   2009  CD  ILE   215      10.140  13.490  38.290  1.00  0.00
ATOM   2010  C   ILE   215      12.670  14.930  35.120  1.00  0.00
ATOM   2011  O   ILE   215      13.740  14.640  35.640  1.00  0.00
ATOM   2012  N   GLY   216      12.280  16.170  34.830  1.00  0.00
ATOM   2013  H   GLY   216      11.380  16.340  34.430  1.00  0.00
ATOM   2014  CA  GLY   216      13.100  17.380  34.980  1.00  0.00
ATOM   2015  C   GLY   216      14.120  17.560  33.850  1.00  0.00
ATOM   2016  O   GLY   216      15.170  18.140  34.080  1.00  0.00
ATOM   2017  N   GLY   217      13.770  17.060  32.660  1.00  0.00
ATOM   2018  H   GLY   217      12.880  16.630  32.520  1.00  0.00
ATOM   2019  CA  GLY   217      14.610  17.080  31.460  1.00  0.00
ATOM   2020  C   GLY   217      15.980  16.420  31.680  1.00  0.00
ATOM   2021  O   GLY   217      16.990  16.920  31.190  1.00  0.00
ATOM   2022  N   ARG   218      15.960  15.320  32.420  1.00  0.00
ATOM   2023  H   ARG   218      15.090  14.890  32.680  1.00  0.00
ATOM   2024  CA  ARG   218      17.150  14.590  32.890  1.00  0.00
ATOM   2025  CB  ARG   218      17.140  14.570  34.420  1.00  0.00
ATOM   2026  CG  ARG   218      17.640  15.860  35.060  1.00  0.00
ATOM   2027  CD  ARG   218      17.870  15.650  36.560  1.00  0.00
ATOM   2028  NE  ARG   218      18.980  14.710  36.790  1.00  0.00
ATOM   2029  HE  ARG   218      19.890  15.110  36.720  1.00  0.00
ATOM   2030  CZ  ARG   218      18.880  13.400  37.050  1.00  0.00
ATOM   2031  NH1 ARG   218      17.690  12.780  37.150  1.00  0.00
ATOM   2032 HH11 ARG   218      16.850  13.300  37.030  1.00  0.00
ATOM   2033 HH12 ARG   218      17.650  11.790  37.330  1.00  0.00
ATOM   2034  NH2 ARG   218      20.000  12.660  37.130  1.00  0.00
ATOM   2035 HH21 ARG   218      20.890  13.080  37.000  1.00  0.00
ATOM   2036 HH22 ARG   218      19.940  11.670  37.300  1.00  0.00
ATOM   2037  C   ARG   218      17.180  13.140  32.390  1.00  0.00
ATOM   2038  O   ARG   218      16.220  12.670  31.790  1.00  0.00
ATOM   2039  N   THR   219      18.320  12.480  32.560  1.00  0.00
ATOM   2040  H   THR   219      19.160  12.940  32.860  1.00  0.00
ATOM   2041  CA  THR   219      18.470  11.050  32.260  1.00  0.00
ATOM   2042  CB  THR   219      19.270  10.810  30.980  1.00  0.00
ATOM   2043  OG1 THR   219      20.530  11.480  31.020  1.00  0.00
ATOM   2044  HG1 THR   219      21.050  11.280  30.190  1.00  0.00
ATOM   2045  CG2 THR   219      18.460  11.210  29.740  1.00  0.00
ATOM   2046  C   THR   219      19.110  10.290  33.430  1.00  0.00
ATOM   2047  O   THR   219      19.820  10.880  34.240  1.00  0.00
ATOM   2048  N   ASN   220      18.790   9.000  33.510  1.00  0.00
ATOM   2049  H   ASN   220      18.130   8.580  32.880  1.00  0.00
ATOM   2050  CA  ASN   220      19.350   8.080  34.510  1.00  0.00
ATOM   2051  CB  ASN   220      18.700   8.240  35.880  1.00  0.00
ATOM   2052  CG  ASN   220      17.210   7.900  35.950  1.00  0.00
ATOM   2053  OD1 ASN   220      16.700   6.980  35.310  1.00  0.00
ATOM   2054  ND2 ASN   220      16.530   8.640  36.830  1.00  0.00
ATOM   2055 HD21 ASN   220      17.000   9.330  37.380  1.00  0.00
ATOM   2056 HD22 ASN   220      15.540   8.510  36.900  1.00  0.00
ATOM   2057  C   ASN   220      19.350   6.610  34.060  1.00  0.00
ATOM   2058  O   ASN   220      18.680   6.230  33.110  1.00  0.00
ATOM   2059  N   THR   221      20.090   5.820  34.840  1.00  0.00
ATOM   2060  H   THR   221      20.550   6.170  35.650  1.00  0.00
ATOM   2061  CA  THR   221      20.340   4.390  34.590  1.00  0.00
ATOM   2062  CB  THR   221      21.850   4.150  34.610  1.00  0.00
ATOM   2063  OG1 THR   221      22.530   5.090  33.780  1.00  0.00
ATOM   2064  HG1 THR   221      23.410   4.710  33.500  1.00  0.00
ATOM   2065  CG2 THR   221      22.230   2.740  34.150  1.00  0.00
ATOM   2066  C   THR   221      19.660   3.580  35.700  1.00  0.00
ATOM   2067  O   THR   221      20.080   3.650  36.860  1.00  0.00
ATOM   2068  N   ILE   222      18.560   2.920  35.350  1.00  0.00
ATOM   2069  H   ILE   222      18.180   2.980  34.430  1.00  0.00
ATOM   2070  CA  ILE   222      17.850   2.010  36.260  1.00  0.00
ATOM   2071  CB  ILE   222      16.540   2.590  36.820  1.00  0.00
ATOM   2072  CG1 ILE   222      15.560   3.030  35.740  1.00  0.00
ATOM   2073  CG2 ILE   222      16.850   3.690  37.830  1.00  0.00
ATOM   2074  CD  ILE   222      14.130   3.260  36.240  1.00  0.00
ATOM   2075  C   ILE   222      17.650   0.610  35.670  1.00  0.00
ATOM   2076  O   ILE   222      17.740   0.420  34.460  1.00  0.00
ATOM   2077  N   SER   223      17.430  -0.340  36.570  1.00  0.00
ATOM   2078  H   SER   223      17.330  -0.140  37.540  1.00  0.00
ATOM   2079  CA  SER   223      17.290  -1.770  36.240  1.00  0.00
ATOM   2080  CB  SER   223      18.300  -2.600  37.040  1.00  0.00
ATOM   2081  OG  SER   223      19.640  -2.220  36.720  1.00  0.00
ATOM   2082  HG  SER   223      20.290  -2.790  37.230  1.00  0.00
ATOM   2083  C   SER   223      15.880  -2.290  36.560  1.00  0.00
ATOM   2084  O   SER   223      15.260  -1.850  37.530  1.00  0.00
ATOM   2085  N   GLY   224      15.420  -3.210  35.720  1.00  0.00
ATOM   2086  H   GLY   224      15.940  -3.480  34.910  1.00  0.00
ATOM   2087  CA  GLY   224      14.120  -3.880  35.870  1.00  0.00
ATOM   2088  C   GLY   224      13.700  -4.600  34.590  1.00  0.00
ATOM   2089  O   GLY   224      14.240  -4.370  33.510  1.00  0.00
ATOM   2090  N   THR   225      12.770  -5.540  34.760  1.00  0.00
ATOM   2091  H   THR   225      12.550  -5.930  35.650  1.00  0.00
ATOM   2092  CA  THR   225      11.980  -6.100  33.650  1.00  0.00
ATOM   2093  CB  THR   225      11.030  -7.210  34.110  1.00  0.00
ATOM   2094  OG1 THR   225      10.230  -6.770  35.210  1.00  0.00
ATOM   2095  HG1 THR   225       9.530  -7.450  35.430  1.00  0.00
ATOM   2096  CG2 THR   225      11.780  -8.510  34.410  1.00  0.00
ATOM   2097  C   THR   225      11.160  -5.010  32.960  1.00  0.00
ATOM   2098  O   THR   225      10.830  -5.120  31.780  1.00  0.00
ATOM   2099  N   SER   226      10.810  -4.000  33.750  1.00  0.00
ATOM   2100  H   SER   226      10.880  -4.090  34.740  1.00  0.00
ATOM   2101  CA  SER   226      10.230  -2.720  33.320  1.00  0.00
ATOM   2102  CB  SER   226      10.020  -1.870  34.580  1.00  0.00
ATOM   2103  OG  SER   226       9.060  -2.460  35.460  1.00  0.00
ATOM   2104  HG  SER   226       8.770  -1.780  36.130  1.00  0.00
ATOM   2105  C   SER   226      11.080  -1.940  32.320  1.00  0.00
ATOM   2106  O   SER   226      10.580  -0.990  31.710  1.00  0.00
ATOM   2107  N   MET   227      12.380  -2.200  32.320  1.00  0.00
ATOM   2108  H   MET   227      12.810  -2.760  33.030  1.00  0.00
ATOM   2109  CA  MET   227      13.330  -1.660  31.330  1.00  0.00
ATOM   2110  CB  MET   227      14.730  -1.520  31.950  1.00  0.00
ATOM   2111  CG  MET   227      14.900  -0.310  32.870  1.00  0.00
ATOM   2112  SD  MET   227      13.850  -0.260  34.370  1.00  0.00
ATOM   2113  CE  MET   227      12.610   0.900  33.840  1.00  0.00
ATOM   2114  C   MET   227      13.410  -2.530  30.070  1.00  0.00
ATOM   2115  O   MET   227      13.600  -2.010  28.980  1.00  0.00
ATOM   2116  N   ALA   228      13.240  -3.840  30.260  1.00  0.00
ATOM   2117  H   ALA   228      13.140  -4.230  31.170  1.00  0.00
ATOM   2118  CA  ALA   228      13.210  -4.840  29.180  1.00  0.00
ATOM   2119  CB  ALA   228      13.320  -6.220  29.820  1.00  0.00
ATOM   2120  C   ALA   228      11.970  -4.740  28.280  1.00  0.00
ATOM   2121  O   ALA   228      12.110  -4.760  27.060  1.00  0.00
ATOM   2122  N   THR   229      10.810  -4.540  28.890  1.00  0.00
ATOM   2123  H   THR   229      10.750  -4.500  29.890  1.00  0.00
ATOM   2124  CA  THR   229       9.510  -4.420  28.220  1.00  0.00
ATOM   2125  CB  THR   229       8.410  -4.290  29.280  1.00  0.00
ATOM   2126  OG1 THR   229       8.450  -5.440  30.130  1.00  0.00
ATOM   2127  HG1 THR   229       7.760  -5.350  30.840  1.00  0.00
ATOM   2128  CG2 THR   229       7.000  -4.130  28.720  1.00  0.00
ATOM   2129  C   THR   229       9.470  -3.320  27.150  1.00  0.00
ATOM   2130  O   THR   229       9.010  -3.640  26.050  1.00  0.00
ATOM   2131  N   PRO   230       9.930  -2.100  27.400  1.00  0.00
ATOM   2132  CA  PRO   230      10.040  -1.050  26.370  1.00  0.00
ATOM   2133  CB  PRO   230      10.360   0.240  27.130  1.00  0.00
ATOM   2134  CG  PRO   230      10.990  -0.230  28.440  1.00  0.00
ATOM   2135  CD  PRO   230      10.220  -1.520  28.720  1.00  0.00
ATOM   2136  C   PRO   230      10.980  -1.310  25.200  1.00  0.00
ATOM   2137  O   PRO   230      10.800  -0.690  24.150  1.00  0.00
ATOM   2138  N   HIS   231      12.000  -2.150  25.380  1.00  0.00
ATOM   2139  H   HIS   231      12.260  -2.480  26.290  1.00  0.00
ATOM   2140  CA  HIS   231      12.830  -2.640  24.270  1.00  0.00
ATOM   2141  CB  HIS   231      14.030  -3.460  24.740  1.00  0.00
ATOM   2142  CG  HIS   231      15.170  -2.620  25.340  1.00  0.00
ATOM   2143  ND1 HIS   231      15.380  -2.400  26.630  1.00  0.00
ATOM   2144  HD1 HIS   231      14.780  -2.680  27.380  1.00  0.00
ATOM   2145  CD2 HIS   231      16.190  -2.090  24.660  1.00  0.00
ATOM   2146  CE1 HIS   231      16.530  -1.750  26.760  1.00  0.00
ATOM   2147  NE2 HIS   231      17.030  -1.550  25.540  1.00  0.00
ATOM   2148  C   HIS   231      12.020  -3.470  23.280  1.00  0.00
ATOM   2149  O   HIS   231      12.160  -3.280  22.080  1.00  0.00
ATOM   2150  N   ILE   232      11.160  -4.340  23.810  1.00  0.00
ATOM   2151  H   ILE   232      11.110  -4.500  24.790  1.00  0.00
ATOM   2152  CA  ILE   232      10.240  -5.180  23.020  1.00  0.00
ATOM   2153  CB  ILE   232       9.680  -6.310  23.890  1.00  0.00
ATOM   2154  CG1 ILE   232      10.790  -7.260  24.340  1.00  0.00
ATOM   2155  CG2 ILE   232       8.510  -7.090  23.280  1.00  0.00
ATOM   2156  CD  ILE   232      11.570  -7.970  23.230  1.00  0.00
ATOM   2157  C   ILE   232       9.150  -4.340  22.360  1.00  0.00
ATOM   2158  O   ILE   232       8.850  -4.570  21.180  1.00  0.00
ATOM   2159  N   ALA   233       8.560  -3.410  23.110  1.00  0.00
ATOM   2160  H   ALA   233       8.770  -3.320  24.080  1.00  0.00
ATOM   2161  CA  ALA   233       7.530  -2.490  22.610  1.00  0.00
ATOM   2162  CB  ALA   233       7.010  -1.650  23.780  1.00  0.00
ATOM   2163  C   ALA   233       8.030  -1.600  21.470  1.00  0.00
ATOM   2164  O   ALA   233       7.320  -1.420  20.480  1.00  0.00
ATOM   2165  N   GLY   234       9.270  -1.130  21.610  1.00  0.00
ATOM   2166  H   GLY   234       9.780  -1.270  22.460  1.00  0.00
ATOM   2167  CA  GLY   234       9.990  -0.340  20.600  1.00  0.00
ATOM   2168  C   GLY   234      10.300  -1.170  19.350  1.00  0.00
ATOM   2169  O   GLY   234      10.030  -0.710  18.250  1.00  0.00
ATOM   2170  N   LEU   235      10.820  -2.380  19.560  1.00  0.00
ATOM   2171  H   LEU   235      11.040  -2.710  20.480  1.00  0.00
ATOM   2172  CA  LEU   235      11.150  -3.330  18.480  1.00  0.00
ATOM   2173  CB  LEU   235      11.880  -4.540  19.060  1.00  0.00
ATOM   2174  CG  LEU   235      12.370  -5.540  18.010  1.00  0.00
ATOM   2175  CD1 LEU   235      13.440  -4.940  17.100  1.00  0.00
ATOM   2176  CD2 LEU   235      12.910  -6.800  18.690  1.00  0.00
ATOM   2177  C   LEU   235       9.910  -3.770  17.690  1.00  0.00
ATOM   2178  O   LEU   235       9.970  -3.880  16.470  1.00  0.00
ATOM   2179  N   ALA   236       8.810  -3.970  18.410  1.00  0.00
ATOM   2180  H   ALA   236       8.830  -3.950  19.410  1.00  0.00
ATOM   2181  CA  ALA   236       7.490  -4.310  17.850  1.00  0.00
ATOM   2182  CB  ALA   236       6.490  -4.490  19.000  1.00  0.00
ATOM   2183  C   ALA   236       7.010  -3.230  16.890  1.00  0.00
ATOM   2184  O   ALA   236       6.770  -3.530  15.720  1.00  0.00
ATOM   2185  N   ALA   237       7.060  -1.980  17.360  1.00  0.00
ATOM   2186  H   ALA   237       7.350  -1.800  18.300  1.00  0.00
ATOM   2187  CA  ALA   237       6.690  -0.780  16.600  1.00  0.00
ATOM   2188  CB  ALA   237       6.790   0.420  17.550  1.00  0.00
ATOM   2189  C   ALA   237       7.560  -0.550  15.360  1.00  0.00
ATOM   2190  O   ALA   237       7.040  -0.200  14.300  1.00  0.00
ATOM   2191  N   TYR   238       8.850  -0.810  15.520  1.00  0.00
ATOM   2192  H   TYR   238       9.220  -1.050  16.420  1.00  0.00
ATOM   2193  CA  TYR   238       9.870  -0.750  14.460  1.00  0.00
ATOM   2194  CB  TYR   238      11.220  -0.980  15.130  1.00  0.00
ATOM   2195  CG  TYR   238      12.380  -1.280  14.180  1.00  0.00
ATOM   2196  CD1 TYR   238      13.030  -0.250  13.500  1.00  0.00
ATOM   2197  HD1 TYR   238      12.710   0.780  13.650  1.00  0.00
ATOM   2198  CD2 TYR   238      12.780  -2.600  14.010  1.00  0.00
ATOM   2199  HD2 TYR   238      12.280  -3.390  14.550  1.00  0.00
ATOM   2200  CE1 TYR   238      14.070  -0.550  12.630  1.00  0.00
ATOM   2201  HE1 TYR   238      14.550   0.250  12.070  1.00  0.00
ATOM   2202  CE2 TYR   238      13.830  -2.890  13.140  1.00  0.00
ATOM   2203  HE2 TYR   238      14.130  -3.930  12.990  1.00  0.00
ATOM   2204  CZ  TYR   238      14.470  -1.870  12.450  1.00  0.00
ATOM   2205  OH  TYR   238      15.470  -2.180  11.590  1.00  0.00
ATOM   2206  HH  TYR   238      15.540  -3.170  11.490  1.00  0.00
ATOM   2207  C   TYR   238       9.580  -1.730  13.330  1.00  0.00
ATOM   2208  O   TYR   238       9.570  -1.340  12.160  1.00  0.00
ATOM   2209  N   LEU   239       9.310  -2.980  13.700  1.00  0.00
ATOM   2210  H   LEU   239       9.350  -3.270  14.660  1.00  0.00
ATOM   2211  CA  LEU   239       8.970  -4.060  12.760  1.00  0.00
ATOM   2212  CB  LEU   239       9.110  -5.420  13.460  1.00  0.00
ATOM   2213  CG  LEU   239      10.530  -5.770  13.930  1.00  0.00
ATOM   2214  CD1 LEU   239      10.490  -6.990  14.850  1.00  0.00
ATOM   2215  CD2 LEU   239      11.460  -6.060  12.750  1.00  0.00
ATOM   2216  C   LEU   239       7.590  -3.890  12.120  1.00  0.00
ATOM   2217  O   LEU   239       7.390  -4.360  11.000  1.00  0.00
ATOM   2218  N   PHE   240       6.650  -3.260  12.820  1.00  0.00
ATOM   2219  H   PHE   240       6.760  -3.090  13.800  1.00  0.00
ATOM   2220  CA  PHE   240       5.360  -2.820  12.280  1.00  0.00
ATOM   2221  CB  PHE   240       4.480  -2.180  13.360  1.00  0.00
ATOM   2222  CG  PHE   240       3.930  -3.110  14.440  1.00  0.00
ATOM   2223  CD1 PHE   240       3.600  -4.430  14.150  1.00  0.00
ATOM   2224  HD1 PHE   240       3.470  -4.750  13.110  1.00  0.00
ATOM   2225  CD2 PHE   240       3.910  -2.670  15.760  1.00  0.00
ATOM   2226  HD2 PHE   240       4.070  -1.620  15.980  1.00  0.00
ATOM   2227  CE1 PHE   240       3.340  -5.320  15.180  1.00  0.00
ATOM   2228  HE1 PHE   240       3.270  -6.390  14.960  1.00  0.00
ATOM   2229  CE2 PHE   240       3.640  -3.560  16.790  1.00  0.00
ATOM   2230  HE2 PHE   240       3.790  -3.270  17.830  1.00  0.00
ATOM   2231  CZ  PHE   240       3.360  -4.890  16.500  1.00  0.00
ATOM   2232  HZ  PHE   240       3.220  -5.610  17.310  1.00  0.00
ATOM   2233  C   PHE   240       5.520  -1.810  11.150  1.00  0.00
ATOM   2234  O   PHE   240       4.810  -1.890  10.150  1.00  0.00
ATOM   2235  N   GLY   241       6.450  -0.880  11.350  1.00  0.00
ATOM   2236  H   GLY   241       6.920  -0.800  12.230  1.00  0.00
ATOM   2237  CA  GLY   241       6.850   0.140  10.360  1.00  0.00
ATOM   2238  C   GLY   241       7.390  -0.500   9.080  1.00  0.00
ATOM   2239  O   GLY   241       7.020  -0.090   7.980  1.00  0.00
ATOM   2240  N   LEU   242       8.220  -1.520   9.280  1.00  0.00
ATOM   2241  H   LEU   242       8.500  -1.780  10.200  1.00  0.00
ATOM   2242  CA  LEU   242       8.810  -2.350   8.220  1.00  0.00
ATOM   2243  CB  LEU   242       9.960  -3.170   8.810  1.00  0.00
ATOM   2244  CG  LEU   242      11.110  -2.340   9.380  1.00  0.00
ATOM   2245  CD1 LEU   242      12.110  -3.270  10.070  1.00  0.00
ATOM   2246  CD2 LEU   242      11.830  -1.530   8.300  1.00  0.00
ATOM   2247  C   LEU   242       7.840  -3.280   7.490  1.00  0.00
ATOM   2248  O   LEU   242       8.190  -3.830   6.450  1.00  0.00
ATOM   2249  N   GLU   243       6.650  -3.460   8.070  1.00  0.00
ATOM   2250  H   GLU   243       6.390  -2.920   8.870  1.00  0.00
ATOM   2251  CA  GLU   243       5.600  -4.400   7.630  1.00  0.00
ATOM   2252  CB  GLU   243       5.090  -4.050   6.230  1.00  0.00
ATOM   2253  CG  GLU   243       4.520  -2.630   6.120  1.00  0.00
ATOM   2254  CD  GLU   243       4.070  -2.230   4.720  1.00  0.00
ATOM   2255  OE1 GLU   243       4.700  -2.690   3.730  1.00  0.00
ATOM   2256  OE2 GLU   243       3.130  -1.410   4.650  1.00  0.00
ATOM   2257  C   GLU   243       6.010  -5.870   7.740  1.00  0.00
ATOM   2258  O   GLU   243       5.350  -6.750   7.190  1.00  0.00
ATOM   2259  N   GLY   244       7.000  -6.130   8.600  1.00  0.00
ATOM   2260  H   GLY   244       7.470  -5.380   9.070  1.00  0.00
ATOM   2261  CA  GLY   244       7.530  -7.460   8.910  1.00  0.00
ATOM   2262  C   GLY   244       6.520  -8.360   9.630  1.00  0.00
ATOM   2263  O   GLY   244       6.550  -9.580   9.440  1.00  0.00
ATOM   2264  N   GLY   245       5.690  -7.750  10.470  1.00  0.00
ATOM   2265  H   GLY   245       5.750  -6.760  10.630  1.00  0.00
ATOM   2266  CA  GLY   245       4.620  -8.430  11.210  1.00  0.00
ATOM   2267  C   GLY   245       3.470  -7.490  11.570  1.00  0.00
ATOM   2268  O   GLY   245       3.490  -6.300  11.240  1.00  0.00
ATOM   2269  N   SER   246       2.480  -8.070  12.230  1.00  0.00
ATOM   2270  H   SER   246       2.530  -9.040  12.490  1.00  0.00
ATOM   2271  CA  SER   246       1.250  -7.400  12.680  1.00  0.00
ATOM   2272  CB  SER   246       0.030  -8.040  12.020  1.00  0.00
ATOM   2273  OG  SER   246      -0.140  -9.410  12.410  1.00  0.00
ATOM   2274  HG  SER   246      -0.870  -9.830  11.880  1.00  0.00
ATOM   2275  C   SER   246       1.120  -7.470  14.210  1.00  0.00
ATOM   2276  O   SER   246       1.780  -8.290  14.850  1.00  0.00
ATOM   2277  N   ALA   247       0.260  -6.610  14.760  1.00  0.00
ATOM   2278  H   ALA   247      -0.250  -5.950  14.210  1.00  0.00
ATOM   2279  CA  ALA   247       0.030  -6.500  16.210  1.00  0.00
ATOM   2280  CB  ALA   247      -1.090  -5.490  16.470  1.00  0.00
ATOM   2281  C   ALA   247      -0.270  -7.810  16.940  1.00  0.00
ATOM   2282  O   ALA   247       0.070  -7.930  18.110  1.00  0.00
ATOM   2283  N   GLY   248      -0.910  -8.750  16.250  1.00  0.00
ATOM   2284  H   GLY   248      -1.280  -8.570  15.340  1.00  0.00
ATOM   2285  CA  GLY   248      -1.150 -10.110  16.750  1.00  0.00
ATOM   2286  C   GLY   248       0.090 -11.000  16.680  1.00  0.00
ATOM   2287  O   GLY   248       0.540 -11.520  17.700  1.00  0.00
ATOM   2288  N   ALA   249       0.670 -11.070  15.480  1.00  0.00
ATOM   2289  H   ALA   249       0.370 -10.490  14.730  1.00  0.00
ATOM   2290  CA  ALA   249       1.800 -11.950  15.140  1.00  0.00
ATOM   2291  CB  ALA   249       1.940 -11.980  13.610  1.00  0.00
ATOM   2292  C   ALA   249       3.160 -11.620  15.760  1.00  0.00
ATOM   2293  O   ALA   249       4.020 -12.490  15.830  1.00  0.00
ATOM   2294  N   MET   250       3.320 -10.380  16.230  1.00  0.00
ATOM   2295  H   MET   250       2.540  -9.770  16.380  1.00  0.00
ATOM   2296  CA  MET   250       4.620  -9.790  16.560  1.00  0.00
ATOM   2297  CB  MET   250       4.430  -8.310  16.860  1.00  0.00
ATOM   2298  CG  MET   250       5.720  -7.520  17.060  1.00  0.00
ATOM   2299  SD  MET   250       6.980  -7.710  15.740  1.00  0.00
ATOM   2300  CE  MET   250       6.120  -7.080  14.320  1.00  0.00
ATOM   2301  C   MET   250       5.450 -10.500  17.640  1.00  0.00
ATOM   2302  O   MET   250       6.660 -10.630  17.450  1.00  0.00
ATOM   2303  N   CYS   251       4.820 -10.960  18.720  1.00  0.00
ATOM   2304  H   CYS   251       3.840 -10.820  18.870  1.00  0.00
ATOM   2305  CA  CYS   251       5.520 -11.660  19.810  1.00  0.00
ATOM   2306  CB  CYS   251       4.540 -12.020  20.930  1.00  0.00
ATOM   2307  SG  CYS   251       5.370 -12.560  22.470  1.00  0.00
ATOM   2308  C   CYS   251       6.190 -12.930  19.290  1.00  0.00
ATOM   2309  O   CYS   251       7.380 -13.140  19.530  1.00  0.00
ATOM   2310  N   GLY   252       5.450 -13.660  18.460  1.00  0.00
ATOM   2311  H   GLY   252       4.480 -13.430  18.300  1.00  0.00
ATOM   2312  CA  GLY   252       5.910 -14.850  17.740  1.00  0.00
ATOM   2313  C   GLY   252       7.070 -14.520  16.800  1.00  0.00
ATOM   2314  O   GLY   252       8.080 -15.220  16.840  1.00  0.00
ATOM   2315  N   ARG   253       6.960 -13.420  16.070  1.00  0.00
ATOM   2316  H   ARG   253       6.150 -12.830  16.100  1.00  0.00
ATOM   2317  CA  ARG   253       8.010 -12.960  15.140  1.00  0.00
ATOM   2318  CB  ARG   253       7.530 -11.800  14.270  1.00  0.00
ATOM   2319  CG  ARG   253       8.540 -11.560  13.140  1.00  0.00
ATOM   2320  CD  ARG   253       8.220 -10.400  12.200  1.00  0.00
ATOM   2321  NE  ARG   253       9.290 -10.270  11.210  1.00  0.00
ATOM   2322  HE  ARG   253       9.870  -9.460  11.330  1.00  0.00
ATOM   2323  CZ  ARG   253       9.580 -11.100  10.200  1.00  0.00
ATOM   2324  NH1 ARG   253       8.830 -12.170   9.920  1.00  0.00
ATOM   2325 HH11 ARG   253       8.020 -12.370  10.470  1.00  0.00
ATOM   2326 HH12 ARG   253       9.070 -12.780   9.160  1.00  0.00
ATOM   2327  NH2 ARG   253      10.720 -10.930   9.510  1.00  0.00
ATOM   2328 HH21 ARG   253      11.350 -10.190   9.740  1.00  0.00
ATOM   2329 HH22 ARG   253      10.950 -11.550   8.760  1.00  0.00
ATOM   2330  C   ARG   253       9.310 -12.600  15.870  1.00  0.00
ATOM   2331  O   ARG   253      10.380 -13.010  15.400  1.00  0.00
ATOM   2332  N   ILE   254       9.220 -11.890  16.990  1.00  0.00
ATOM   2333  H   ILE   254       8.340 -11.550  17.320  1.00  0.00
ATOM   2334  CA  ILE   254      10.380 -11.520  17.820  1.00  0.00
ATOM   2335  CB  ILE   254       9.990 -10.570  18.950  1.00  0.00
ATOM   2336  CG1 ILE   254       9.360  -9.280  18.400  1.00  0.00
ATOM   2337  CG2 ILE   254      11.210 -10.200  19.800  1.00  0.00
ATOM   2338  CD  ILE   254       8.580  -8.460  19.430  1.00  0.00
ATOM   2339  C   ILE   254      11.080 -12.790  18.320  1.00  0.00
ATOM   2340  O   ILE   254      12.290 -12.900  18.150  1.00  0.00
ATOM   2341  N   GLN   255      10.300 -13.770  18.780  1.00  0.00
ATOM   2342  H   GLN   255       9.310 -13.660  18.870  1.00  0.00
ATOM   2343  CA  GLN   255      10.810 -15.080  19.230  1.00  0.00
ATOM   2344  CB  GLN   255       9.640 -15.870  19.820  1.00  0.00
ATOM   2345  CG  GLN   255      10.070 -17.180  20.500  1.00  0.00
ATOM   2346  CD  GLN   255       8.890 -18.050  20.950  1.00  0.00
ATOM   2347  OE1 GLN   255       7.830 -18.080  20.340  1.00  0.00
ATOM   2348  NE2 GLN   255       9.150 -18.820  22.000  1.00  0.00
ATOM   2349 HE21 GLN   255      10.050 -18.810  22.430  1.00  0.00
ATOM   2350 HE22 GLN   255       8.420 -19.400  22.370  1.00  0.00
ATOM   2351  C   GLN   255      11.510 -15.860  18.120  1.00  0.00
ATOM   2352  O   GLN   255      12.510 -16.530  18.390  1.00  0.00
ATOM   2353  N   THR   256      10.990 -15.790  16.900  1.00  0.00
ATOM   2354  H   THR   256      10.100 -15.350  16.740  1.00  0.00
ATOM   2355  CA  THR   256      11.550 -16.440  15.700  1.00  0.00
ATOM   2356  CB  THR   256      10.500 -16.450  14.580  1.00  0.00
ATOM   2357  OG1 THR   256       9.320 -17.110  15.040  1.00  0.00
ATOM   2358  HG1 THR   256       8.620 -17.090  14.330  1.00  0.00
ATOM   2359  CG2 THR   256      10.960 -17.170  13.310  1.00  0.00
ATOM   2360  C   THR   256      12.870 -15.810  15.250  1.00  0.00
ATOM   2361  O   THR   256      13.800 -16.530  14.900  1.00  0.00
ATOM   2362  N   LEU   257      12.930 -14.480  15.260  1.00  0.00
ATOM   2363  H   LEU   257      12.170 -13.920  15.580  1.00  0.00
ATOM   2364  CA  LEU   257      14.090 -13.710  14.800  1.00  0.00
ATOM   2365  CB  LEU   257      13.680 -12.280  14.420  1.00  0.00
ATOM   2366  CG  LEU   257      12.660 -12.150  13.290  1.00  0.00
ATOM   2367  CD1 LEU   257      12.300 -10.670  13.120  1.00  0.00
ATOM   2368  CD2 LEU   257      13.170 -12.720  11.970  1.00  0.00
ATOM   2369  C   LEU   257      15.250 -13.630  15.790  1.00  0.00
ATOM   2370  O   LEU   257      16.410 -13.570  15.390  1.00  0.00
ATOM   2371  N   SER   258      14.910 -13.650  17.080  1.00  0.00
ATOM   2372  H   SER   258      13.970 -13.830  17.350  1.00  0.00
ATOM   2373  CA  SER   258      15.820 -13.400  18.210  1.00  0.00
ATOM   2374  CB  SER   258      15.030 -13.480  19.510  1.00  0.00
ATOM   2375  OG  SER   258      14.430 -14.760  19.690  1.00  0.00
ATOM   2376  HG  SER   258      13.920 -14.780  20.550  1.00  0.00
ATOM   2377  C   SER   258      17.030 -14.330  18.280  1.00  0.00
ATOM   2378  O   SER   258      16.990 -15.470  17.810  1.00  0.00
ATOM   2379  N   THR   259      18.080 -13.800  18.900  1.00  0.00
ATOM   2380  H   THR   259      18.080 -12.860  19.220  1.00  0.00
ATOM   2381  CA  THR   259      19.320 -14.540  19.220  1.00  0.00
ATOM   2382  CB  THR   259      20.400 -13.620  19.780  1.00  0.00
ATOM   2383  OG1 THR   259      19.930 -12.890  20.910  1.00  0.00
ATOM   2384  HG1 THR   259      20.670 -12.370  21.330  1.00  0.00
ATOM   2385  CG2 THR   259      20.960 -12.670  18.710  1.00  0.00
ATOM   2386  C   THR   259      18.990 -15.660  20.220  1.00  0.00
ATOM   2387  O   THR   259      18.280 -15.440  21.200  1.00  0.00
ATOM   2388  N   LYS   260      19.510 -16.840  19.930  1.00  0.00
ATOM   2389  H   LYS   260      20.210 -16.970  19.220  1.00  0.00
ATOM   2390  CA  LYS   260      19.120 -18.070  20.640  1.00  0.00
ATOM   2391  CB  LYS   260      18.560 -19.100  19.650  1.00  0.00
ATOM   2392  CG  LYS   260      17.420 -18.540  18.820  1.00  0.00
ATOM   2393  CD  LYS   260      16.870 -19.520  17.780  1.00  0.00
ATOM   2394  CE  LYS   260      16.010 -18.810  16.730  1.00  0.00
ATOM   2395  NZ  LYS   260      14.880 -18.070  17.320  1.00  0.00
ATOM   2396  HZ1 LYS   260      14.360 -17.620  16.600  1.00  0.00
ATOM   2397  HZ2 LYS   260      14.280 -18.700  17.820  1.00  0.00
ATOM   2398  HZ3 LYS   260      15.230 -17.380  17.960  1.00  0.00
ATOM   2399  C   LYS   260      20.310 -18.670  21.390  1.00  0.00
ATOM   2400  O   LYS   260      21.430 -18.700  20.870  1.00  0.00
ATOM   2401  N   ASN   261      20.010 -19.130  22.600  1.00  0.00
ATOM   2402  H   ASN   261      19.070 -19.100  22.940  1.00  0.00
ATOM   2403  CA  ASN   261      20.950 -19.760  23.540  1.00  0.00
ATOM   2404  CB  ASN   261      21.390 -21.130  23.010  1.00  0.00
ATOM   2405  CG  ASN   261      20.220 -22.090  22.780  1.00  0.00
ATOM   2406  OD1 ASN   261      19.270 -22.160  23.550  1.00  0.00
ATOM   2407  ND2 ASN   261      20.320 -22.840  21.680  1.00  0.00
ATOM   2408 HD21 ASN   261      21.120 -22.740  21.080  1.00  0.00
ATOM   2409 HD22 ASN   261      19.600 -23.500  21.460  1.00  0.00
ATOM   2410  C   ASN   261      22.150 -18.880  23.930  1.00  0.00
ATOM   2411  O   ASN   261      23.130 -19.370  24.480  1.00  0.00
ATOM   2412  N   VAL   262      21.980 -17.580  23.740  1.00  0.00
ATOM   2413  H   VAL   262      21.140 -17.210  23.340  1.00  0.00
ATOM   2414  CA  VAL   262      22.980 -16.540  24.050  1.00  0.00
ATOM   2415  CB  VAL   262      22.760 -15.250  23.280  1.00  0.00
ATOM   2416  CG1 VAL   262      23.050 -15.430  21.790  1.00  0.00
ATOM   2417  CG2 VAL   262      21.360 -14.650  23.460  1.00  0.00
ATOM   2418  C   VAL   262      23.130 -16.240  25.550  1.00  0.00
ATOM   2419  O   VAL   262      24.220 -15.900  26.000  1.00  0.00
ATOM   2420  N   LEU   263      22.060 -16.490  26.290  1.00  0.00
ATOM   2421  H   LEU   263      21.300 -17.040  25.940  1.00  0.00
ATOM   2422  CA  LEU   263      21.920 -16.090  27.700  1.00  0.00
ATOM   2423  CB  LEU   263      20.490 -15.620  27.980  1.00  0.00
ATOM   2424  CG  LEU   263      19.950 -14.520  27.060  1.00  0.00
ATOM   2425  CD1 LEU   263      18.460 -14.310  27.340  1.00  0.00
ATOM   2426  CD2 LEU   263      20.700 -13.200  27.250  1.00  0.00
ATOM   2427  C   LEU   263      22.270 -17.240  28.640  1.00  0.00
ATOM   2428  O   LEU   263      22.090 -18.420  28.320  1.00  0.00
ATOM   2429  N   THR   264      22.780 -16.840  29.790  1.00  0.00
ATOM   2430  H   THR   264      22.990 -15.870  29.960  1.00  0.00
ATOM   2431  CA  THR   264      23.160 -17.730  30.900  1.00  0.00
ATOM   2432  CB  THR   264      24.600 -17.460  31.360  1.00  0.00
ATOM   2433  OG1 THR   264      24.760 -16.100  31.770  1.00  0.00
ATOM   2434  HG1 THR   264      25.710 -15.920  32.020  1.00  0.00
ATOM   2435  CG2 THR   264      25.620 -17.840  30.280  1.00  0.00
ATOM   2436  C   THR   264      22.190 -17.530  32.070  1.00  0.00
ATOM   2437  O   THR   264      21.410 -16.570  32.090  1.00  0.00
ATOM   2438  N   SER   265      22.220 -18.480  32.990  1.00  0.00
ATOM   2439  H   SER   265      22.870 -19.240  32.930  1.00  0.00
ATOM   2440  CA  SER   265      21.350 -18.550  34.180  1.00  0.00
ATOM   2441  CB  SER   265      21.680 -17.380  35.110  1.00  0.00
ATOM   2442  OG  SER   265      21.060 -17.500  36.390  1.00  0.00
ATOM   2443  HG  SER   265      21.310 -16.710  36.960  1.00  0.00
ATOM   2444  C   SER   265      19.860 -18.640  33.820  1.00  0.00
ATOM   2445  O   SER   265      19.000 -18.300  34.630  1.00  0.00
ATOM   2446  N   ILE   266      19.570 -19.210  32.650  1.00  0.00
ATOM   2447  H   ILE   266      20.290 -19.500  32.020  1.00  0.00
ATOM   2448  CA  ILE   266      18.200 -19.460  32.170  1.00  0.00
ATOM   2449  CB  ILE   266      18.160 -19.380  30.640  1.00  0.00
ATOM   2450  CG1 ILE   266      18.550 -18.010  30.100  1.00  0.00
ATOM   2451  CG2 ILE   266      16.830 -19.860  30.030  1.00  0.00
ATOM   2452  CD  ILE   266      17.670 -16.820  30.510  1.00  0.00
ATOM   2453  C   ILE   266      17.770 -20.830  32.700  1.00  0.00
ATOM   2454  O   ILE   266      18.390 -21.830  32.340  1.00  0.00
ATOM   2455  N   PRO   267      16.790 -20.890  33.590  1.00  0.00
ATOM   2456  CA  PRO   267      16.230 -22.150  34.100  1.00  0.00
ATOM   2457  CB  PRO   267      15.130 -21.740  35.090  1.00  0.00
ATOM   2458  CG  PRO   267      15.620 -20.380  35.590  1.00  0.00
ATOM   2459  CD  PRO   267      16.220 -19.750  34.330  1.00  0.00
ATOM   2460  C   PRO   267      15.610 -22.960  32.950  1.00  0.00
ATOM   2461  O   PRO   267      15.100 -22.380  31.990  1.00  0.00
ATOM   2462  N   SER   268      15.730 -24.280  33.040  1.00  0.00
ATOM   2463  H   SER   268      16.250 -24.720  33.780  1.00  0.00
ATOM   2464  CA  SER   268      15.130 -25.200  32.070  1.00  0.00
ATOM   2465  CB  SER   268      15.600 -26.630  32.350  1.00  0.00
ATOM   2466  OG  SER   268      15.180 -27.500  31.290  1.00  0.00
ATOM   2467  HG  SER   268      15.430 -28.440  31.500  1.00  0.00
ATOM   2468  C   SER   268      13.610 -25.100  32.140  1.00  0.00
ATOM   2469  O   SER   268      13.030 -25.130  33.220  1.00  0.00
ATOM   2470  N   GLY   269      13.010 -24.920  30.960  1.00  0.00
ATOM   2471  H   GLY   269      13.510 -25.000  30.100  1.00  0.00
ATOM   2472  CA  GLY   269      11.580 -24.610  30.820  1.00  0.00
ATOM   2473  C   GLY   269      11.350 -23.180  30.350  1.00  0.00
ATOM   2474  O   GLY   269      10.310 -22.880  29.750  1.00  0.00
ATOM   2475  N   THR   270      12.280 -22.290  30.710  1.00  0.00
ATOM   2476  H   THR   270      13.070 -22.560  31.260  1.00  0.00
ATOM   2477  CA  THR   270      12.280 -20.880  30.310  1.00  0.00
ATOM   2478  CB  THR   270      13.060 -20.040  31.330  1.00  0.00
ATOM   2479  OG1 THR   270      12.650 -20.350  32.660  1.00  0.00
ATOM   2480  HG1 THR   270      13.220 -19.850  33.310  1.00  0.00
ATOM   2481  CG2 THR   270      12.860 -18.540  31.090  1.00  0.00
ATOM   2482  C   THR   270      12.980 -20.780  28.950  1.00  0.00
ATOM   2483  O   THR   270      14.010 -21.410  28.710  1.00  0.00
ATOM   2484  N   VAL   271      12.420 -19.920  28.100  1.00  0.00
ATOM   2485  H   VAL   271      11.560 -19.450  28.320  1.00  0.00
ATOM   2486  CA  VAL   271      12.960 -19.600  26.770  1.00  0.00
ATOM   2487  CB  VAL   271      11.990 -18.710  25.980  1.00  0.00
ATOM   2488  CG1 VAL   271      10.670 -19.430  25.680  1.00  0.00
ATOM   2489  CG2 VAL   271      11.740 -17.340  26.610  1.00  0.00
ATOM   2490  C   VAL   271      14.350 -18.960  26.870  1.00  0.00
ATOM   2491  O   VAL   271      14.620 -18.210  27.800  1.00  0.00
ATOM   2492  N   ASN   272      15.230 -19.320  25.940  1.00  0.00
ATOM   2493  H   ASN   272      15.090 -20.100  25.320  1.00  0.00
ATOM   2494  CA  ASN   272      16.510 -18.620  25.790  1.00  0.00
ATOM   2495  CB  ASN   272      17.690 -19.580  25.960  1.00  0.00
ATOM   2496  CG  ASN   272      19.010 -18.870  26.280  1.00  0.00
ATOM   2497  OD1 ASN   272      19.810 -19.360  27.080  1.00  0.00
ATOM   2498  ND2 ASN   272      19.250 -17.720  25.660  1.00  0.00
ATOM   2499 HD21 ASN   272      18.600 -17.370  24.980  1.00  0.00
ATOM   2500 HD22 ASN   272      20.030 -17.160  25.940  1.00  0.00
ATOM   2501  C   ASN   272      16.530 -17.930  24.420  1.00  0.00
ATOM   2502  O   ASN   272      16.990 -18.460  23.410  1.00  0.00
ATOM   2503  N   TYR   273      15.910 -16.750  24.440  1.00  0.00
ATOM   2504  H   TYR   273      15.500 -16.380  25.270  1.00  0.00
ATOM   2505  CA  TYR   273      15.740 -15.900  23.250  1.00  0.00
ATOM   2506  CB  TYR   273      14.380 -16.140  22.600  1.00  0.00
ATOM   2507  CG  TYR   273      14.160 -17.580  22.120  1.00  0.00
ATOM   2508  CD1 TYR   273      13.720 -18.520  23.050  1.00  0.00
ATOM   2509  HD1 TYR   273      13.650 -18.230  24.100  1.00  0.00
ATOM   2510  CD2 TYR   273      14.360 -17.960  20.800  1.00  0.00
ATOM   2511  HD2 TYR   273      14.740 -17.240  20.080  1.00  0.00
ATOM   2512  CE1 TYR   273      13.490 -19.840  22.670  1.00  0.00
ATOM   2513  HE1 TYR   273      13.160 -20.570  23.410  1.00  0.00
ATOM   2514  CE2 TYR   273      14.120 -19.280  20.420  1.00  0.00
ATOM   2515  HE2 TYR   273      14.240 -19.570  19.380  1.00  0.00
ATOM   2516  CZ  TYR   273      13.700 -20.220  21.350  1.00  0.00
ATOM   2517  OH  TYR   273      13.520 -21.510  20.990  1.00  0.00
ATOM   2518  HH  TYR   273      13.700 -21.620  20.010  1.00  0.00
ATOM   2519  C   TYR   273      15.830 -14.440  23.710  1.00  0.00
ATOM   2520  O   TYR   273      15.180 -14.030  24.670  1.00  0.00
ATOM   2521  N   LEU   274      16.690 -13.700  23.010  1.00  0.00
ATOM   2522  H   LEU   274      17.240 -14.080  22.270  1.00  0.00
ATOM   2523  CA  LEU   274      16.920 -12.270  23.260  1.00  0.00
ATOM   2524  CB  LEU   274      18.370 -12.090  23.720  1.00  0.00
ATOM   2525  CG  LEU   274      18.870 -10.650  23.840  1.00  0.00
ATOM   2526  CD1 LEU   274      18.120  -9.850  24.900  1.00  0.00
ATOM   2527  CD2 LEU   274      20.370 -10.660  24.150  1.00  0.00
ATOM   2528  C   LEU   274      16.620 -11.470  21.990  1.00  0.00
ATOM   2529  O   LEU   274      17.170 -11.750  20.920  1.00  0.00
ATOM   2530  N   ALA   275      15.890 -10.370  22.200  1.00  0.00
ATOM   2531  H   ALA   275      15.630 -10.100  23.120  1.00  0.00
ATOM   2532  CA  ALA   275      15.380  -9.480  21.150  1.00  0.00
ATOM   2533  CB  ALA   275      14.780  -8.240  21.820  1.00  0.00
ATOM   2534  C   ALA   275      16.440  -9.040  20.150  1.00  0.00
ATOM   2535  O   ALA   275      17.500  -8.530  20.510  1.00  0.00
ATOM   2536  N   PHE   276      16.150  -9.380  18.890  1.00  0.00
ATOM   2537  H   PHE   276      15.310  -9.860  18.650  1.00  0.00
ATOM   2538  CA  PHE   276      17.020  -9.050  17.750  1.00  0.00
ATOM   2539  CB  PHE   276      17.820 -10.300  17.360  1.00  0.00
ATOM   2540  CG  PHE   276      18.870  -9.990  16.290  1.00  0.00
ATOM   2541  CD1 PHE   276      19.980  -9.220  16.600  1.00  0.00
ATOM   2542  HD1 PHE   276      20.140  -8.870  17.620  1.00  0.00
ATOM   2543  CD2 PHE   276      18.680 -10.440  14.990  1.00  0.00
ATOM   2544  HD2 PHE   276      17.810 -11.050  14.750  1.00  0.00
ATOM   2545  CE1 PHE   276      20.890  -8.880  15.600  1.00  0.00
ATOM   2546  HE1 PHE   276      21.750  -8.260  15.840  1.00  0.00
ATOM   2547  CE2 PHE   276      19.590 -10.110  13.990  1.00  0.00
ATOM   2548  HE2 PHE   276      19.450 -10.470  12.980  1.00  0.00
ATOM   2549  CZ  PHE   276      20.700  -9.320  14.300  1.00  0.00
ATOM   2550  HZ  PHE   276      21.390  -9.010  13.510  1.00  0.00
ATOM   2551  C   PHE   276      16.180  -8.510  16.590  1.00  0.00
ATOM   2552  O   PHE   276      15.170  -9.090  16.200  1.00  0.00
ATOM   2553  N   ASN   277      16.700  -7.420  16.030  1.00  0.00
ATOM   2554  H   ASN   277      17.590  -7.060  16.320  1.00  0.00
ATOM   2555  CA  ASN   277      16.050  -6.630  14.980  1.00  0.00
ATOM   2556  CB  ASN   277      16.590  -5.200  14.980  1.00  0.00
ATOM   2557  CG  ASN   277      18.080  -5.010  14.670  1.00  0.00
ATOM   2558  OD1 ASN   277      18.920  -5.890  14.870  1.00  0.00
ATOM   2559  ND2 ASN   277      18.390  -3.820  14.170  1.00  0.00
ATOM   2560 HD21 ASN   277      17.680  -3.140  14.020  1.00  0.00
ATOM   2561 HD22 ASN   277      19.350  -3.610  13.970  1.00  0.00
ATOM   2562  C   ASN   277      16.080  -7.240  13.580  1.00  0.00
ATOM   2563  O   ASN   277      15.050  -7.270  12.910  1.00  0.00
ATOM   2564  N   GLY   278      17.260  -7.730  13.180  1.00  0.00
ATOM   2565  H   GLY   278      18.060  -7.740  13.780  1.00  0.00
ATOM   2566  CA  GLY   278      17.500  -8.260  11.830  1.00  0.00
ATOM   2567  C   GLY   278      18.410  -7.320  11.030  1.00  0.00
ATOM   2568  O   GLY   278      18.370  -6.100  11.200  1.00  0.00
ATOM   2569  N   ALA   279      19.200  -7.930  10.150  1.00  0.00
ATOM   2570  H   ALA   279      19.180  -8.930  10.040  1.00  0.00
ATOM   2571  CA  ALA   279      20.130  -7.250   9.240  1.00  0.00
ATOM   2572  CB  ALA   279      21.040  -8.290   8.600  1.00  0.00
ATOM   2573  C   ALA   279      19.430  -6.420   8.170  1.00  0.00
ATOM   2574  O   ALA   279      18.250  -6.620   7.890  1.00  0.00
ATOM   2575  N   THR   280      20.180  -5.450   7.630  1.00  0.00
ATOM   2576  H   THR   280      21.110  -5.290   7.940  1.00  0.00
ATOM   2577  CA  THR   280      19.750  -4.570   6.540  1.00  0.00
ATOM   2578  CB  THR   280      20.790  -3.460   6.340  1.00  0.00
ATOM   2579  OG1 THR   280      20.300  -2.450   5.460  1.00  0.00
ATOM   2580  HG1 THR   280      21.060  -1.980   5.010  1.00  0.00
ATOM   2581  CG2 THR   280      22.160  -3.950   5.880  1.00  0.00
ATOM   2582  C   THR   280      19.470  -5.350   5.250  1.00  0.00
ATOM   2583  O1  THR   280      19.651  -6.697   5.291  1.00  0.00
ATOM   2584  O2  THR   280      19.063  -4.631   4.170  1.00  0.00
TER
ENDMDL
